# Supplementary material for: Molecular assessment and transcriptome profiling of wild fish populations of Oryzias mekongensis and O. songkhramensis (Adrianichthyidae: Beloniformes) from Thailand
Source: PLoS One. 2020 Nov 19;15(11):e0242382. doi: 10.1371/journal.pone.0242382 (PMC7676673; doi:10.1371/journal.pone.0242382)
Supplement: S1 Table — Tables show the information from the SwissProt database for both species. (XLS) [file pone.0242382.s001.xls]

## Sheet: O.mekongensis.swissprot
Query_id	Subject_id	Identity	E_value	Subject_annotation
CL3617.Contig1_OMA	sp|Q5T197|DCST1_HUMAN	47.4	1.3e-27	DC-STAMP domain-containing protein 1 OS=Homo sapiens GN=DCST1 PE=2 SV=1
CL3617.Contig1_OMA	sp|Q059Y8|DCST1_MOUSE	44.5	5.3e-26	DC-STAMP domain-containing protein 1 OS=Mus musculus GN=Dcst1 PE=2 SV=1
CL3617.Contig1_OMA	sp|Q5T1A1|DCST2_HUMAN	34.6	3.3e-12	DC-STAMP domain-containing protein 2 OS=Homo sapiens GN=DCST2 PE=2 SV=2
CL3617.Contig2_OMA	sp|Q5T197|DCST1_HUMAN	48.7	1e-20	DC-STAMP domain-containing protein 1 OS=Homo sapiens GN=DCST1 PE=2 SV=1
CL3617.Contig2_OMA	sp|Q059Y8|DCST1_MOUSE	47.1	2.1e-18	DC-STAMP domain-containing protein 1 OS=Mus musculus GN=Dcst1 PE=2 SV=1
CL3617.Contig2_OMA	sp|Q5T1A1|DCST2_HUMAN	34	5.8e-08	DC-STAMP domain-containing protein 2 OS=Homo sapiens GN=DCST2 PE=2 SV=2
CL3619.Contig1_OMA	sp|Q68F72|S15A4_XENLA	57.8	2.1e-55	Solute carrier family 15 member 4 OS=Xenopus laevis GN=slc15a4 PE=2 SV=1
CL3619.Contig1_OMA	sp|O09014|S15A4_RAT	55.1	7.3e-48	Solute carrier family 15 member 4 OS=Rattus norvegicus GN=Slc15a4 PE=1 SV=1
CL3619.Contig1_OMA	sp|Q91W98|S15A4_MOUSE	55.4	4.7e-47	Solute carrier family 15 member 4 OS=Mus musculus GN=Slc15a4 PE=1 SV=1
CL3619.Contig1_OMA	sp|Q8N697|S15A4_HUMAN	52.9	8.9e-46	Solute carrier family 15 member 4 OS=Homo sapiens GN=SLC15A4 PE=2 SV=1
CL3619.Contig1_OMA	sp|A6QQL0|S15A4_BOVIN	54.2	1.5e-45	Solute carrier family 15 member 4 OS=Bos taurus GN=SLC15A4 PE=2 SV=2
CL3619.Contig2_OMA	sp|Q68F72|S15A4_XENLA	67.2	1.2e-218	Solute carrier family 15 member 4 OS=Xenopus laevis GN=slc15a4 PE=2 SV=1
CL3619.Contig2_OMA	sp|O09014|S15A4_RAT	67.3	4.6e-215	Solute carrier family 15 member 4 OS=Rattus norvegicus GN=Slc15a4 PE=1 SV=1
CL3619.Contig2_OMA	sp|Q91W98|S15A4_MOUSE	67.3	4.6e-215	Solute carrier family 15 member 4 OS=Mus musculus GN=Slc15a4 PE=1 SV=1
CL3619.Contig2_OMA	sp|A6QQL0|S15A4_BOVIN	66.8	1.7e-214	Solute carrier family 15 member 4 OS=Bos taurus GN=SLC15A4 PE=2 SV=2
CL3619.Contig2_OMA	sp|Q8N697|S15A4_HUMAN	65.8	4.8e-212	Solute carrier family 15 member 4 OS=Homo sapiens GN=SLC15A4 PE=2 SV=1
CL3621.Contig1_OMA	sp|Q8TCJ2|STT3B_HUMAN	89.7	0	Dolichyl-diphosphooligosaccharide--protein glycosyltransferase subunit STT3B OS=Homo sapiens GN=STT3B PE=1 SV=1
CL3621.Contig1_OMA	sp|Q3TDQ1|STT3B_MOUSE	88.7	0	Dolichyl-diphosphooligosaccharide--protein glycosyltransferase subunit STT3B OS=Mus musculus GN=Stt3b PE=1 SV=2
CL3621.Contig1_OMA	sp|P46975|STT3_CAEEL	65.8	3.8e-300	Dolichyl-diphosphooligosaccharide--protein glycosyltransferase subunit STT3 OS=Caenorhabditis elegans GN=T12A2.2 PE=1 SV=1
CL3621.Contig1_OMA	sp|P46978|STT3A_MOUSE	59.2	8.2e-255	Dolichyl-diphosphooligosaccharide--protein glycosyltransferase subunit STT3A OS=Mus musculus GN=Stt3a PE=1 SV=1
CL3621.Contig1_OMA	sp|P46977|STT3A_HUMAN	59.2	3.1e-254	Dolichyl-diphosphooligosaccharide--protein glycosyltransferase subunit STT3A OS=Homo sapiens GN=STT3A PE=1 SV=2
CL3621.Contig2_OMA	sp|Q3TDQ1|STT3B_MOUSE	60.8	5.6e-20	Dolichyl-diphosphooligosaccharide--protein glycosyltransferase subunit STT3B OS=Mus musculus GN=Stt3b PE=1 SV=2
CL3621.Contig2_OMA	sp|Q8TCJ2|STT3B_HUMAN	62.5	7.3e-20	Dolichyl-diphosphooligosaccharide--protein glycosyltransferase subunit STT3B OS=Homo sapiens GN=STT3B PE=1 SV=1
CL3621.Contig2_OMA	sp|P46975|STT3_CAEEL	63.2	2.1e-06	Dolichyl-diphosphooligosaccharide--protein glycosyltransferase subunit STT3 OS=Caenorhabditis elegans GN=T12A2.2 PE=1 SV=1
CL3622.Contig1_OMA	sp|Q04756|HGFA_HUMAN	53	1.3e-123	Hepatocyte growth factor activator OS=Homo sapiens GN=HGFAC PE=1 SV=1
CL3622.Contig1_OMA	sp|Q9R098|HGFA_MOUSE	52.5	8.5e-123	Hepatocyte growth factor activator OS=Mus musculus GN=Hgfac PE=1 SV=1
CL3622.Contig1_OMA	sp|Q6QNF4|HGFA_CANFA	51.9	2.1e-121	Hepatocyte growth factor activator OS=Canis familiaris GN=HGFAC PE=2 SV=1
CL3622.Contig1_OMA	sp|Q04962|FA12_CAVPO	41.5	1.3e-86	Coagulation factor XII (Fragment) OS=Cavia porcellus GN=F12 PE=1 SV=1
CL3622.Contig1_OMA	sp|O97507|FA12_PIG	39.5	3e-83	Coagulation factor XII OS=Sus scrofa GN=F12 PE=2 SV=1
CL3622.Contig2_OMA	sp|Q04756|HGFA_HUMAN	56.8	1.6e-44	Hepatocyte growth factor activator OS=Homo sapiens GN=HGFAC PE=1 SV=1
CL3622.Contig2_OMA	sp|Q9R098|HGFA_MOUSE	56.1	4.7e-44	Hepatocyte growth factor activator OS=Mus musculus GN=Hgfac PE=1 SV=1
CL3622.Contig2_OMA	sp|Q6QNF4|HGFA_CANFA	56.5	8e-44	Hepatocyte growth factor activator OS=Canis familiaris GN=HGFAC PE=2 SV=1
CL3622.Contig2_OMA	sp|Q28198|TPA_BOVIN	46.3	7e-32	Tissue-type plasminogen activator OS=Bos taurus GN=PLAT PE=2 SV=1
CL3622.Contig2_OMA	sp|Q04962|FA12_CAVPO	48.1	9.1e-32	Coagulation factor XII (Fragment) OS=Cavia porcellus GN=F12 PE=1 SV=1
CL3623.Contig1_OMA	sp|Q6BEA0|PLXA4_DANRE	98.3	4e-166	Plexin-A4 OS=Danio rerio GN=plxna4 PE=2 SV=1
CL3623.Contig1_OMA	sp|Q80UG2|PLXA4_MOUSE	91.1	2.9e-156	Plexin-A4 OS=Mus musculus GN=Plxna4 PE=1 SV=3
CL3623.Contig1_OMA	sp|Q9HCM2|PLXA4_HUMAN	91.1	2.9e-156	Plexin-A4 OS=Homo sapiens GN=PLXNA4 PE=1 SV=4
CL3623.Contig1_OMA	sp|O75051|PLXA2_HUMAN	82.9	4.7e-143	Plexin-A2 OS=Homo sapiens GN=PLXNA2 PE=1 SV=4
CL3623.Contig1_OMA	sp|P70207|PLXA2_MOUSE	82.2	1.8e-142	Plexin-A2 OS=Mus musculus GN=Plxna2 PE=1 SV=2
CL3623.Contig2_OMA	sp|Q9UIW2|PLXA1_HUMAN	96.5	8.9e-42	Plexin-A1 OS=Homo sapiens GN=PLXNA1 PE=1 SV=3
CL3623.Contig2_OMA	sp|P70206|PLXA1_MOUSE	96.5	8.9e-42	Plexin-A1 OS=Mus musculus GN=Plxna1 PE=1 SV=1
CL3623.Contig2_OMA	sp|B0S5N4|PLXA3_DANRE	95.3	2e-41	Plexin A3 OS=Danio rerio GN=plxna3 PE=2 SV=2
CL3623.Contig2_OMA	sp|O75051|PLXA2_HUMAN	92.9	7.5e-41	Plexin-A2 OS=Homo sapiens GN=PLXNA2 PE=1 SV=4
CL3623.Contig2_OMA	sp|P70207|PLXA2_MOUSE	92.9	7.5e-41	Plexin-A2 OS=Mus musculus GN=Plxna2 PE=1 SV=2
CL3625.Contig1_OMA	sp|P23798|PCGF2_MOUSE	53.1	2.3e-76	Polycomb group RING finger protein 2 OS=Mus musculus GN=Pcgf2 PE=1 SV=2
CL3625.Contig1_OMA	sp|P35227|PCGF2_HUMAN	53.2	7.2e-75	Polycomb group RING finger protein 2 OS=Homo sapiens GN=PCGF2 PE=1 SV=1
CL3625.Contig1_OMA	sp|P25916|BMI1_MOUSE	50.2	3.4e-72	Polycomb complex protein BMI-1 OS=Mus musculus GN=Bmi1 PE=1 SV=1
CL3625.Contig1_OMA	sp|Q5R8L2|BMI1_PONAB	50	2.2e-71	Polycomb complex protein BMI-1 OS=Pongo abelii GN=BMI1 PE=2 SV=1
CL3625.Contig1_OMA	sp|P35226|BMI1_HUMAN	50	2.2e-71	Polycomb complex protein BMI-1 OS=Homo sapiens GN=BMI1 PE=1 SV=2
CL3625.Contig2_OMA	sp|P23798|PCGF2_MOUSE	56.6	2.2e-94	Polycomb group RING finger protein 2 OS=Mus musculus GN=Pcgf2 PE=1 SV=2
CL3625.Contig2_OMA	sp|P35227|PCGF2_HUMAN	56.7	7.1e-93	Polycomb group RING finger protein 2 OS=Homo sapiens GN=PCGF2 PE=1 SV=1
CL3625.Contig2_OMA	sp|P25916|BMI1_MOUSE	54.1	5.6e-90	Polycomb complex protein BMI-1 OS=Mus musculus GN=Bmi1 PE=1 SV=1
CL3625.Contig2_OMA	sp|P35226|BMI1_HUMAN	53.5	3.7e-89	Polycomb complex protein BMI-1 OS=Homo sapiens GN=BMI1 PE=1 SV=2
CL3625.Contig2_OMA	sp|Q5R8L2|BMI1_PONAB	53.5	3.7e-89	Polycomb complex protein BMI-1 OS=Pongo abelii GN=BMI1 PE=2 SV=1
CL3626.Contig1_OMA	sp|P55258|RAB8A_MOUSE	90.3	1e-104	Ras-related protein Rab-8A OS=Mus musculus GN=Rab8a PE=1 SV=2
CL3626.Contig1_OMA	sp|P35280|RAB8A_RAT	90.3	1e-104	Ras-related protein Rab-8A OS=Rattus norvegicus GN=Rab8a PE=1 SV=2
CL3626.Contig1_OMA	sp|P61006|RAB8A_HUMAN	88.9	9.4e-103	Ras-related protein Rab-8A OS=Homo sapiens GN=RAB8A PE=1 SV=1
CL3626.Contig1_OMA	sp|Q4R5P1|RAB8A_MACFA	88.9	9.4e-103	Ras-related protein Rab-8A OS=Macaca fascicularis GN=RAB8A PE=2 SV=1
CL3626.Contig1_OMA	sp|P61007|RAB8A_CANFA	88.9	9.4e-103	Ras-related protein Rab-8A OS=Canis familiaris GN=RAB8A PE=2 SV=1
CL3626.Contig2_OMA	sp|P35280|RAB8A_RAT	90.3	1.1e-104	Ras-related protein Rab-8A OS=Rattus norvegicus GN=Rab8a PE=1 SV=2
CL3626.Contig2_OMA	sp|P55258|RAB8A_MOUSE	90.3	1.1e-104	Ras-related protein Rab-8A OS=Mus musculus GN=Rab8a PE=1 SV=2
CL3626.Contig2_OMA	sp|Q4R5P1|RAB8A_MACFA	88.9	1e-102	Ras-related protein Rab-8A OS=Macaca fascicularis GN=RAB8A PE=2 SV=1
CL3626.Contig2_OMA	sp|P61007|RAB8A_CANFA	88.9	1e-102	Ras-related protein Rab-8A OS=Canis familiaris GN=RAB8A PE=2 SV=1
CL3626.Contig2_OMA	sp|P61006|RAB8A_HUMAN	88.9	1e-102	Ras-related protein Rab-8A OS=Homo sapiens GN=RAB8A PE=1 SV=1
CL3627.Contig1_OMA	sp|Q9UHD8|SEPT9_HUMAN	57.3	2.8e-172	Septin-9 OS=Homo sapiens GN=SEPT9 PE=1 SV=2
CL3627.Contig1_OMA	sp|Q80UG5|SEPT9_MOUSE	59	5.3e-171	Septin-9 OS=Mus musculus GN=Sept9 PE=1 SV=1
CL3627.Contig1_OMA	sp|Q9QZR6|SEPT9_RAT	59.4	5.5e-168	Septin-9 OS=Rattus norvegicus GN=Sept9 PE=1 SV=1
CL3627.Contig1_OMA	sp|Q08DM7|SEPT3_BOVIN	73.3	3.1e-131	Neuronal-specific septin-3 OS=Bos taurus GN=SEPT3 PE=2 SV=3
CL3627.Contig1_OMA	sp|Q9UH03|SEPT3_HUMAN	70.2	5.9e-130	Neuronal-specific septin-3 OS=Homo sapiens GN=SEPT3 PE=1 SV=3
CL3627.Contig2_OMA	sp|Q9UHD8|SEPT9_HUMAN	82.4	4.7e-154	Septin-9 OS=Homo sapiens GN=SEPT9 PE=1 SV=2
CL3627.Contig2_OMA	sp|Q80UG5|SEPT9_MOUSE	88.1	4e-153	Septin-9 OS=Mus musculus GN=Sept9 PE=1 SV=1
CL3627.Contig2_OMA	sp|Q9QZR6|SEPT9_RAT	88.1	2.8e-151	Septin-9 OS=Rattus norvegicus GN=Sept9 PE=1 SV=1
CL3627.Contig2_OMA	sp|Q08DM7|SEPT3_BOVIN	73.3	1.5e-131	Neuronal-specific septin-3 OS=Bos taurus GN=SEPT3 PE=2 SV=3
CL3627.Contig2_OMA	sp|Q9UH03|SEPT3_HUMAN	70.2	2.8e-130	Neuronal-specific septin-3 OS=Homo sapiens GN=SEPT3 PE=1 SV=3
CL3629.Contig1_OMA	sp|Q68CR1|SE1L3_HUMAN	40.4	6.3e-44	Protein sel-1 homolog 3 OS=Homo sapiens GN=SEL1L3 PE=1 SV=2
CL3629.Contig1_OMA	sp|Q80TS8|SE1L3_MOUSE	40.3	6.9e-43	Protein sel-1 homolog 3 OS=Mus musculus GN=Sel1l3 PE=2 SV=3
CL3629.Contig2_OMA	sp|Q68CR1|SE1L3_HUMAN	40.5	9.4e-23	Protein sel-1 homolog 3 OS=Homo sapiens GN=SEL1L3 PE=1 SV=2
CL3629.Contig2_OMA	sp|Q80TS8|SE1L3_MOUSE	42.2	3e-21	Protein sel-1 homolog 3 OS=Mus musculus GN=Sel1l3 PE=2 SV=3
CL3631.Contig1_OMA	sp|Q6NX45|ZN774_HUMAN	50	9.5e-18	Zinc finger protein 774 OS=Homo sapiens GN=ZNF774 PE=2 SV=2
CL3631.Contig1_OMA	sp|Q7Z3I7|ZN572_HUMAN	48.2	1.6e-17	Zinc finger protein 572 OS=Homo sapiens GN=ZNF572 PE=2 SV=1
CL3631.Contig1_OMA	sp|Q5SXM1|ZN678_HUMAN	52.6	4.7e-17	Zinc finger protein 678 OS=Homo sapiens GN=ZNF678 PE=2 SV=1
CL3631.Contig1_OMA	sp|Q8IYN0|ZN100_HUMAN	47.8	4.7e-17	Zinc finger protein 100 OS=Homo sapiens GN=ZNF100 PE=2 SV=2
CL3631.Contig1_OMA	sp|Q9UEG4|ZN629_HUMAN	46.2	4.7e-17	Zinc finger protein 629 OS=Homo sapiens GN=ZNF629 PE=1 SV=2
CL3631.Contig2_OMA	sp|Q6NX45|ZN774_HUMAN	50	7.6e-18	Zinc finger protein 774 OS=Homo sapiens GN=ZNF774 PE=2 SV=2
CL3631.Contig2_OMA	sp|Q7Z3I7|ZN572_HUMAN	48.2	1.3e-17	Zinc finger protein 572 OS=Homo sapiens GN=ZNF572 PE=2 SV=1
CL3631.Contig2_OMA	sp|Q5SXM1|ZN678_HUMAN	52.6	3.8e-17	Zinc finger protein 678 OS=Homo sapiens GN=ZNF678 PE=2 SV=1
CL3631.Contig2_OMA	sp|Q8IYN0|ZN100_HUMAN	47.8	3.8e-17	Zinc finger protein 100 OS=Homo sapiens GN=ZNF100 PE=2 SV=2
CL3631.Contig2_OMA	sp|Q9UEG4|ZN629_HUMAN	46.2	3.8e-17	Zinc finger protein 629 OS=Homo sapiens GN=ZNF629 PE=1 SV=2
CL3632.Contig1_OMA	sp|O75717|WDHD1_HUMAN	58	0	WD repeat and HMG-box DNA-binding protein 1 OS=Homo sapiens GN=WDHD1 PE=1 SV=1
CL3632.Contig1_OMA	sp|O13046|WDHD1_XENLA	57.5	0	WD repeat and HMG-box DNA-binding protein 1 OS=Xenopus laevis GN=wdhd1 PE=1 SV=1
CL3632.Contig1_OMA	sp|P59328|WDHD1_MOUSE	56	0	WD repeat and HMG-box DNA-binding protein 1 OS=Mus musculus GN=Wdhd1 PE=1 SV=2
CL3632.Contig1_OMA	sp|Q54PE0|PWP2_DICDI	22	2e-14	Periodic tryptophan protein 2 homolog OS=Dictyostelium discoideum GN=pwp2 PE=3 SV=1
CL3632.Contig1_OMA	sp|Q9V3J8|WDS_DROME	23.1	1.9e-12	Protein will die slowly OS=Drosophila melanogaster GN=wds PE=1 SV=1
CL3632.Contig2_OMA	sp|O75717|WDHD1_HUMAN	40.7	1.5e-40	WD repeat and HMG-box DNA-binding protein 1 OS=Homo sapiens GN=WDHD1 PE=1 SV=1
CL3632.Contig2_OMA	sp|O13046|WDHD1_XENLA	41.7	1.6e-39	WD repeat and HMG-box DNA-binding protein 1 OS=Xenopus laevis GN=wdhd1 PE=1 SV=1
CL3632.Contig2_OMA	sp|P59328|WDHD1_MOUSE	41	7.7e-37	WD repeat and HMG-box DNA-binding protein 1 OS=Mus musculus GN=Wdhd1 PE=1 SV=2
CL3632.Contig2_OMA	sp|Q04678|SSRP1_CHICK	23.7	4.1e-06	FACT complex subunit SSRP1 OS=Gallus gallus GN=SSRP1 PE=2 SV=2
CL3635.Contig1_OMA	sp|P19966|TAGL_CHICK	72.9	1e-78	Transgelin OS=Gallus gallus GN=TAGLN PE=1 SV=3
CL3635.Contig1_OMA	sp|P37804|TAGL_MOUSE	71.5	6.6e-78	Transgelin OS=Mus musculus GN=Tagln PE=1 SV=3
CL3635.Contig1_OMA	sp|Q9TS87|TAGL_BOVIN	71.5	8.6e-78	Transgelin OS=Bos taurus GN=TAGLN PE=1 SV=4
CL3635.Contig1_OMA	sp|P31232|TAGL_RAT	71	1.1e-77	Transgelin OS=Rattus norvegicus GN=Tagln PE=1 SV=2
CL3635.Contig1_OMA	sp|Q5XFX0|TAGL2_RAT	69.3	7.3e-77	Transgelin-2 OS=Rattus norvegicus GN=Tagln2 PE=2 SV=1
CL3635.Contig2_OMA	sp|P19966|TAGL_CHICK	72.9	1.1e-78	Transgelin OS=Gallus gallus GN=TAGLN PE=1 SV=3
CL3635.Contig2_OMA	sp|P37804|TAGL_MOUSE	71.5	7.4e-78	Transgelin OS=Mus musculus GN=Tagln PE=1 SV=3
CL3635.Contig2_OMA	sp|Q9TS87|TAGL_BOVIN	71.5	9.6e-78	Transgelin OS=Bos taurus GN=TAGLN PE=1 SV=4
CL3635.Contig2_OMA	sp|P31232|TAGL_RAT	71	1.3e-77	Transgelin OS=Rattus norvegicus GN=Tagln PE=1 SV=2
CL3635.Contig2_OMA	sp|Q5XFX0|TAGL2_RAT	69.3	8.2e-77	Transgelin-2 OS=Rattus norvegicus GN=Tagln2 PE=2 SV=1
CL3636.Contig1_OMA	sp|O08773|RGS14_RAT	44.6	6.5e-44	Regulator of G-protein signaling 14 OS=Rattus norvegicus GN=Rgs14 PE=1 SV=1
CL3636.Contig1_OMA	sp|P97492|RGS14_MOUSE	50.5	4.2e-43	Regulator of G-protein signaling 14 OS=Mus musculus GN=Rgs14 PE=1 SV=2
CL3636.Contig1_OMA	sp|O43566|RGS14_HUMAN	47.3	5.5e-43	Regulator of G-protein signaling 14 OS=Homo sapiens GN=RGS14 PE=1 SV=4
CL3636.Contig1_OMA	sp|O14924|RGS12_HUMAN	41.1	2.4e-38	Regulator of G-protein signaling 12 OS=Homo sapiens GN=RGS12 PE=1 SV=1
CL3636.Contig1_OMA	sp|O08774|RGS12_RAT	42.1	9e-38	Regulator of G-protein signaling 12 OS=Rattus norvegicus GN=Rgs12 PE=1 SV=1
CL3636.Contig2_OMA	sp|O08773|RGS14_RAT	46.2	5.6e-45	Regulator of G-protein signaling 14 OS=Rattus norvegicus GN=Rgs14 PE=1 SV=1
CL3636.Contig2_OMA	sp|P97492|RGS14_MOUSE	52.7	3.6e-44	Regulator of G-protein signaling 14 OS=Mus musculus GN=Rgs14 PE=1 SV=2
CL3636.Contig2_OMA	sp|O43566|RGS14_HUMAN	49.2	4.7e-44	Regulator of G-protein signaling 14 OS=Homo sapiens GN=RGS14 PE=1 SV=4
CL3636.Contig2_OMA	sp|O14924|RGS12_HUMAN	41.3	3.9e-38	Regulator of G-protein signaling 12 OS=Homo sapiens GN=RGS12 PE=1 SV=1
CL3636.Contig2_OMA	sp|O08774|RGS12_RAT	42.3	1.5e-37	Regulator of G-protein signaling 12 OS=Rattus norvegicus GN=Rgs12 PE=1 SV=1
CL3637.Contig1_OMA	sp|Q8C9X6|EPC1_MOUSE	62.2	5.7e-265	Enhancer of polycomb homolog 1 OS=Mus musculus GN=Epc1 PE=2 SV=1
CL3637.Contig1_OMA	sp|Q9H2F5|EPC1_HUMAN	61.3	3.7e-264	Enhancer of polycomb homolog 1 OS=Homo sapiens GN=EPC1 PE=1 SV=1
CL3637.Contig1_OMA	sp|Q66JA8|EPC2_XENLA	48	5.8e-177	Enhancer of polycomb homolog 2 OS=Xenopus laevis GN=epc2 PE=2 SV=1
CL3637.Contig1_OMA	sp|Q6DJR9|EPC2_XENTR	47.8	9.9e-177	Enhancer of polycomb homolog 2 OS=Xenopus tropicalis GN=epc2 PE=2 SV=1
CL3637.Contig1_OMA	sp|Q8C0I4|EPC2_MOUSE	46.4	6.4e-176	Enhancer of polycomb homolog 2 OS=Mus musculus GN=Epc2 PE=2 SV=2
CL3637.Contig2_OMA	sp|Q8C9X6|EPC1_MOUSE	64.8	1.4e-293	Enhancer of polycomb homolog 1 OS=Mus musculus GN=Epc1 PE=2 SV=1
CL3637.Contig2_OMA	sp|Q9H2F5|EPC1_HUMAN	63.9	9e-293	Enhancer of polycomb homolog 1 OS=Homo sapiens GN=EPC1 PE=1 SV=1
CL3637.Contig2_OMA	sp|Q66JA8|EPC2_XENLA	50.2	3.1e-200	Enhancer of polycomb homolog 2 OS=Xenopus laevis GN=epc2 PE=2 SV=1
CL3637.Contig2_OMA	sp|Q6DJR9|EPC2_XENTR	49.9	8.9e-200	Enhancer of polycomb homolog 2 OS=Xenopus tropicalis GN=epc2 PE=2 SV=1
CL3637.Contig2_OMA	sp|Q8C0I4|EPC2_MOUSE	48.6	5.8e-199	Enhancer of polycomb homolog 2 OS=Mus musculus GN=Epc2 PE=2 SV=2
CL3638.Contig1_OMA	sp|Q96G03|PGM2_HUMAN	73.4	3.5e-266	Phosphoglucomutase-2 OS=Homo sapiens GN=PGM2 PE=1 SV=4
CL3638.Contig1_OMA	sp|Q5RFI8|PGM2_PONAB	73.4	3e-265	Phosphoglucomutase-2 OS=Pongo abelii GN=PGM2 PE=2 SV=3
CL3638.Contig1_OMA	sp|Q7TSV4|PGM2_MOUSE	72.9	2e-261	Phosphoglucomutase-2 OS=Mus musculus GN=Pgm2 PE=1 SV=1
CL3638.Contig1_OMA	sp|Q8CAA7|PGM2L_MOUSE	60.4	1.5e-216	Glucose 1,6-bisphosphate synthase OS=Mus musculus GN=Pgm2l1 PE=1 SV=1
CL3638.Contig1_OMA	sp|Q5R979|PGM2L_PONAB	59.8	2e-213	Glucose 1,6-bisphosphate synthase OS=Pongo abelii GN=PGM2L1 PE=2 SV=1
CL3639.Contig2_OMA	sp|O95567|CV031_HUMAN	44.1	7e-07	Uncharacterized protein C22orf31 OS=Homo sapiens GN=C22orf31 PE=2 SV=1
CL3640.Contig1_OMA	sp|Q5GLZ8|HERC4_HUMAN	73.1	0	Probable E3 ubiquitin-protein ligase HERC4 OS=Homo sapiens GN=HERC4 PE=1 SV=1
CL3640.Contig1_OMA	sp|Q5PQN1|HERC4_RAT	73.1	0	Probable E3 ubiquitin-protein ligase HERC4 OS=Rattus norvegicus GN=Herc4 PE=2 SV=1
CL3640.Contig1_OMA	sp|Q6PAV2|HERC4_MOUSE	72.8	0	Probable E3 ubiquitin-protein ligase HERC4 OS=Mus musculus GN=Herc4 PE=2 SV=2
CL3640.Contig1_OMA	sp|Q15034|HERC3_HUMAN	54.5	0	Probable E3 ubiquitin-protein ligase HERC3 OS=Homo sapiens GN=HERC3 PE=1 SV=1
CL3640.Contig1_OMA	sp|Q8IVU3|HERC6_HUMAN	37.2	9.4e-191	Probable E3 ubiquitin-protein ligase HERC6 OS=Homo sapiens GN=HERC6 PE=2 SV=2
CL3640.Contig2_OMA	sp|Q5GLZ8|HERC4_HUMAN	84.1	1.5e-80	Probable E3 ubiquitin-protein ligase HERC4 OS=Homo sapiens GN=HERC4 PE=1 SV=1
CL3640.Contig2_OMA	sp|Q5PQN1|HERC4_RAT	84.1	7.5e-80	Probable E3 ubiquitin-protein ligase HERC4 OS=Rattus norvegicus GN=Herc4 PE=2 SV=1
CL3640.Contig2_OMA	sp|Q6PAV2|HERC4_MOUSE	83.5	1.7e-79	Probable E3 ubiquitin-protein ligase HERC4 OS=Mus musculus GN=Herc4 PE=2 SV=2
CL3640.Contig2_OMA	sp|Q15034|HERC3_HUMAN	67.3	2.4e-62	Probable E3 ubiquitin-protein ligase HERC3 OS=Homo sapiens GN=HERC3 PE=1 SV=1
CL3640.Contig2_OMA	sp|Q9UII4|HERC5_HUMAN	43.6	5.4e-38	E3 ISG15--protein ligase HERC5 OS=Homo sapiens GN=HERC5 PE=1 SV=2
CL3643.Contig1_OMA	sp|P08548|LIN1_NYCCO	28.7	1.3e-87	LINE-1 reverse transcriptase homolog OS=Nycticebus coucang PE=1 SV=1
CL3643.Contig1_OMA	sp|P11369|LORF2_MOUSE	29.5	8.7e-87	LINE-1 retrotransposable element ORF2 protein OS=Mus musculus GN=Pol PE=1 SV=2
CL3643.Contig1_OMA	sp|O00370|LORF2_HUMAN	28.7	1.3e-85	LINE-1 retrotransposable element ORF2 protein OS=Homo sapiens PE=1 SV=1
CL3643.Contig1_OMA	sp|P14381|YTX2_XENLA	26.5	2.1e-85	Transposon TX1 uncharacterized 149 kDa protein OS=Xenopus laevis PE=4 SV=1
CL3643.Contig1_OMA	sp|P16423|POLR_DROME	25.5	1.1e-17	Retrovirus-related Pol polyprotein from type-2 retrotransposable element R2DM OS=Drosophila melanogaster GN=pol PE=4 SV=1
CL3644.Contig1_OMA	sp|O35426|XBP1_MOUSE	54.8	7.3e-66	X-box-binding protein 1 OS=Mus musculus GN=Xbp1 PE=2 SV=2
CL3644.Contig1_OMA	sp|Q3SZZ2|XBP1_BOVIN	55.6	2.8e-65	X-box-binding protein 1 OS=Bos taurus GN=XBP1 PE=2 SV=1
CL3644.Contig1_OMA	sp|Q9R1S4|XBP1_RAT	54.5	1.8e-64	X-box-binding protein 1 OS=Rattus norvegicus GN=Xbp1 PE=2 SV=1
CL3644.Contig1_OMA	sp|P17861|XBP1_HUMAN	53.7	1.5e-63	X-box-binding protein 1 OS=Homo sapiens GN=XBP1 PE=2 SV=2
CL3644.Contig2_OMA	sp|Q3SZZ2|XBP1_BOVIN	59	4.9e-43	X-box-binding protein 1 OS=Bos taurus GN=XBP1 PE=2 SV=1
CL3644.Contig2_OMA	sp|O35426|XBP1_MOUSE	57.2	6.7e-40	X-box-binding protein 1 OS=Mus musculus GN=Xbp1 PE=2 SV=2
CL3644.Contig2_OMA	sp|P17861|XBP1_HUMAN	54.9	1.9e-39	X-box-binding protein 1 OS=Homo sapiens GN=XBP1 PE=2 SV=2
CL3644.Contig2_OMA	sp|Q9R1S4|XBP1_RAT	56.6	2.5e-39	X-box-binding protein 1 OS=Rattus norvegicus GN=Xbp1 PE=2 SV=1
CL3645.Contig1_OMA	sp|Q9H4I2|ZHX3_HUMAN	42.8	4.3e-66	Zinc fingers and homeoboxes protein 3 OS=Homo sapiens GN=ZHX3 PE=1 SV=3
CL3645.Contig1_OMA	sp|Q8C0Q2|ZHX3_MOUSE	36.8	1.3e-62	Zinc fingers and homeoboxes protein 3 OS=Mus musculus GN=Zhx3 PE=1 SV=2
CL3645.Contig1_OMA	sp|Q80Z36|ZHX3_RAT	33.5	7.2e-53	Zinc fingers and homeoboxes protein 3 OS=Rattus norvegicus GN=Zhx3 PE=1 SV=2
CL3645.Contig1_OMA	sp|A1YF22|ZHX1_GORGO	34.7	1.6e-52	Zinc fingers and homeoboxes protein 1 OS=Gorilla gorilla gorilla GN=ZHX1 PE=3 SV=1
CL3645.Contig1_OMA	sp|Q9UKY1|ZHX1_HUMAN	34.7	2.1e-52	Zinc fingers and homeoboxes protein 1 OS=Homo sapiens GN=ZHX1 PE=1 SV=1
CL3646.Contig1_OMA	sp|Q9TT23|MC5R_PANTR	75.6	6.4e-92	Melanocortin receptor 5 OS=Pan troglodytes GN=MC5R PE=3 SV=1
CL3646.Contig1_OMA	sp|P35345|MC5R_RAT	74.3	1.4e-91	Melanocortin receptor 5 OS=Rattus norvegicus GN=Mc5r PE=2 SV=1
CL3646.Contig1_OMA	sp|P33032|MC5R_HUMAN	75.6	1.9e-91	Melanocortin receptor 5 OS=Homo sapiens GN=MC5R PE=1 SV=3
CL3646.Contig1_OMA	sp|P41149|MC5R_MOUSE	75.5	7.8e-90	Melanocortin receptor 5 OS=Mus musculus GN=Mc5r PE=2 SV=1
CL3646.Contig1_OMA	sp|P56451|MC5R_BOVIN	76.7	1.3e-89	Melanocortin receptor 5 OS=Bos taurus GN=MC5R PE=3 SV=1
CL3646.Contig2_OMA	sp|Q9TT23|MC5R_PANTR	75.6	5.7e-92	Melanocortin receptor 5 OS=Pan troglodytes GN=MC5R PE=3 SV=1
CL3646.Contig2_OMA	sp|P35345|MC5R_RAT	74.3	1.3e-91	Melanocortin receptor 5 OS=Rattus norvegicus GN=Mc5r PE=2 SV=1
CL3646.Contig2_OMA	sp|P33032|MC5R_HUMAN	75.6	1.7e-91	Melanocortin receptor 5 OS=Homo sapiens GN=MC5R PE=1 SV=3
CL3646.Contig2_OMA	sp|P41149|MC5R_MOUSE	75.5	7e-90	Melanocortin receptor 5 OS=Mus musculus GN=Mc5r PE=2 SV=1
CL3646.Contig2_OMA	sp|P56451|MC5R_BOVIN	76.7	1.2e-89	Melanocortin receptor 5 OS=Bos taurus GN=MC5R PE=3 SV=1
CL3647.Contig1_OMA	sp|Q8IWW6|RHG12_HUMAN	64.8	3.5e-303	Rho GTPase-activating protein 12 OS=Homo sapiens GN=ARHGAP12 PE=1 SV=1
CL3647.Contig1_OMA	sp|Q9BE31|RHG12_MACFA	64.5	1.2e-300	Rho GTPase-activating protein 12 OS=Macaca fascicularis GN=ARHGAP12 PE=2 SV=1
CL3647.Contig1_OMA	sp|Q8C0D4|RHG12_MOUSE	64.3	1.4e-299	Rho GTPase-activating protein 12 OS=Mus musculus GN=Arhgap12 PE=1 SV=2
CL3647.Contig1_OMA	sp|A2AB59|RHG27_MOUSE	36.8	4.4e-128	Rho GTPase-activating protein 27 OS=Mus musculus GN=Arhgap27 PE=1 SV=1
CL3647.Contig1_OMA	sp|Q6ZUM4|RHG27_HUMAN	41.5	1.4e-126	Rho GTPase-activating protein 27 OS=Homo sapiens GN=ARHGAP27 PE=1 SV=3
CL3647.Contig2_OMA	sp|Q8IWW6|RHG12_HUMAN	64.3	1.2e-298	Rho GTPase-activating protein 12 OS=Homo sapiens GN=ARHGAP12 PE=1 SV=1
CL3647.Contig2_OMA	sp|Q9BE31|RHG12_MACFA	64.1	4.1e-296	Rho GTPase-activating protein 12 OS=Macaca fascicularis GN=ARHGAP12 PE=2 SV=1
CL3647.Contig2_OMA	sp|Q8C0D4|RHG12_MOUSE	64.1	5.4e-296	Rho GTPase-activating protein 12 OS=Mus musculus GN=Arhgap12 PE=1 SV=2
CL3647.Contig2_OMA	sp|Q6ZUM4|RHG27_HUMAN	41.5	1e-124	Rho GTPase-activating protein 27 OS=Homo sapiens GN=ARHGAP27 PE=1 SV=3
CL3647.Contig2_OMA	sp|A2AB59|RHG27_MOUSE	42.3	5.1e-121	Rho GTPase-activating protein 27 OS=Mus musculus GN=Arhgap27 PE=1 SV=1
CL3648.Contig1_OMA	sp|Q8SQ21|HINT2_BOVIN	60.5	8.2e-22	Histidine triad nucleotide-binding protein 2, mitochondrial OS=Bos taurus GN=HINT2 PE=2 SV=1
CL3648.Contig1_OMA	sp|Q9BX68|HINT2_HUMAN	59.2	4.1e-21	Histidine triad nucleotide-binding protein 2, mitochondrial OS=Homo sapiens GN=HINT2 PE=1 SV=1
CL3648.Contig1_OMA	sp|Q9D0S9|HINT2_MOUSE	53.2	3.4e-20	Histidine triad nucleotide-binding protein 2, mitochondrial OS=Mus musculus GN=Hint2 PE=1 SV=1
CL3648.Contig1_OMA	sp|P80912|HINT1_RABIT	62.9	1.9e-15	Histidine triad nucleotide-binding protein 1 OS=Oryctolagus cuniculus GN=HINT1 PE=1 SV=2
CL3648.Contig1_OMA	sp|P62958|HINT1_BOVIN	62.9	4.3e-15	Histidine triad nucleotide-binding protein 1 OS=Bos taurus GN=HINT1 PE=1 SV=2
CL3648.Contig2_OMA	sp|Q8SQ21|HINT2_BOVIN	69.8	6e-50	Histidine triad nucleotide-binding protein 2, mitochondrial OS=Bos taurus GN=HINT2 PE=2 SV=1
CL3648.Contig2_OMA	sp|Q9BX68|HINT2_HUMAN	69	3e-49	Histidine triad nucleotide-binding protein 2, mitochondrial OS=Homo sapiens GN=HINT2 PE=1 SV=1
CL3648.Contig2_OMA	sp|Q9D0S9|HINT2_MOUSE	66.4	1.1e-46	Histidine triad nucleotide-binding protein 2, mitochondrial OS=Mus musculus GN=Hint2 PE=1 SV=1
CL3648.Contig2_OMA	sp|P80912|HINT1_RABIT	61.9	5.2e-38	Histidine triad nucleotide-binding protein 1 OS=Oryctolagus cuniculus GN=HINT1 PE=1 SV=2
CL3648.Contig2_OMA	sp|P62958|HINT1_BOVIN	61.9	1.2e-37	Histidine triad nucleotide-binding protein 1 OS=Bos taurus GN=HINT1 PE=1 SV=2
CL3649.Contig1_OMA	sp|O88491|NSD1_MOUSE	68.3	3.1e-185	Histone-lysine N-methyltransferase, H3 lysine-36 and H4 lysine-20 specific OS=Mus musculus GN=Nsd1 PE=1 SV=1
CL3649.Contig1_OMA	sp|Q96L73|NSD1_HUMAN	72.5	1.2e-184	Histone-lysine N-methyltransferase, H3 lysine-36 and H4 lysine-20 specific OS=Homo sapiens GN=NSD1 PE=1 SV=1
CL3649.Contig1_OMA	sp|Q8BVE8|NSD2_MOUSE	64.5	1.2e-136	Histone-lysine N-methyltransferase NSD2 OS=Mus musculus GN=Whsc1 PE=1 SV=2
CL3649.Contig1_OMA	sp|O96028|NSD2_HUMAN	64.2	4.6e-136	Histone-lysine N-methyltransferase NSD2 OS=Homo sapiens GN=WHSC1 PE=1 SV=1
CL3649.Contig1_OMA	sp|Q9BZ95|NSD3_HUMAN	64.8	2.3e-135	Histone-lysine N-methyltransferase NSD3 OS=Homo sapiens GN=WHSC1L1 PE=1 SV=1
CL3649.Contig2_OMA	sp|P02845|VIT2_CHICK	49.4	6.8e-09	Vitellogenin-2 OS=Gallus gallus GN=VTG2 PE=1 SV=1
CL3649.Contig2_OMA	sp|Q9CX48|ZCH10_MOUSE	43.5	4.9e-07	Zinc finger CCHC domain-containing protein 10 OS=Mus musculus GN=Zcchc10 PE=2 SV=1
CL3649.Contig2_OMA	sp|Q90508|VIT1_FUNHE	44	1.4e-06	Vitellogenin-1 OS=Fundulus heteroclitus GN=vtg1 PE=1 SV=2
CL3649.Contig2_OMA	sp|Q3L8U1|CHD9_HUMAN	43.8	1.4e-06	Chromodomain-helicase-DNA-binding protein 9 OS=Homo sapiens GN=CHD9 PE=1 SV=2
CL3650.Contig1_OMA	sp|Q96EV8|DTBP1_HUMAN	64.1	1.1e-28	Dysbindin OS=Homo sapiens GN=DTNBP1 PE=1 SV=1
CL3650.Contig2_OMA	sp|Q5ZKM0|DTBP1_CHICK	70.7	1.1e-52	Dysbindin OS=Gallus gallus GN=DTNBP1 PE=2 SV=1
CL3650.Contig2_OMA	sp|Q96EV8|DTBP1_HUMAN	61.5	2.3e-45	Dysbindin OS=Homo sapiens GN=DTNBP1 PE=1 SV=1
CL3650.Contig2_OMA	sp|Q7ZWE6|DTB1A_DANRE	61	1.6e-43	Dysbindin-A OS=Danio rerio GN=dtnbp1a PE=2 SV=1
CL3650.Contig2_OMA	sp|Q2HJA5|DTBP1_BOVIN	57.7	7.7e-41	Dysbindin OS=Bos taurus GN=DTNBP1 PE=2 SV=1
CL3651.Contig1_OMA	sp|Q80X50|UBP2L_MOUSE	57.4	8.7e-261	Ubiquitin-associated protein 2-like OS=Mus musculus GN=Ubap2l PE=1 SV=1
CL3651.Contig1_OMA	sp|Q14157|UBP2L_HUMAN	56.3	2.6e-249	Ubiquitin-associated protein 2-like OS=Homo sapiens GN=UBAP2L PE=1 SV=2
CL3651.Contig1_OMA	sp|Q91VX2|UBAP2_MOUSE	42.5	2e-180	Ubiquitin-associated protein 2 OS=Mus musculus GN=Ubap2 PE=1 SV=1
CL3651.Contig1_OMA	sp|Q5T6F2|UBAP2_HUMAN	42.2	2.6e-180	Ubiquitin-associated protein 2 OS=Homo sapiens GN=UBAP2 PE=1 SV=1
CL3651.Contig1_OMA	sp|Q6PZE0|MUC19_MOUSE	21.7	7.9e-20	Mucin-19 OS=Mus musculus GN=Muc19 PE=2 SV=2
CL3651.Contig2_OMA	sp|Q80X50|UBP2L_MOUSE	61.3	0	Ubiquitin-associated protein 2-like OS=Mus musculus GN=Ubap2l PE=1 SV=1
CL3651.Contig2_OMA	sp|Q14157|UBP2L_HUMAN	60.3	0	Ubiquitin-associated protein 2-like OS=Homo sapiens GN=UBAP2L PE=1 SV=2
CL3651.Contig2_OMA	sp|Q91VX2|UBAP2_MOUSE	40	9.2e-159	Ubiquitin-associated protein 2 OS=Mus musculus GN=Ubap2 PE=1 SV=1
CL3651.Contig2_OMA	sp|Q5T6F2|UBAP2_HUMAN	39.8	4.5e-158	Ubiquitin-associated protein 2 OS=Homo sapiens GN=UBAP2 PE=1 SV=1
CL3651.Contig2_OMA	sp|Q6PZE0|MUC19_MOUSE	22.2	1e-16	Mucin-19 OS=Mus musculus GN=Muc19 PE=2 SV=2
CL3653.Contig1_OMA	sp|Q9ESM6|GDPD2_MOUSE	39.1	1.7e-20	Glycerophosphoinositol inositolphosphodiesterase GDPD2 OS=Mus musculus GN=Gdpd2 PE=1 SV=1
CL3653.Contig1_OMA	sp|Q9HCC8|GDPD2_HUMAN	37.4	9.3e-19	Glycerophosphoinositol inositolphosphodiesterase GDPD2 OS=Homo sapiens GN=GDPD2 PE=2 SV=1
CL3653.Contig1_OMA	sp|Q8WTR4|GDPD5_HUMAN	32.1	6.4e-12	Glycerophosphodiester phosphodiesterase domain-containing protein 5 OS=Homo sapiens GN=GDPD5 PE=2 SV=2
CL3653.Contig1_OMA	sp|Q640M6|GDPD5_MOUSE	32.1	8.4e-12	Glycerophosphodiester phosphodiesterase domain-containing protein 5 OS=Mus musculus GN=Gdpd5 PE=2 SV=1
CL3653.Contig1_OMA	sp|Q3KTM2|GDPD5_CHICK	29.4	1.4e-11	Glycerophosphodiester phosphodiesterase domain-containing protein 5 OS=Gallus gallus GN=GDPD5 PE=1 SV=1
CL3653.Contig2_OMA	sp|Q9ESM6|GDPD2_MOUSE	38.9	2e-104	Glycerophosphoinositol inositolphosphodiesterase GDPD2 OS=Mus musculus GN=Gdpd2 PE=1 SV=1
CL3653.Contig2_OMA	sp|Q9HCC8|GDPD2_HUMAN	37.2	1.8e-100	Glycerophosphoinositol inositolphosphodiesterase GDPD2 OS=Homo sapiens GN=GDPD2 PE=2 SV=1
CL3653.Contig2_OMA	sp|Q3KTM2|GDPD5_CHICK	32.9	7.8e-80	Glycerophosphodiester phosphodiesterase domain-containing protein 5 OS=Gallus gallus GN=GDPD5 PE=1 SV=1
CL3653.Contig2_OMA	sp|Q95JR7|GDPD4_MACFA	42.8	7.3e-62	Glycerophosphodiester phosphodiesterase domain-containing protein 4 OS=Macaca fascicularis GN=GDPD4 PE=2 SV=2
CL3653.Contig2_OMA	sp|Q6W3E5|GDPD4_HUMAN	40.9	1.2e-61	Glycerophosphodiester phosphodiesterase domain-containing protein 4 OS=Homo sapiens GN=GDPD4 PE=2 SV=1
CL3653.Contig3_OMA	sp|Q9ESM6|GDPD2_MOUSE	42.2	1.5e-118	Glycerophosphoinositol inositolphosphodiesterase GDPD2 OS=Mus musculus GN=Gdpd2 PE=1 SV=1
CL3653.Contig3_OMA	sp|Q9HCC8|GDPD2_HUMAN	40.2	1.2e-112	Glycerophosphoinositol inositolphosphodiesterase GDPD2 OS=Homo sapiens GN=GDPD2 PE=2 SV=1
CL3653.Contig3_OMA	sp|Q8WTR4|GDPD5_HUMAN	37	1.1e-92	Glycerophosphodiester phosphodiesterase domain-containing protein 5 OS=Homo sapiens GN=GDPD5 PE=2 SV=2
CL3653.Contig3_OMA	sp|Q3KTM2|GDPD5_CHICK	35.5	7.1e-92	Glycerophosphodiester phosphodiesterase domain-containing protein 5 OS=Gallus gallus GN=GDPD5 PE=1 SV=1
CL3653.Contig3_OMA	sp|Q640M6|GDPD5_MOUSE	36	1.6e-88	Glycerophosphodiester phosphodiesterase domain-containing protein 5 OS=Mus musculus GN=Gdpd5 PE=2 SV=1
CL3655.Contig1_OMA	sp|Q6NYL5|ALAT2_DANRE	39.6	6e-18	Alanine aminotransferase 2-like OS=Danio rerio GN=gpt2l PE=2 SV=2
CL3655.Contig1_OMA	sp|Q28DB5|ALAT2_XENTR	45.3	6e-18	Alanine aminotransferase 2 OS=Xenopus tropicalis GN=gpt2 PE=2 SV=1
CL3655.Contig1_OMA	sp|Q6GM82|ALAT2_XENLA	45.3	7.8e-18	Alanine aminotransferase 2 OS=Xenopus laevis GN=gpt2 PE=2 SV=1
CL3655.Contig1_OMA	sp|Q8QZR5|ALAT1_MOUSE	39.6	7.3e-16	Alanine aminotransferase 1 OS=Mus musculus GN=Gpt PE=2 SV=3
CL3655.Contig1_OMA	sp|P25409|ALAT1_RAT	39.6	7.3e-16	Alanine aminotransferase 1 OS=Rattus norvegicus GN=Gpt PE=1 SV=2
CL3655.Contig2_OMA	sp|Q6GM82|ALAT2_XENLA	46.8	2.3e-124	Alanine aminotransferase 2 OS=Xenopus laevis GN=gpt2 PE=2 SV=1
CL3655.Contig2_OMA	sp|Q28DB5|ALAT2_XENTR	46.8	5.2e-124	Alanine aminotransferase 2 OS=Xenopus tropicalis GN=gpt2 PE=2 SV=1
CL3655.Contig2_OMA	sp|P24298|ALAT1_HUMAN	46.4	2.2e-122	Alanine aminotransferase 1 OS=Homo sapiens GN=GPT PE=1 SV=3
CL3655.Contig2_OMA	sp|A4IFH5|ALAT1_BOVIN	45.9	2.2e-122	Alanine aminotransferase 1 OS=Bos taurus GN=GPT PE=1 SV=1
CL3655.Contig2_OMA	sp|Q6NYL5|ALAT2_DANRE	44.6	7e-121	Alanine aminotransferase 2-like OS=Danio rerio GN=gpt2l PE=2 SV=2
CL3656.Contig1_OMA	sp|Q61048|WBP4_MOUSE	43.2	3.7e-87	WW domain-binding protein 4 OS=Mus musculus GN=Wbp4 PE=1 SV=4
CL3656.Contig1_OMA	sp|O75554|WBP4_HUMAN	43.5	1.8e-86	WW domain-binding protein 4 OS=Homo sapiens GN=WBP4 PE=1 SV=1
CL3656.Contig1_OMA	sp|Q5HZF2|WBP4_RAT	43.2	3.1e-86	WW domain-binding protein 4 OS=Rattus norvegicus GN=Wbp4 PE=2 SV=1
CL3656.Contig1_OMA	sp|Q5F457|WBP4_CHICK	41.9	1.7e-84	WW domain-binding protein 4 OS=Gallus gallus GN=WBP4 PE=2 SV=1
CL3656.Contig1_OMA	sp|Q80W14|PR40B_MOUSE	28.5	9.3e-14	Pre-mRNA-processing factor 40 homolog B OS=Mus musculus GN=Prpf40b PE=2 SV=2
CL3656.Contig2_OMA	sp|Q61048|WBP4_MOUSE	35.7	1.7e-45	WW domain-binding protein 4 OS=Mus musculus GN=Wbp4 PE=1 SV=4
CL3656.Contig2_OMA	sp|O75554|WBP4_HUMAN	35.3	1.1e-44	WW domain-binding protein 4 OS=Homo sapiens GN=WBP4 PE=1 SV=1
CL3656.Contig2_OMA	sp|Q5HZF2|WBP4_RAT	34.6	4.1e-44	WW domain-binding protein 4 OS=Rattus norvegicus GN=Wbp4 PE=2 SV=1
CL3656.Contig2_OMA	sp|Q5F457|WBP4_CHICK	34.3	8.5e-42	WW domain-binding protein 4 OS=Gallus gallus GN=WBP4 PE=2 SV=1
CL3656.Contig2_OMA	sp|Q80W14|PR40B_MOUSE	28.5	7.5e-14	Pre-mRNA-processing factor 40 homolog B OS=Mus musculus GN=Prpf40b PE=2 SV=2
CL3656.Contig3_OMA	sp|O75554|WBP4_HUMAN	48.5	1.5e-07	WW domain-binding protein 4 OS=Homo sapiens GN=WBP4 PE=1 SV=1
CL3656.Contig3_OMA	sp|Q5F457|WBP4_CHICK	46.2	2e-07	WW domain-binding protein 4 OS=Gallus gallus GN=WBP4 PE=2 SV=1
CL3656.Contig3_OMA	sp|Q61048|WBP4_MOUSE	47	2e-07	WW domain-binding protein 4 OS=Mus musculus GN=Wbp4 PE=1 SV=4
CL3656.Contig3_OMA	sp|Q5HZF2|WBP4_RAT	45.5	9.7e-07	WW domain-binding protein 4 OS=Rattus norvegicus GN=Wbp4 PE=2 SV=1
CL3657.Contig1_OMA	sp|Q15154|PCM1_HUMAN	47	0	Pericentriolar material 1 protein OS=Homo sapiens GN=PCM1 PE=1 SV=4
CL3657.Contig1_OMA	sp|Q9R0L6|PCM1_MOUSE	46.7	0	Pericentriolar material 1 protein OS=Mus musculus GN=Pcm1 PE=1 SV=2
CL3657.Contig1_OMA	sp|Q8AV28|PCM1_CHICK	45.9	0	Pericentriolar material 1 protein OS=Gallus gallus GN=PCM1 PE=2 SV=1
CL3657.Contig1_OMA	sp|Q9PVV4|PCM1_XENLA	43.7	0	Pericentriolar material 1 protein OS=Xenopus laevis GN=pcm1 PE=1 SV=1
CL3657.Contig2_OMA	sp|Q15154|PCM1_HUMAN	46.8	0	Pericentriolar material 1 protein OS=Homo sapiens GN=PCM1 PE=1 SV=4
CL3657.Contig2_OMA	sp|Q9R0L6|PCM1_MOUSE	46.5	0	Pericentriolar material 1 protein OS=Mus musculus GN=Pcm1 PE=1 SV=2
CL3657.Contig2_OMA	sp|Q8AV28|PCM1_CHICK	45.9	0	Pericentriolar material 1 protein OS=Gallus gallus GN=PCM1 PE=2 SV=1
CL3657.Contig2_OMA	sp|Q9PVV4|PCM1_XENLA	43.7	0	Pericentriolar material 1 protein OS=Xenopus laevis GN=pcm1 PE=1 SV=1
CL3659.Contig1_OMA	sp|Q17QH8|D39U1_BOVIN	59.6	7.8e-51	Epimerase family protein SDR39U1 OS=Bos taurus GN=SDR39U1 PE=2 SV=1
CL3659.Contig1_OMA	sp|Q5M8N4|D39U1_MOUSE	56.5	1.5e-49	Epimerase family protein SDR39U1 OS=Mus musculus GN=Sdr39u1 PE=2 SV=1
CL3659.Contig1_OMA	sp|Q9NRG7|D39U1_HUMAN	56.9	7.3e-41	Epimerase family protein SDR39U1 OS=Homo sapiens GN=SDR39U1 PE=1 SV=2
CL3659.Contig2_OMA	sp|Q17QH8|D39U1_BOVIN	56.6	1.4e-93	Epimerase family protein SDR39U1 OS=Bos taurus GN=SDR39U1 PE=2 SV=1
CL3659.Contig2_OMA	sp|Q5M8N4|D39U1_MOUSE	55	6.7e-91	Epimerase family protein SDR39U1 OS=Mus musculus GN=Sdr39u1 PE=2 SV=1
CL3659.Contig2_OMA	sp|Q9NRG7|D39U1_HUMAN	55.2	6.1e-84	Epimerase family protein SDR39U1 OS=Homo sapiens GN=SDR39U1 PE=1 SV=2
CL3660.Contig1_OMA	sp|Q92599|SEPT8_HUMAN	74.6	2e-90	Septin-8 OS=Homo sapiens GN=SEPT8 PE=1 SV=4
CL3660.Contig1_OMA	sp|Q0VCP4|SEPT8_BOVIN	71.9	2.7e-90	Septin-8 OS=Bos taurus GN=SEPT8 PE=2 SV=3
CL3660.Contig1_OMA	sp|B5FW69|SEPT8_OTOGA	71.9	3.5e-90	Septin-8 OS=Otolemur garnettii GN=SEPT8 PE=3 SV=1
CL3660.Contig1_OMA	sp|B0KWP7|SEPT8_CALJA	71.9	3.5e-90	Septin-8 OS=Callithrix jacchus GN=SEPT8 PE=3 SV=1
CL3660.Contig1_OMA	sp|Q6IRQ5|SEP8B_XENLA	74.6	5.9e-90	Septin-8-B OS=Xenopus laevis GN=sept8-b PE=2 SV=1
CL3663.Contig1_OMA	sp|P79145|CREM_CANFA	70.3	1.4e-39	cAMP-responsive element modulator OS=Canis familiaris GN=CREM PE=2 SV=2
CL3663.Contig1_OMA	sp|P15337|CREB1_RAT	71.6	1.5e-33	Cyclic AMP-responsive element-binding protein 1 OS=Rattus norvegicus GN=Creb1 PE=1 SV=1
CL3663.Contig1_OMA	sp|Q01147|CREB1_MOUSE	71.6	1.5e-33	Cyclic AMP-responsive element-binding protein 1 OS=Mus musculus GN=Creb1 PE=1 SV=1
CL3663.Contig1_OMA	sp|P16220|CREB1_HUMAN	71.6	1.5e-33	Cyclic AMP-responsive element-binding protein 1 OS=Homo sapiens GN=CREB1 PE=1 SV=2
CL3663.Contig1_OMA	sp|P27925|CREB1_BOVIN	71.6	1.5e-33	Cyclic AMP-responsive element-binding protein 1 OS=Bos taurus GN=CREB1 PE=1 SV=2
CL3663.Contig2_OMA	sp|P79145|CREM_CANFA	59.3	1e-35	cAMP-responsive element modulator OS=Canis familiaris GN=CREM PE=2 SV=2
CL3663.Contig2_OMA	sp|P27925|CREB1_BOVIN	58.9	1.1e-29	Cyclic AMP-responsive element-binding protein 1 OS=Bos taurus GN=CREB1 PE=1 SV=2
CL3663.Contig2_OMA	sp|P16220|CREB1_HUMAN	58.9	1.1e-29	Cyclic AMP-responsive element-binding protein 1 OS=Homo sapiens GN=CREB1 PE=1 SV=2
CL3663.Contig2_OMA	sp|Q01147|CREB1_MOUSE	58.9	1.1e-29	Cyclic AMP-responsive element-binding protein 1 OS=Mus musculus GN=Creb1 PE=1 SV=1
CL3663.Contig2_OMA	sp|P15337|CREB1_RAT	58.9	1.1e-29	Cyclic AMP-responsive element-binding protein 1 OS=Rattus norvegicus GN=Creb1 PE=1 SV=1
CL3665.Contig1_OMA	sp|A0JMD0|CLU_DANRE	83.8	0	Clustered mitochondria protein homolog OS=Danio rerio GN=cluh PE=2 SV=1
CL3665.Contig1_OMA	sp|Q0IHW8|CLU_XENTR	77.3	0	Clustered mitochondria protein homolog OS=Xenopus tropicalis GN=cluh PE=2 SV=1
CL3665.Contig1_OMA	sp|O75153|CLU_HUMAN	75	0	Clustered mitochondria protein homolog OS=Homo sapiens GN=CLUH PE=1 SV=2
CL3665.Contig1_OMA	sp|Q5SW19|CLU_MOUSE	75.1	0	Clustered mitochondria protein homolog OS=Mus musculus GN=Cluh PE=2 SV=2
CL3665.Contig1_OMA	sp|Q17N71|CLU_AEDAE	59.1	0	Clustered mitochondria protein homolog OS=Aedes aegypti GN=AAEL000794 PE=3 SV=1
CL3665.Contig2_OMA	sp|A0JMD0|CLU_DANRE	85.5	0	Clustered mitochondria protein homolog OS=Danio rerio GN=cluh PE=2 SV=1
CL3665.Contig2_OMA	sp|Q17N71|CLU_AEDAE	58.2	0	Clustered mitochondria protein homolog OS=Aedes aegypti GN=AAEL000794 PE=3 SV=1
CL3665.Contig2_OMA	sp|Q7PZD5|CLU_ANOGA	56.4	0	Clustered mitochondria protein homolog OS=Anopheles gambiae GN=AGAP011851 PE=3 SV=4
CL3665.Contig2_OMA	sp|B0W2S0|CLU_CULQU	58.1	0	Clustered mitochondria protein homolog OS=Culex quinquefasciatus GN=CPIJ001445 PE=3 SV=1
CL3665.Contig2_OMA	sp|B4P6P7|CLU_DROYA	53.7	0	Protein clueless OS=Drosophila yakuba GN=clu PE=3 SV=1
CL3666.Contig1_OMA	sp|Q07283|TRHY_HUMAN	20.1	3.2e-35	Trichohyalin OS=Homo sapiens GN=TCHH PE=1 SV=2
CL3666.Contig1_OMA	sp|Q13439|GOGA4_HUMAN	19.1	2.1e-34	Golgin subfamily A member 4 OS=Homo sapiens GN=GOLGA4 PE=1 SV=1
CL3666.Contig1_OMA	sp|Q5SNZ0|GRDN_MOUSE	19.4	4.6e-34	Girdin OS=Mus musculus GN=Ccdc88a PE=1 SV=2
CL3666.Contig1_OMA	sp|P08799|MYS2_DICDI	18.9	7.9e-34	Myosin-2 heavy chain OS=Dictyostelium discoideum GN=mhcA PE=1 SV=3
CL3666.Contig1_OMA	sp|P22793|TRHY_SHEEP	19.2	5.1e-33	Trichohyalin OS=Ovis aries GN=TCHH PE=2 SV=2
CL3668.Contig1_OMA	sp|Q5SVR0|TBC9B_MOUSE	71.9	0	TBC1 domain family member 9B OS=Mus musculus GN=Tbc1d9b PE=2 SV=1
CL3668.Contig1_OMA	sp|Q66K14|TBC9B_HUMAN	71.2	0	TBC1 domain family member 9B OS=Homo sapiens GN=TBC1D9B PE=1 SV=3
CL3668.Contig1_OMA	sp|Q6ZT07|TBCD9_HUMAN	66.6	0	TBC1 domain family member 9 OS=Homo sapiens GN=TBC1D9 PE=2 SV=2
CL3668.Contig1_OMA	sp|Q3UYK3|TBCD9_MOUSE	66.1	0	TBC1 domain family member 9 OS=Mus musculus GN=Tbc1d9 PE=2 SV=2
CL3668.Contig1_OMA	sp|O95759|TBCD8_HUMAN	51	8e-299	TBC1 domain family member 8 OS=Homo sapiens GN=TBC1D8 PE=1 SV=3
CL3668.Contig2_OMA	sp|Q5SVR0|TBC9B_MOUSE	72.8	0	TBC1 domain family member 9B OS=Mus musculus GN=Tbc1d9b PE=2 SV=1
CL3668.Contig2_OMA	sp|Q66K14|TBC9B_HUMAN	73	0	TBC1 domain family member 9B OS=Homo sapiens GN=TBC1D9B PE=1 SV=3
CL3668.Contig2_OMA	sp|Q6ZT07|TBCD9_HUMAN	66.5	0	TBC1 domain family member 9 OS=Homo sapiens GN=TBC1D9 PE=2 SV=2
CL3668.Contig2_OMA	sp|Q3UYK3|TBCD9_MOUSE	66	0	TBC1 domain family member 9 OS=Mus musculus GN=Tbc1d9 PE=2 SV=2
CL3668.Contig2_OMA	sp|O95759|TBCD8_HUMAN	50.6	1.1e-298	TBC1 domain family member 8 OS=Homo sapiens GN=TBC1D8 PE=1 SV=3
CL3669.Contig1_OMA	sp|P37727|RAE1_RAT	51.2	1.3e-138	Rab proteins geranylgeranyltransferase component A 1 OS=Rattus norvegicus GN=Chm PE=1 SV=1
CL3669.Contig1_OMA	sp|Q9QXG2|RAE1_MOUSE	51.7	4.1e-137	Rab proteins geranylgeranyltransferase component A 1 OS=Mus musculus GN=Chm PE=2 SV=1
CL3669.Contig1_OMA	sp|P24386|RAE1_HUMAN	51.5	1.5e-134	Rab proteins geranylgeranyltransferase component A 1 OS=Homo sapiens GN=CHM PE=1 SV=3
CL3669.Contig1_OMA	sp|P26374|RAE2_HUMAN	52.5	6.1e-133	Rab proteins geranylgeranyltransferase component A 2 OS=Homo sapiens GN=CHML PE=1 SV=2
CL3669.Contig1_OMA	sp|Q9QZD5|RAE2_MOUSE	51.7	1.5e-131	Rab proteins geranylgeranyltransferase component A 2 OS=Mus musculus GN=Chml PE=2 SV=2
CL3669.Contig2_OMA	sp|P37727|RAE1_RAT	48.7	2.2e-155	Rab proteins geranylgeranyltransferase component A 1 OS=Rattus norvegicus GN=Chm PE=1 SV=1
CL3669.Contig2_OMA	sp|Q9QXG2|RAE1_MOUSE	49	3.2e-154	Rab proteins geranylgeranyltransferase component A 1 OS=Mus musculus GN=Chm PE=2 SV=1
CL3669.Contig2_OMA	sp|P24386|RAE1_HUMAN	47.8	1.1e-149	Rab proteins geranylgeranyltransferase component A 1 OS=Homo sapiens GN=CHM PE=1 SV=3
CL3669.Contig2_OMA	sp|Q9QZD5|RAE2_MOUSE	48.1	3.1e-149	Rab proteins geranylgeranyltransferase component A 2 OS=Mus musculus GN=Chml PE=2 SV=2
CL3669.Contig2_OMA	sp|P26374|RAE2_HUMAN	47.5	2.9e-147	Rab proteins geranylgeranyltransferase component A 2 OS=Homo sapiens GN=CHML PE=1 SV=2
CL3670.Contig1_OMA	sp|P41541|USO1_BOVIN	74.6	0	General vesicular transport factor p115 OS=Bos taurus GN=USO1 PE=1 SV=1
CL3670.Contig1_OMA	sp|O60763|USO1_HUMAN	73.7	0	General vesicular transport factor p115 OS=Homo sapiens GN=USO1 PE=1 SV=2
CL3670.Contig1_OMA	sp|Q9Z1Z0|USO1_MOUSE	74.5	0	General vesicular transport factor p115 OS=Mus musculus GN=Uso1 PE=1 SV=2
CL3670.Contig1_OMA	sp|P41542|USO1_RAT	74	0	General vesicular transport factor p115 OS=Rattus norvegicus GN=Uso1 PE=1 SV=1
CL3670.Contig2_OMA	sp|O60763|USO1_HUMAN	84.1	0	General vesicular transport factor p115 OS=Homo sapiens GN=USO1 PE=1 SV=2
CL3670.Contig2_OMA	sp|Q9Z1Z0|USO1_MOUSE	83.9	0	General vesicular transport factor p115 OS=Mus musculus GN=Uso1 PE=1 SV=2
CL3670.Contig2_OMA	sp|P41541|USO1_BOVIN	84.1	0	General vesicular transport factor p115 OS=Bos taurus GN=USO1 PE=1 SV=1
CL3670.Contig2_OMA	sp|P41542|USO1_RAT	83.6	0	General vesicular transport factor p115 OS=Rattus norvegicus GN=Uso1 PE=1 SV=1
CL3671.Contig1_OMA	sp|P28271|ACOC_MOUSE	84	0	Cytoplasmic aconitate hydratase OS=Mus musculus GN=Aco1 PE=1 SV=3
CL3671.Contig1_OMA	sp|Q01059|ACOC_RABIT	83.1	0	Cytoplasmic aconitate hydratase OS=Oryctolagus cuniculus GN=ACO1 PE=1 SV=1
CL3671.Contig1_OMA	sp|Q0VCU1|ACOC_BOVIN	82.5	0	Cytoplasmic aconitate hydratase OS=Bos taurus GN=ACO1 PE=2 SV=1
CL3671.Contig1_OMA	sp|Q63270|ACOC_RAT	83	0	Cytoplasmic aconitate hydratase OS=Rattus norvegicus GN=Aco1 PE=1 SV=1
CL3671.Contig1_OMA	sp|P21399|ACOC_HUMAN	82.5	0	Cytoplasmic aconitate hydratase OS=Homo sapiens GN=ACO1 PE=1 SV=3
CL3671.Contig2_OMA	sp|Q01059|ACOC_RABIT	85.6	1.2e-185	Cytoplasmic aconitate hydratase OS=Oryctolagus cuniculus GN=ACO1 PE=1 SV=1
CL3671.Contig2_OMA	sp|P28271|ACOC_MOUSE	85.1	1e-184	Cytoplasmic aconitate hydratase OS=Mus musculus GN=Aco1 PE=1 SV=3
CL3671.Contig2_OMA	sp|Q0VCU1|ACOC_BOVIN	84.3	3.8e-184	Cytoplasmic aconitate hydratase OS=Bos taurus GN=ACO1 PE=2 SV=1
CL3671.Contig2_OMA	sp|Q63270|ACOC_RAT	84.6	2.5e-183	Cytoplasmic aconitate hydratase OS=Rattus norvegicus GN=Aco1 PE=1 SV=1
CL3671.Contig2_OMA	sp|Q90875|ACOC_CHICK	81.6	1.2e-180	Cytoplasmic aconitate hydratase OS=Gallus gallus GN=ACO1 PE=2 SV=1
CL3672.Contig1_OMA	sp|P20929|NEBU_HUMAN	61.6	1.8e-63	Nebulin OS=Homo sapiens GN=NEB PE=1 SV=5
CL3672.Contig1_OMA	sp|Q86VF7|NRAP_HUMAN	45.3	2e-33	Nebulin-related-anchoring protein OS=Homo sapiens GN=NRAP PE=2 SV=2
CL3672.Contig1_OMA	sp|Q80XB4|NRAP_MOUSE	42.9	2.8e-32	Nebulin-related-anchoring protein OS=Mus musculus GN=Nrap PE=1 SV=3
CL3672.Contig1_OMA	sp|O76041|NEBL_HUMAN	28.5	7e-07	Nebulette OS=Homo sapiens GN=NEBL PE=1 SV=1
CL3672.Contig2_OMA	sp|P20929|NEBU_HUMAN	63.5	1.5e-68	Nebulin OS=Homo sapiens GN=NEB PE=1 SV=5
CL3672.Contig2_OMA	sp|Q86VF7|NRAP_HUMAN	44.5	5.6e-36	Nebulin-related-anchoring protein OS=Homo sapiens GN=NRAP PE=2 SV=2
CL3672.Contig2_OMA	sp|Q80XB4|NRAP_MOUSE	42.3	1.1e-34	Nebulin-related-anchoring protein OS=Mus musculus GN=Nrap PE=1 SV=3
CL3672.Contig2_OMA	sp|O76041|NEBL_HUMAN	28.5	7.1e-07	Nebulette OS=Homo sapiens GN=NEBL PE=1 SV=1
CL3673.Contig1_OMA	sp|Q92090|CP2K1_ONCMY	66.4	1.7e-177	Cytochrome P450 2K1 OS=Oncorhynchus mykiss GN=cyp2k1 PE=2 SV=1
CL3673.Contig1_OMA	sp|O93297|CP2K4_ONCMY	65.1	5.3e-174	Cytochrome P450 2K4 OS=Oncorhynchus mykiss GN=cyp2k4 PE=2 SV=1
CL3673.Contig1_OMA	sp|O93299|CP2K3_ONCMY	63.8	3.1e-166	Cytochrome P450 2K3 OS=Oncorhynchus mykiss GN=cyp2k3 PE=2 SV=1
CL3673.Contig1_OMA	sp|P33267|CP2F2_MOUSE	45	6.1e-106	Cytochrome P450 2F2 OS=Mus musculus GN=Cyp2f2 PE=2 SV=1
CL3673.Contig1_OMA	sp|O18809|CP2F3_CAPHI	46.4	1.4e-105	Cytochrome P450 2F3 OS=Capra hircus GN=CYP2F3 PE=2 SV=1
CL3673.Contig2_OMA	sp|Q92090|CP2K1_ONCMY	64.3	1.6e-190	Cytochrome P450 2K1 OS=Oncorhynchus mykiss GN=cyp2k1 PE=2 SV=1
CL3673.Contig2_OMA	sp|O93297|CP2K4_ONCMY	65.8	3.1e-186	Cytochrome P450 2K4 OS=Oncorhynchus mykiss GN=cyp2k4 PE=2 SV=1
CL3673.Contig2_OMA	sp|O93299|CP2K3_ONCMY	61.7	4.8e-179	Cytochrome P450 2K3 OS=Oncorhynchus mykiss GN=cyp2k3 PE=2 SV=1
CL3673.Contig2_OMA	sp|P33267|CP2F2_MOUSE	45.2	2.2e-115	Cytochrome P450 2F2 OS=Mus musculus GN=Cyp2f2 PE=2 SV=1
CL3673.Contig2_OMA	sp|O18809|CP2F3_CAPHI	45.7	2.4e-114	Cytochrome P450 2F3 OS=Capra hircus GN=CYP2F3 PE=2 SV=1
CL3673.Contig3_OMA	sp|O93297|CP2K4_ONCMY	67.5	2e-111	Cytochrome P450 2K4 OS=Oncorhynchus mykiss GN=cyp2k4 PE=2 SV=1
CL3673.Contig3_OMA	sp|Q92090|CP2K1_ONCMY	67.5	2.6e-111	Cytochrome P450 2K1 OS=Oncorhynchus mykiss GN=cyp2k1 PE=2 SV=1
CL3673.Contig3_OMA	sp|O93299|CP2K3_ONCMY	63.5	1.2e-100	Cytochrome P450 2K3 OS=Oncorhynchus mykiss GN=cyp2k3 PE=2 SV=1
CL3673.Contig3_OMA	sp|P33267|CP2F2_MOUSE	46	9.2e-64	Cytochrome P450 2F2 OS=Mus musculus GN=Cyp2f2 PE=2 SV=1
CL3673.Contig3_OMA	sp|Q8TAV3|CP2W1_HUMAN	43.3	7.7e-63	Cytochrome P450 2W1 OS=Homo sapiens GN=CYP2W1 PE=2 SV=2
CL3674.Contig1_OMA	sp|P24046|GBRR1_HUMAN	93.8	2.2e-95	Gamma-aminobutyric acid receptor subunit rho-1 OS=Homo sapiens GN=GABRR1 PE=2 SV=2
CL3674.Contig1_OMA	sp|P50572|GBRR1_RAT	93.8	2.2e-95	Gamma-aminobutyric acid receptor subunit rho-1 OS=Rattus norvegicus GN=Gabrr1 PE=1 SV=2
CL3674.Contig1_OMA	sp|P56475|GBRR1_MOUSE	93.2	6.3e-95	Gamma-aminobutyric acid receptor subunit rho-1 OS=Mus musculus GN=Gabrr1 PE=2 SV=2
CL3674.Contig1_OMA	sp|Q0II76|GBRR2_BOVIN	86.4	5.6e-91	Gamma-aminobutyric acid receptor subunit rho-2 OS=Bos taurus GN=GABRR2 PE=2 SV=4
CL3674.Contig1_OMA	sp|P56476|GBRR2_MOUSE	85.8	7.3e-91	Gamma-aminobutyric acid receptor subunit rho-2 OS=Mus musculus GN=Gabrr2 PE=2 SV=4
CL3674.Contig2_OMA	sp|P24046|GBRR1_HUMAN	93.6	1.7e-101	Gamma-aminobutyric acid receptor subunit rho-1 OS=Homo sapiens GN=GABRR1 PE=2 SV=2
CL3674.Contig2_OMA	sp|P50572|GBRR1_RAT	93.6	1.7e-101	Gamma-aminobutyric acid receptor subunit rho-1 OS=Rattus norvegicus GN=Gabrr1 PE=1 SV=2
CL3674.Contig2_OMA	sp|P56475|GBRR1_MOUSE	93.1	4.9e-101	Gamma-aminobutyric acid receptor subunit rho-1 OS=Mus musculus GN=Gabrr1 PE=2 SV=2
CL3674.Contig2_OMA	sp|Q0II76|GBRR2_BOVIN	86.7	4.3e-97	Gamma-aminobutyric acid receptor subunit rho-2 OS=Bos taurus GN=GABRR2 PE=2 SV=4
CL3674.Contig2_OMA	sp|P56476|GBRR2_MOUSE	86.2	5.6e-97	Gamma-aminobutyric acid receptor subunit rho-2 OS=Mus musculus GN=Gabrr2 PE=2 SV=4
CL3675.Contig1_OMA	sp|Q9Z2W9|GRIA3_MOUSE	95.1	8.1e-155	Glutamate receptor 3 OS=Mus musculus GN=Gria3 PE=1 SV=2
CL3675.Contig1_OMA	sp|P19492|GRIA3_RAT	94.8	3.1e-154	Glutamate receptor 3 OS=Rattus norvegicus GN=Gria3 PE=1 SV=1
CL3675.Contig1_OMA	sp|P42263|GRIA3_HUMAN	94.4	2.6e-153	Glutamate receptor 3 OS=Homo sapiens GN=GRIA3 PE=1 SV=2
CL3675.Contig1_OMA	sp|Q38PU6|GRIA3_MACFA	94.4	3.4e-153	Glutamate receptor 3 OS=Macaca fascicularis GN=GRIA3 PE=2 SV=1
CL3675.Contig1_OMA	sp|P48058|GRIA4_HUMAN	90.6	6.2e-147	Glutamate receptor 4 OS=Homo sapiens GN=GRIA4 PE=2 SV=2
CL3675.Contig2_OMA	sp|Q9Z2W9|GRIA3_MOUSE	95.3	6.3e-68	Glutamate receptor 3 OS=Mus musculus GN=Gria3 PE=1 SV=2
CL3675.Contig2_OMA	sp|P19492|GRIA3_RAT	95.3	6.3e-68	Glutamate receptor 3 OS=Rattus norvegicus GN=Gria3 PE=1 SV=1
CL3675.Contig2_OMA	sp|P42263|GRIA3_HUMAN	95.3	6.3e-68	Glutamate receptor 3 OS=Homo sapiens GN=GRIA3 PE=1 SV=2
CL3675.Contig2_OMA	sp|Q38PU6|GRIA3_MACFA	94.5	7e-67	Glutamate receptor 3 OS=Macaca fascicularis GN=GRIA3 PE=2 SV=1
CL3675.Contig2_OMA	sp|P19493|GRIA4_RAT	89.8	5.2e-62	Glutamate receptor 4 OS=Rattus norvegicus GN=Gria4 PE=1 SV=1
CL3676.Contig1_OMA	sp|Q61880|DMC1_MOUSE	84.8	1.6e-63	Meiotic recombination protein DMC1/LIM15 homolog OS=Mus musculus GN=Dmc1 PE=1 SV=1
CL3676.Contig1_OMA	sp|Q14565|DMC1_HUMAN	85.5	3.7e-63	Meiotic recombination protein DMC1/LIM15 homolog OS=Homo sapiens GN=DMC1 PE=1 SV=2
CL3676.Contig1_OMA	sp|Q06609|RAD51_HUMAN	52.2	5.3e-30	DNA repair protein RAD51 homolog 1 OS=Homo sapiens GN=RAD51 PE=1 SV=1
CL3676.Contig1_OMA	sp|Q2KJ94|RAD51_BOVIN	52.2	5.3e-30	DNA repair protein RAD51 homolog 1 OS=Bos taurus GN=RAD51 PE=2 SV=1
CL3676.Contig1_OMA	sp|Q08297|RAD51_MOUSE	52.2	9.1e-30	DNA repair protein RAD51 homolog 1 OS=Mus musculus GN=Rad51 PE=1 SV=1
CL3676.Contig2_OMA	sp|Q61880|DMC1_MOUSE	85.1	1.1e-75	Meiotic recombination protein DMC1/LIM15 homolog OS=Mus musculus GN=Dmc1 PE=1 SV=1
CL3676.Contig2_OMA	sp|Q14565|DMC1_HUMAN	85.1	9.7e-75	Meiotic recombination protein DMC1/LIM15 homolog OS=Homo sapiens GN=DMC1 PE=1 SV=2
CL3676.Contig2_OMA	sp|Q06609|RAD51_HUMAN	52.2	8e-37	DNA repair protein RAD51 homolog 1 OS=Homo sapiens GN=RAD51 PE=1 SV=1
CL3676.Contig2_OMA	sp|Q2KJ94|RAD51_BOVIN	52.2	8e-37	DNA repair protein RAD51 homolog 1 OS=Bos taurus GN=RAD51 PE=2 SV=1
CL3676.Contig2_OMA	sp|Q08297|RAD51_MOUSE	52.2	1.4e-36	DNA repair protein RAD51 homolog 1 OS=Mus musculus GN=Rad51 PE=1 SV=1
CL3677.Contig1_OMA	sp|A3KN05|CB047_BOVIN	57.6	2.4e-61	Uncharacterized protein C2orf47 homolog, mitochondrial OS=Bos taurus PE=2 SV=1
CL3677.Contig1_OMA	sp|Q8BHE8|CB047_MOUSE	52	9.9e-60	Uncharacterized protein C2orf47 homolog, mitochondrial OS=Mus musculus PE=2 SV=1
CL3677.Contig1_OMA	sp|Q8WWC4|CB047_HUMAN	53	1.3e-59	Uncharacterized protein C2orf47, mitochondrial OS=Homo sapiens GN=C2orf47 PE=1 SV=1
CL3677.Contig1_OMA	sp|Q6AY04|CB047_RAT	56.5	1.7e-59	Uncharacterized protein C2orf47 homolog, mitochondrial OS=Rattus norvegicus PE=2 SV=1
CL3677.Contig2_OMA	sp|A3KN05|CB047_BOVIN	50.8	9.7e-49	Uncharacterized protein C2orf47 homolog, mitochondrial OS=Bos taurus PE=2 SV=1
CL3677.Contig2_OMA	sp|Q8BHE8|CB047_MOUSE	46.6	1.1e-47	Uncharacterized protein C2orf47 homolog, mitochondrial OS=Mus musculus PE=2 SV=1
CL3677.Contig2_OMA	sp|Q6AY04|CB047_RAT	50.3	2.4e-47	Uncharacterized protein C2orf47 homolog, mitochondrial OS=Rattus norvegicus PE=2 SV=1
CL3677.Contig2_OMA	sp|Q8WWC4|CB047_HUMAN	47	1.2e-46	Uncharacterized protein C2orf47, mitochondrial OS=Homo sapiens GN=C2orf47 PE=1 SV=1
CL3680.Contig1_OMA	sp|Q99JH1|RP25L_MOUSE	48.4	5e-33	Ribonuclease P protein subunit p25-like protein OS=Mus musculus GN=Rpp25l PE=2 SV=1
CL3680.Contig1_OMA	sp|Q8N5L8|RP25L_HUMAN	47.2	8.6e-33	Ribonuclease P protein subunit p25-like protein OS=Homo sapiens GN=RPP25L PE=1 SV=1
CL3680.Contig1_OMA	sp|Q2KIR4|RP25L_BOVIN	46.2	1e-30	Ribonuclease P protein subunit p25-like protein OS=Bos taurus GN=RPP25L PE=2 SV=1
CL3680.Contig1_OMA	sp|Q9BUL9|RPP25_HUMAN	42.7	1.5e-24	Ribonuclease P protein subunit p25 OS=Homo sapiens GN=RPP25 PE=1 SV=1
CL3680.Contig1_OMA	sp|Q5PPN2|RPP25_RAT	40.7	2.8e-23	Ribonuclease P protein subunit p25 OS=Rattus norvegicus GN=Rpp25 PE=2 SV=1
CL3680.Contig2_OMA	sp|Q99JH1|RP25L_MOUSE	48.4	4.9e-33	Ribonuclease P protein subunit p25-like protein OS=Mus musculus GN=Rpp25l PE=2 SV=1
CL3680.Contig2_OMA	sp|Q8N5L8|RP25L_HUMAN	47.2	8.3e-33	Ribonuclease P protein subunit p25-like protein OS=Homo sapiens GN=RPP25L PE=1 SV=1
CL3680.Contig2_OMA	sp|Q2KIR4|RP25L_BOVIN	46.2	1e-30	Ribonuclease P protein subunit p25-like protein OS=Bos taurus GN=RPP25L PE=2 SV=1
CL3680.Contig2_OMA	sp|Q9BUL9|RPP25_HUMAN	42.7	1.4e-24	Ribonuclease P protein subunit p25 OS=Homo sapiens GN=RPP25 PE=1 SV=1
CL3680.Contig2_OMA	sp|Q5PPN2|RPP25_RAT	40.7	2.7e-23	Ribonuclease P protein subunit p25 OS=Rattus norvegicus GN=Rpp25 PE=2 SV=1
CL3681.Contig1_OMA	sp|O75912|DGKI_HUMAN	86.1	8.7e-34	Diacylglycerol kinase iota OS=Homo sapiens GN=DGKI PE=1 SV=1
CL3681.Contig1_OMA	sp|Q13574|DGKZ_HUMAN	74.7	1.6e-27	Diacylglycerol kinase zeta OS=Homo sapiens GN=DGKZ PE=1 SV=3
CL3681.Contig1_OMA	sp|O08560|DGKZ_RAT	74.7	2.1e-27	Diacylglycerol kinase zeta OS=Rattus norvegicus GN=Dgkz PE=1 SV=1
CL3681.Contig1_OMA	sp|Q80UP3|DGKZ_MOUSE	73.4	4.6e-27	Diacylglycerol kinase zeta OS=Mus musculus GN=Dgkz PE=1 SV=2
CL3681.Contig2_OMA	sp|O75912|DGKI_HUMAN	67.4	3.8e-68	Diacylglycerol kinase iota OS=Homo sapiens GN=DGKI PE=1 SV=1
CL3681.Contig2_OMA	sp|Q13574|DGKZ_HUMAN	55	1.7e-47	Diacylglycerol kinase zeta OS=Homo sapiens GN=DGKZ PE=1 SV=3
CL3681.Contig2_OMA	sp|O08560|DGKZ_RAT	64	2.8e-47	Diacylglycerol kinase zeta OS=Rattus norvegicus GN=Dgkz PE=1 SV=1
CL3681.Contig2_OMA	sp|Q80UP3|DGKZ_MOUSE	63.2	1.1e-46	Diacylglycerol kinase zeta OS=Mus musculus GN=Dgkz PE=1 SV=2
CL3682.Contig1_OMA	sp|P48453|PP2BB_MOUSE	81.5	1.5e-65	Serine/threonine-protein phosphatase 2B catalytic subunit beta isoform OS=Mus musculus GN=Ppp3cb PE=1 SV=2
CL3682.Contig1_OMA	sp|P20651|PP2BB_RAT	80.8	1.2e-64	Serine/threonine-protein phosphatase 2B catalytic subunit beta isoform OS=Rattus norvegicus GN=Ppp3cb PE=1 SV=1
CL3682.Contig1_OMA	sp|P16298|PP2BB_HUMAN	82.1	1.6e-64	Serine/threonine-protein phosphatase 2B catalytic subunit beta isoform OS=Homo sapiens GN=PPP3CB PE=1 SV=2
CL3682.Contig1_OMA	sp|P48452|PP2BA_BOVIN	81.5	4.7e-64	Serine/threonine-protein phosphatase 2B catalytic subunit alpha isoform OS=Bos taurus GN=PPP3CA PE=1 SV=1
CL3682.Contig1_OMA	sp|Q08209|PP2BA_HUMAN	81.5	4.7e-64	Serine/threonine-protein phosphatase 2B catalytic subunit alpha isoform OS=Homo sapiens GN=PPP3CA PE=1 SV=1
CL3682.Contig2_OMA	sp|P48453|PP2BB_MOUSE	76.7	1e-76	Serine/threonine-protein phosphatase 2B catalytic subunit beta isoform OS=Mus musculus GN=Ppp3cb PE=1 SV=2
CL3682.Contig2_OMA	sp|P48452|PP2BA_BOVIN	76.6	3.9e-76	Serine/threonine-protein phosphatase 2B catalytic subunit alpha isoform OS=Bos taurus GN=PPP3CA PE=1 SV=1
CL3682.Contig2_OMA	sp|Q08209|PP2BA_HUMAN	76.6	3.9e-76	Serine/threonine-protein phosphatase 2B catalytic subunit alpha isoform OS=Homo sapiens GN=PPP3CA PE=1 SV=1
CL3682.Contig2_OMA	sp|P63328|PP2BA_MOUSE	76.6	3.9e-76	Serine/threonine-protein phosphatase 2B catalytic subunit alpha isoform OS=Mus musculus GN=Ppp3ca PE=1 SV=1
CL3682.Contig2_OMA	sp|P63329|PP2BA_RAT	76.6	3.9e-76	Serine/threonine-protein phosphatase 2B catalytic subunit alpha isoform OS=Rattus norvegicus GN=Ppp3ca PE=1 SV=1
CL3682.Contig3_OMA	sp|P63328|PP2BA_MOUSE	81.7	4.6e-246	Serine/threonine-protein phosphatase 2B catalytic subunit alpha isoform OS=Mus musculus GN=Ppp3ca PE=1 SV=1
CL3682.Contig3_OMA	sp|P63329|PP2BA_RAT	81.7	4.6e-246	Serine/threonine-protein phosphatase 2B catalytic subunit alpha isoform OS=Rattus norvegicus GN=Ppp3ca PE=1 SV=1
CL3682.Contig3_OMA	sp|Q08209|PP2BA_HUMAN	81.5	1.3e-245	Serine/threonine-protein phosphatase 2B catalytic subunit alpha isoform OS=Homo sapiens GN=PPP3CA PE=1 SV=1
CL3682.Contig3_OMA	sp|P48452|PP2BA_BOVIN	81.5	1.8e-245	Serine/threonine-protein phosphatase 2B catalytic subunit alpha isoform OS=Bos taurus GN=PPP3CA PE=1 SV=1
CL3682.Contig3_OMA	sp|P48454|PP2BC_HUMAN	84.3	2.3e-245	Serine/threonine-protein phosphatase 2B catalytic subunit gamma isoform OS=Homo sapiens GN=PPP3CC PE=1 SV=3
CL3683.Contig1_OMA	sp|Q9H195|MUC3B_HUMAN	28.7	5.7e-06	Mucin-3B (Fragments) OS=Homo sapiens GN=MUC3B PE=2 SV=2
CL3683.Contig1_OMA	sp|Q09624|PKD1_CAEEL	27.9	9.7e-06	Location of vulva defective 1 OS=Caenorhabditis elegans GN=lov-1 PE=1 SV=4
CL3683.Contig2_OMA	sp|Q9H195|MUC3B_HUMAN	25.9	1.9e-06	Mucin-3B (Fragments) OS=Homo sapiens GN=MUC3B PE=2 SV=2
CL3683.Contig2_OMA	sp|Q09624|PKD1_CAEEL	29.3	9.5e-06	Location of vulva defective 1 OS=Caenorhabditis elegans GN=lov-1 PE=1 SV=4
CL3684.Contig1_OMA	sp|Q8IWF6|DEN6A_HUMAN	76.7	1.2e-267	Protein DENND6A OS=Homo sapiens GN=DENND6A PE=1 SV=1
CL3684.Contig1_OMA	sp|Q8BH65|DEN6A_MOUSE	78.6	2.7e-264	Protein DENND6A OS=Mus musculus GN=Dennd6a PE=2 SV=1
CL3684.Contig1_OMA	sp|Q5F3L4|DEN6A_CHICK	78.5	1.1e-262	Protein DENND6A OS=Gallus gallus GN=DENND6A PE=2 SV=1
CL3684.Contig1_OMA	sp|Q8NEG7|DEN6B_HUMAN	61.1	6.4e-210	Protein DENND6B OS=Homo sapiens GN=DENND6B PE=2 SV=1
CL3684.Contig1_OMA	sp|Q9D9V7|DEN6B_MOUSE	60.4	7.1e-209	Protein DENND6B OS=Mus musculus GN=Dennd6b PE=2 SV=3
CL3684.Contig2_OMA	sp|Q8IWF6|DEN6A_HUMAN	84.1	1.5e-162	Protein DENND6A OS=Homo sapiens GN=DENND6A PE=1 SV=1
CL3684.Contig2_OMA	sp|Q5F3L4|DEN6A_CHICK	83.6	2.4e-160	Protein DENND6A OS=Gallus gallus GN=DENND6A PE=2 SV=1
CL3684.Contig2_OMA	sp|Q8BH65|DEN6A_MOUSE	83.1	5.8e-159	Protein DENND6A OS=Mus musculus GN=Dennd6a PE=2 SV=1
CL3684.Contig2_OMA	sp|Q8NEG7|DEN6B_HUMAN	64.9	4.8e-129	Protein DENND6B OS=Homo sapiens GN=DENND6B PE=2 SV=1
CL3684.Contig2_OMA	sp|Q9D9V7|DEN6B_MOUSE	64.3	3.5e-127	Protein DENND6B OS=Mus musculus GN=Dennd6b PE=2 SV=3
CL3686.Contig1_OMA	sp|Q6PH61|S2534_DANRE	75.7	5.3e-131	Solute carrier family 25 member 34 OS=Danio rerio GN=slc25a34 PE=2 SV=1
CL3686.Contig1_OMA	sp|A2ADF7|S2534_MOUSE	63.9	2.9e-105	Solute carrier family 25 member 34 OS=Mus musculus GN=Slc25a34 PE=2 SV=1
CL3686.Contig1_OMA	sp|Q6PIV7|S2534_HUMAN	64	2.9e-105	Solute carrier family 25 member 34 OS=Homo sapiens GN=SLC25A34 PE=2 SV=1
CL3686.Contig1_OMA	sp|Q5XIF9|S2534_RAT	63.1	3.2e-104	Solute carrier family 25 member 34 OS=Rattus norvegicus GN=Slc25a34 PE=2 SV=2
CL3686.Contig1_OMA	sp|Q3SZK0|S2534_BOVIN	63.7	5.5e-104	Solute carrier family 25 member 34 OS=Bos taurus GN=SLC25A34 PE=2 SV=1
CL3686.Contig2_OMA	sp|Q6PH61|S2534_DANRE	75.7	5.6e-131	Solute carrier family 25 member 34 OS=Danio rerio GN=slc25a34 PE=2 SV=1
CL3686.Contig2_OMA	sp|A2ADF7|S2534_MOUSE	63.9	3.1e-105	Solute carrier family 25 member 34 OS=Mus musculus GN=Slc25a34 PE=2 SV=1
CL3686.Contig2_OMA	sp|Q6PIV7|S2534_HUMAN	64	3.1e-105	Solute carrier family 25 member 34 OS=Homo sapiens GN=SLC25A34 PE=2 SV=1
CL3686.Contig2_OMA	sp|Q5XIF9|S2534_RAT	63.1	3.4e-104	Solute carrier family 25 member 34 OS=Rattus norvegicus GN=Slc25a34 PE=2 SV=2
CL3686.Contig2_OMA	sp|Q3SZK0|S2534_BOVIN	63.7	5.8e-104	Solute carrier family 25 member 34 OS=Bos taurus GN=SLC25A34 PE=2 SV=1
CL3688.Contig1_OMA	sp|Q7TQ48|SRCA_MOUSE	80.7	2e-219	Sarcalumenin OS=Mus musculus GN=Srl PE=1 SV=1
CL3688.Contig1_OMA	sp|Q90577|SRCA_CHICK	78.7	8.3e-218	Sarcalumenin OS=Gallus gallus GN=SRL PE=2 SV=1
CL3688.Contig1_OMA	sp|Q86TD4|SRCA_HUMAN	78.3	5.4e-217	Sarcalumenin OS=Homo sapiens GN=SRL PE=2 SV=2
CL3688.Contig1_OMA	sp|P13666|SRCA_RABIT	78.8	1.3e-215	Sarcalumenin OS=Oryctolagus cuniculus GN=SRL PE=2 SV=1
CL3688.Contig1_OMA	sp|Q8R491|EHD3_RAT	31.2	1.8e-55	EH domain-containing protein 3 OS=Rattus norvegicus GN=Ehd3 PE=1 SV=2
CL3688.Contig2_OMA	sp|Q7TQ48|SRCA_MOUSE	82.7	1.2e-221	Sarcalumenin OS=Mus musculus GN=Srl PE=1 SV=1
CL3688.Contig2_OMA	sp|Q90577|SRCA_CHICK	80.6	5.1e-220	Sarcalumenin OS=Gallus gallus GN=SRL PE=2 SV=1
CL3688.Contig2_OMA	sp|Q86TD4|SRCA_HUMAN	80.1	3.3e-219	Sarcalumenin OS=Homo sapiens GN=SRL PE=2 SV=2
CL3688.Contig2_OMA	sp|P13666|SRCA_RABIT	80.6	8.2e-218	Sarcalumenin OS=Oryctolagus cuniculus GN=SRL PE=2 SV=1
CL3688.Contig2_OMA	sp|Q8R491|EHD3_RAT	32.2	3.8e-58	EH domain-containing protein 3 OS=Rattus norvegicus GN=Ehd3 PE=1 SV=2
CL3689.Contig1_OMA	sp|Q01443|SSP2_PLAYO	35.2	4.4e-21	Sporozoite surface protein 2 OS=Plasmodium yoelii yoelii GN=SSP2 PE=1 SV=2
CL3689.Contig1_OMA	sp|Q4U9M9|104K_THEAN	32.1	1.6e-15	104 kDa microneme/rhoptry antigen OS=Theileria annulata GN=TA08425 PE=3 SV=1
CL3689.Contig1_OMA	sp|Q54VC4|ASCC2_DICDI	40.8	1.6e-15	Activating signal cointegrator 1 complex subunit 2 homolog OS=Dictyostelium discoideum GN=ascc2 PE=3 SV=2
CL3689.Contig1_OMA	sp|P16053|NFM_CHICK	29.6	6.3e-12	Neurofilament medium polypeptide OS=Gallus gallus GN=NEFM PE=2 SV=2
CL3689.Contig1_OMA	sp|Q4V8F9|HSDL2_RAT	33.6	1.3e-09	Hydroxysteroid dehydrogenase-like protein 2 OS=Rattus norvegicus GN=Hsdl2 PE=2 SV=1
CL3689.Contig2_OMA	sp|Q01443|SSP2_PLAYO	33.1	4.4e-19	Sporozoite surface protein 2 OS=Plasmodium yoelii yoelii GN=SSP2 PE=1 SV=2
CL3689.Contig2_OMA	sp|Q4U9M9|104K_THEAN	31.5	1.7e-15	104 kDa microneme/rhoptry antigen OS=Theileria annulata GN=TA08425 PE=3 SV=1
CL3689.Contig2_OMA	sp|Q54VC4|ASCC2_DICDI	39.8	2.5e-14	Activating signal cointegrator 1 complex subunit 2 homolog OS=Dictyostelium discoideum GN=ascc2 PE=3 SV=2
CL3689.Contig2_OMA	sp|P16053|NFM_CHICK	33.7	4.4e-11	Neurofilament medium polypeptide OS=Gallus gallus GN=NEFM PE=2 SV=2
CL3689.Contig2_OMA	sp|Q4V8F9|HSDL2_RAT	34.9	9.2e-09	Hydroxysteroid dehydrogenase-like protein 2 OS=Rattus norvegicus GN=Hsdl2 PE=2 SV=1
CL3690.Contig1_OMA	sp|Q6DG88|ATG4B_DANRE	84.3	6.3e-203	Cysteine protease ATG4B OS=Danio rerio GN=atg4b PE=2 SV=2
CL3690.Contig1_OMA	sp|Q6PZ02|ATG4B_CHICK	75.5	1.6e-177	Cysteine protease ATG4B OS=Gallus gallus GN=ATG4B PE=2 SV=1
CL3690.Contig1_OMA	sp|Q9Y4P1|ATG4B_HUMAN	73.2	1.4e-173	Cysteine protease ATG4B OS=Homo sapiens GN=ATG4B PE=1 SV=2
CL3690.Contig1_OMA	sp|Q8BGE6|ATG4B_MOUSE	71.9	4.1e-170	Cysteine protease ATG4B OS=Mus musculus GN=Atg4b PE=2 SV=2
CL3690.Contig1_OMA	sp|Q640G7|ATG4B_XENLA	70.8	5.9e-169	Cysteine protease ATG4B OS=Xenopus laevis GN=atg4b PE=2 SV=1
CL3690.Contig2_OMA	sp|Q6DG88|ATG4B_DANRE	84.3	6.5e-203	Cysteine protease ATG4B OS=Danio rerio GN=atg4b PE=2 SV=2
CL3690.Contig2_OMA	sp|Q6PZ02|ATG4B_CHICK	75.5	1.6e-177	Cysteine protease ATG4B OS=Gallus gallus GN=ATG4B PE=2 SV=1
CL3690.Contig2_OMA	sp|Q9Y4P1|ATG4B_HUMAN	73.2	1.4e-173	Cysteine protease ATG4B OS=Homo sapiens GN=ATG4B PE=1 SV=2
CL3690.Contig2_OMA	sp|Q8BGE6|ATG4B_MOUSE	71.9	4.2e-170	Cysteine protease ATG4B OS=Mus musculus GN=Atg4b PE=2 SV=2
CL3690.Contig2_OMA	sp|Q640G7|ATG4B_XENLA	70.8	6.1e-169	Cysteine protease ATG4B OS=Xenopus laevis GN=atg4b PE=2 SV=1
CL3691.Contig1_OMA	sp|P18753|ZO84_XENLA	54.3	1.4e-29	Oocyte zinc finger protein XlCOF8.4 (Fragment) OS=Xenopus laevis PE=2 SV=1
CL3691.Contig1_OMA	sp|P17032|ZN37A_HUMAN	44.7	2.3e-27	Zinc finger protein 37A OS=Homo sapiens GN=ZNF37A PE=2 SV=3
CL3691.Contig1_OMA	sp|Q5RCD9|ZSCA2_PONAB	30.9	2.9e-27	Zinc finger and SCAN domain-containing protein 2 OS=Pongo abelii GN=ZSCAN2 PE=2 SV=1
CL3691.Contig1_OMA	sp|Q8TF39|ZN483_HUMAN	47.4	3.8e-27	Zinc finger protein 483 OS=Homo sapiens GN=ZNF483 PE=1 SV=3
CL3691.Contig1_OMA	sp|Q7Z7L9|ZSCA2_HUMAN	45.5	3.8e-27	Zinc finger and SCAN domain-containing protein 2 OS=Homo sapiens GN=ZSCAN2 PE=2 SV=2
CL3691.Contig2_OMA	sp|P18753|ZO84_XENLA	54.3	1.4e-29	Oocyte zinc finger protein XlCOF8.4 (Fragment) OS=Xenopus laevis PE=2 SV=1
CL3691.Contig2_OMA	sp|P17032|ZN37A_HUMAN	44.7	2.3e-27	Zinc finger protein 37A OS=Homo sapiens GN=ZNF37A PE=2 SV=3
CL3691.Contig2_OMA	sp|Q5RCD9|ZSCA2_PONAB	30.9	2.9e-27	Zinc finger and SCAN domain-containing protein 2 OS=Pongo abelii GN=ZSCAN2 PE=2 SV=1
CL3691.Contig2_OMA	sp|Q8TF39|ZN483_HUMAN	47.4	3.8e-27	Zinc finger protein 483 OS=Homo sapiens GN=ZNF483 PE=1 SV=3
CL3691.Contig2_OMA	sp|Q07230|ZSCA2_MOUSE	45.5	3.8e-27	Zinc finger and SCAN domain-containing protein 2 OS=Mus musculus GN=Zscan2 PE=1 SV=1
CL3692.Contig1_OMA	sp|Q4U0S5|PAF1_DANRE	80.5	1.7e-242	RNA polymerase II-associated factor 1 homolog OS=Danio rerio GN=paf1 PE=1 SV=1
CL3692.Contig1_OMA	sp|Q6P2Y1|PAF1_XENTR	76.1	7e-233	RNA polymerase II-associated factor 1 homolog OS=Xenopus tropicalis GN=paf1 PE=2 SV=1
CL3692.Contig1_OMA	sp|A2BD83|PAF1_XENLA	76.1	9.2e-233	RNA polymerase II-associated factor 1 homolog OS=Xenopus laevis GN=paf1 PE=2 SV=1
CL3692.Contig1_OMA	sp|Q2KJ14|PAF1_BOVIN	75.7	6.6e-231	RNA polymerase II-associated factor 1 homolog OS=Bos taurus GN=PAF1 PE=2 SV=1
CL3692.Contig1_OMA	sp|Q8N7H5|PAF1_HUMAN	75.6	1.1e-230	RNA polymerase II-associated factor 1 homolog OS=Homo sapiens GN=PAF1 PE=1 SV=2
CL3692.Contig2_OMA	sp|Q4U0S5|PAF1_DANRE	80.5	1.6e-242	RNA polymerase II-associated factor 1 homolog OS=Danio rerio GN=paf1 PE=1 SV=1
CL3692.Contig2_OMA	sp|Q6P2Y1|PAF1_XENTR	76.1	6.8e-233	RNA polymerase II-associated factor 1 homolog OS=Xenopus tropicalis GN=paf1 PE=2 SV=1
CL3692.Contig2_OMA	sp|A2BD83|PAF1_XENLA	76.1	8.9e-233	RNA polymerase II-associated factor 1 homolog OS=Xenopus laevis GN=paf1 PE=2 SV=1
CL3692.Contig2_OMA	sp|Q2KJ14|PAF1_BOVIN	75.7	6.4e-231	RNA polymerase II-associated factor 1 homolog OS=Bos taurus GN=PAF1 PE=2 SV=1
CL3692.Contig2_OMA	sp|Q8N7H5|PAF1_HUMAN	75.6	1.1e-230	RNA polymerase II-associated factor 1 homolog OS=Homo sapiens GN=PAF1 PE=1 SV=2
CL3693.Contig1_OMA	sp|Q8C1D8|IWS1_MOUSE	57.7	4.3e-197	Protein IWS1 homolog OS=Mus musculus GN=Iws1 PE=1 SV=1
CL3693.Contig1_OMA	sp|Q3SWT4|IWS1_RAT	57	1.1e-195	Protein IWS1 homolog OS=Rattus norvegicus GN=Iws1 PE=2 SV=1
CL3693.Contig1_OMA	sp|Q505H7|IWS1_XENTR	55.4	2.6e-194	Protein IWS1 homolog OS=Xenopus tropicalis GN=iws1 PE=2 SV=1
CL3693.Contig1_OMA	sp|Q96ST2|IWS1_HUMAN	58.5	7.6e-194	Protein IWS1 homolog OS=Homo sapiens GN=IWS1 PE=1 SV=2
CL3693.Contig1_OMA	sp|Q6DE96|IWS1A_XENLA	53	1.2e-186	Protein IWS1 homolog A OS=Xenopus laevis GN=iws1-a PE=2 SV=1
CL3693.Contig2_OMA	sp|Q8C1D8|IWS1_MOUSE	57.7	4.4e-197	Protein IWS1 homolog OS=Mus musculus GN=Iws1 PE=1 SV=1
CL3693.Contig2_OMA	sp|Q3SWT4|IWS1_RAT	57	1.1e-195	Protein IWS1 homolog OS=Rattus norvegicus GN=Iws1 PE=2 SV=1
CL3693.Contig2_OMA	sp|Q505H7|IWS1_XENTR	55.4	2.6e-194	Protein IWS1 homolog OS=Xenopus tropicalis GN=iws1 PE=2 SV=1
CL3693.Contig2_OMA	sp|Q96ST2|IWS1_HUMAN	58.5	7.7e-194	Protein IWS1 homolog OS=Homo sapiens GN=IWS1 PE=1 SV=2
CL3693.Contig2_OMA	sp|Q6DE96|IWS1A_XENLA	53	1.2e-186	Protein IWS1 homolog A OS=Xenopus laevis GN=iws1-a PE=2 SV=1
CL3695.Contig2_OMA	sp|Q5KU26|COL12_HUMAN	53	4.1e-46	Collectin-12 OS=Homo sapiens GN=COLEC12 PE=1 SV=3
CL3695.Contig2_OMA	sp|Q2LK54|COL12_CHICK	52.3	5.4e-46	Collectin-12 OS=Gallus gallus GN=COLEC12 PE=2 SV=1
CL3695.Contig2_OMA	sp|Q4V885|COL12_RAT	48.7	6.6e-44	Collectin-12 OS=Rattus norvegicus GN=Colec12 PE=2 SV=1
CL3695.Contig2_OMA	sp|Q8K4Q8|COL12_MOUSE	48.7	1.1e-43	Collectin-12 OS=Mus musculus GN=Colec12 PE=1 SV=1
CL3695.Contig2_OMA	sp|A6QP79|COL12_BOVIN	49.7	3.4e-40	Collectin-12 OS=Bos taurus GN=COLEC12 PE=2 SV=1
CL3696.Contig1_OMA	sp|Q9HAS0|NJMU_HUMAN	52.2	5.3e-108	Protein Njmu-R1 OS=Homo sapiens GN=C17orf75 PE=1 SV=2
CL3696.Contig1_OMA	sp|Q9CYI0|NJMU_MOUSE	50.1	1.9e-105	Protein Njmu-R1 OS=Mus musculus PE=2 SV=2
CL3696.Contig2_OMA	sp|Q9HAS0|NJMU_HUMAN	62.7	8.6e-20	Protein Njmu-R1 OS=Homo sapiens GN=C17orf75 PE=1 SV=2
CL3696.Contig2_OMA	sp|Q9CYI0|NJMU_MOUSE	59.7	5.6e-19	Protein Njmu-R1 OS=Mus musculus PE=2 SV=2
CL3696.Contig3_OMA	sp|Q9HAS0|NJMU_HUMAN	62.7	9e-20	Protein Njmu-R1 OS=Homo sapiens GN=C17orf75 PE=1 SV=2
CL3696.Contig3_OMA	sp|Q9CYI0|NJMU_MOUSE	59.7	5.8e-19	Protein Njmu-R1 OS=Mus musculus PE=2 SV=2
CL3697.Contig2_OMA	sp|Q6P1R4|DUS1L_HUMAN	73.5	1.3e-206	tRNA-dihydrouridine(16/17) synthase [NAD(P)(+)]-like OS=Homo sapiens GN=DUS1L PE=1 SV=1
CL3697.Contig2_OMA	sp|Q8C2P3|DUS1L_MOUSE	74.2	1.5e-205	tRNA-dihydrouridine(16/17) synthase [NAD(P)(+)]-like OS=Mus musculus GN=Dus1l PE=2 SV=1
CL3697.Contig2_OMA	sp|Q8K582|DUS1L_RAT	75.9	7.1e-200	tRNA-dihydrouridine(16/17) synthase [NAD(P)(+)]-like OS=Rattus norvegicus GN=Dus1l PE=2 SV=1
CL3697.Contig2_OMA	sp|Q32M08|DUS4L_MOUSE	38.1	3.1e-38	tRNA-dihydrouridine(20a/20b) synthase [NAD(P)+]-like OS=Mus musculus GN=Dus4l PE=2 SV=1
CL3697.Contig2_OMA	sp|O95620|DUS4L_HUMAN	36.8	3.5e-37	tRNA-dihydrouridine(20a/20b) synthase [NAD(P)+]-like OS=Homo sapiens GN=DUS4L PE=2 SV=2
CL3699.Contig1_OMA	sp|P13903|TWIST_XENLA	81.1	1.9e-67	Twist-related protein OS=Xenopus laevis GN=twist1 PE=2 SV=1
CL3699.Contig1_OMA	sp|Q8WVJ9|TWST2_HUMAN	82	3.3e-67	Twist-related protein 2 OS=Homo sapiens GN=TWIST2 PE=1 SV=1
CL3699.Contig1_OMA	sp|P97831|TWST2_RAT	82	3.3e-67	Twist-related protein 2 OS=Rattus norvegicus GN=Twist2 PE=2 SV=2
CL3699.Contig1_OMA	sp|Q9D030|TWST2_MOUSE	81.4	7.4e-67	Twist-related protein 2 OS=Mus musculus GN=Twist2 PE=1 SV=1
CL3699.Contig1_OMA	sp|Q8MIF3|TWST1_EULFU	68.9	2.1e-61	Twist-related protein 1 OS=Eulemur fulvus fulvus GN=TWIST1 PE=3 SV=1
CL3699.Contig2_OMA	sp|P13903|TWIST_XENLA	81.1	3.2e-67	Twist-related protein OS=Xenopus laevis GN=twist1 PE=2 SV=1
CL3699.Contig2_OMA	sp|Q8WVJ9|TWST2_HUMAN	82	5.4e-67	Twist-related protein 2 OS=Homo sapiens GN=TWIST2 PE=1 SV=1
CL3699.Contig2_OMA	sp|P97831|TWST2_RAT	82	5.4e-67	Twist-related protein 2 OS=Rattus norvegicus GN=Twist2 PE=2 SV=2
CL3699.Contig2_OMA	sp|Q9D030|TWST2_MOUSE	81.4	1.2e-66	Twist-related protein 2 OS=Mus musculus GN=Twist2 PE=1 SV=1
CL3699.Contig2_OMA	sp|Q8MIF3|TWST1_EULFU	68.9	3.4e-61	Twist-related protein 1 OS=Eulemur fulvus fulvus GN=TWIST1 PE=3 SV=1
CL3700.Contig1_OMA	sp|Q5XIX8|L12R1_DANRE	91.1	9.2e-90	Loss of heterozygosity 12 chromosomal region 1 protein homolog OS=Danio rerio GN=loh12cr1 PE=2 SV=1
CL3700.Contig1_OMA	sp|Q969J3|L12R1_HUMAN	81.9	9.5e-87	Loss of heterozygosity 12 chromosomal region 1 protein OS=Homo sapiens GN=LOH12CR1 PE=1 SV=1
CL3700.Contig1_OMA	sp|Q9D920|L12R1_MOUSE	81.9	2.1e-86	Loss of heterozygosity 12 chromosomal region 1 protein homolog OS=Mus musculus GN=Loh12cr1 PE=2 SV=1
CL3700.Contig1_OMA	sp|Q08DP2|L12R1_BOVIN	81.3	2.1e-86	Loss of heterozygosity 12 chromosomal region 1 protein homolog OS=Bos taurus GN=LOH12CR1 PE=2 SV=1
CL3700.Contig1_OMA	sp|Q5PPY2|L12R1_XENLA	79.9	2.9e-83	Loss of heterozygosity 12 chromosomal region 1 protein homolog OS=Xenopus laevis GN=loh12cr1 PE=2 SV=1
CL3700.Contig2_OMA	sp|Q3MQ24|ATG5_BOVIN	80.4	1.8e-135	Autophagy protein 5 OS=Bos taurus GN=ATG5 PE=2 SV=2
CL3700.Contig2_OMA	sp|Q99J83|ATG5_MOUSE	79.6	5.9e-134	Autophagy protein 5 OS=Mus musculus GN=Atg5 PE=1 SV=1
CL3700.Contig2_OMA	sp|Q9H1Y0|ATG5_HUMAN	79.3	7.6e-134	Autophagy protein 5 OS=Homo sapiens GN=ATG5 PE=1 SV=2
CL3700.Contig2_OMA	sp|Q5R792|ATG5_PONAB	79.3	1.3e-133	Autophagy protein 5 OS=Pongo abelii GN=ATG5 PE=2 SV=1
CL3700.Contig2_OMA	sp|Q3MQ06|ATG5_RAT	78.5	1.1e-132	Autophagy protein 5 OS=Rattus norvegicus GN=Atg5 PE=2 SV=1
CL3702.Contig2_OMA	sp|Q1RMT8|IRAK4_BOVIN	54.4	3.3e-135	Interleukin-1 receptor-associated kinase 4 OS=Bos taurus GN=IRAK4 PE=2 SV=1
CL3702.Contig2_OMA	sp|Q9NWZ3|IRAK4_HUMAN	54.5	2.1e-134	Interleukin-1 receptor-associated kinase 4 OS=Homo sapiens GN=IRAK4 PE=1 SV=1
CL3702.Contig2_OMA	sp|Q8R4K2|IRAK4_MOUSE	52.4	4.5e-132	Interleukin-1 receptor-associated kinase 4 OS=Mus musculus GN=Irak4 PE=1 SV=1
CL3702.Contig2_OMA	sp|Q2LGB3|IRAK1_BOVIN	29.3	8.4e-38	Interleukin-1 receptor-associated kinase 1 OS=Bos taurus GN=IRAK1 PE=2 SV=2
CL3702.Contig2_OMA	sp|Q8K4B2|IRAK3_MOUSE	27.4	8.4e-38	Interleukin-1 receptor-associated kinase 3 OS=Mus musculus GN=Irak3 PE=1 SV=2
CL3703.Contig1_OMA	sp|Q9PTS2|DCUP_DANRE	83.7	5.1e-182	Uroporphyrinogen decarboxylase OS=Danio rerio GN=urod PE=2 SV=1
CL3703.Contig1_OMA	sp|Q8HY31|DCUP_SHEEP	69.7	2.2e-148	Uroporphyrinogen decarboxylase OS=Ovis aries GN=UROD PE=1 SV=1
CL3703.Contig1_OMA	sp|P06132|DCUP_HUMAN	69.7	3.7e-148	Uroporphyrinogen decarboxylase OS=Homo sapiens GN=UROD PE=1 SV=2
CL3703.Contig1_OMA	sp|Q5RDK5|DCUP_PONAB	68.9	1.3e-145	Uroporphyrinogen decarboxylase OS=Pongo abelii GN=UROD PE=2 SV=1
CL3703.Contig1_OMA	sp|P70697|DCUP_MOUSE	68.8	6.6e-145	Uroporphyrinogen decarboxylase OS=Mus musculus GN=Urod PE=1 SV=2
CL3703.Contig2_OMA	sp|Q9PTS2|DCUP_DANRE	83.7	5.1e-182	Uroporphyrinogen decarboxylase OS=Danio rerio GN=urod PE=2 SV=1
CL3703.Contig2_OMA	sp|Q8HY31|DCUP_SHEEP	69.7	2.2e-148	Uroporphyrinogen decarboxylase OS=Ovis aries GN=UROD PE=1 SV=1
CL3703.Contig2_OMA	sp|P06132|DCUP_HUMAN	69.7	3.7e-148	Uroporphyrinogen decarboxylase OS=Homo sapiens GN=UROD PE=1 SV=2
CL3703.Contig2_OMA	sp|Q5RDK5|DCUP_PONAB	68.9	1.3e-145	Uroporphyrinogen decarboxylase OS=Pongo abelii GN=UROD PE=2 SV=1
CL3703.Contig2_OMA	sp|P70697|DCUP_MOUSE	68.8	6.5e-145	Uroporphyrinogen decarboxylase OS=Mus musculus GN=Urod PE=1 SV=2
CL3704.Contig1_OMA	sp|Q54TY7|SRFA_DICDI	52.8	5.9e-18	Serum response factor homolog A OS=Dictyostelium discoideum GN=srfA PE=1 SV=1
CL3704.Contig1_OMA	sp|Q55F68|CYAD_DICDI	54.3	2.9e-17	Adenylate cyclase, terminal-differentiation specific OS=Dictyostelium discoideum GN=acrA PE=1 SV=1
CL3704.Contig1_OMA	sp|O14686|KMT2D_HUMAN	49.6	3.8e-17	Histone-lysine N-methyltransferase 2D OS=Homo sapiens GN=KMT2D PE=1 SV=2
CL3704.Contig2_OMA	sp|O14686|KMT2D_HUMAN	53.8	9.7e-11	Histone-lysine N-methyltransferase 2D OS=Homo sapiens GN=KMT2D PE=1 SV=2
CL3704.Contig2_OMA	sp|Q6PDK2|KMT2D_MOUSE	51.2	1.4e-09	Histone-lysine N-methyltransferase 2D OS=Mus musculus GN=Kmt2d PE=1 SV=2
CL3704.Contig2_OMA	sp|Q54DK3|CDC7_DICDI	70.2	1.4e-09	Probable serine/threonine-protein kinase cdc7 OS=Dictyostelium discoideum GN=cdc7 PE=3 SV=1
CL3704.Contig2_OMA	sp|Q55GD6|SF3B4_DICDI	56.9	3.1e-09	Splicing factor 3B subunit 4 OS=Dictyostelium discoideum GN=sf3b4 PE=3 SV=1
CL3705.Contig1_OMA	sp|Q4JL91|IPPK_DANRE	56.1	3.7e-160	Inositol-pentakisphosphate 2-kinase OS=Danio rerio GN=ippk PE=1 SV=3
CL3705.Contig1_OMA	sp|Q9H8X2|IPPK_HUMAN	49.4	1.2e-131	Inositol-pentakisphosphate 2-kinase OS=Homo sapiens GN=IPPK PE=1 SV=1
CL3705.Contig1_OMA	sp|Q6P1C1|IPPK_MOUSE	49.1	1.8e-130	Inositol-pentakisphosphate 2-kinase OS=Mus musculus GN=Ippk PE=2 SV=1
CL3705.Contig1_OMA	sp|Q5PXE9|IPPK_RAT	49	2.6e-129	Inositol-pentakisphosphate 2-kinase OS=Rattus norvegicus GN=Ippk PE=2 SV=1
CL3705.Contig1_OMA	sp|Q1LV50|CENPP_DANRE	41.9	5.8e-57	Centromere protein P OS=Danio rerio GN=cenpp PE=2 SV=1
CL3705.Contig2_OMA	sp|Q4JL91|IPPK_DANRE	53.2	1.2e-104	Inositol-pentakisphosphate 2-kinase OS=Danio rerio GN=ippk PE=1 SV=3
CL3705.Contig2_OMA	sp|Q9H8X2|IPPK_HUMAN	46.5	4.9e-87	Inositol-pentakisphosphate 2-kinase OS=Homo sapiens GN=IPPK PE=1 SV=1
CL3705.Contig2_OMA	sp|Q5PXE9|IPPK_RAT	46.2	9.2e-86	Inositol-pentakisphosphate 2-kinase OS=Rattus norvegicus GN=Ippk PE=2 SV=1
CL3705.Contig2_OMA	sp|Q6P1C1|IPPK_MOUSE	46	2.7e-85	Inositol-pentakisphosphate 2-kinase OS=Mus musculus GN=Ippk PE=2 SV=1
CL3705.Contig2_OMA	sp|Q9W2Q7|IPPK_DROME	44.3	2.4e-09	Inositol-pentakisphosphate 2-kinase OS=Drosophila melanogaster GN=Ipk1 PE=2 SV=2
CL3707.Contig1_OMA	sp|Q80TJ1|CAPS1_MOUSE	86.3	0	Calcium-dependent secretion activator 1 OS=Mus musculus GN=Cadps PE=1 SV=3
CL3707.Contig1_OMA	sp|Q9ULU8|CAPS1_HUMAN	85.9	0	Calcium-dependent secretion activator 1 OS=Homo sapiens GN=CADPS PE=1 SV=3
CL3707.Contig1_OMA	sp|Q6GLR7|CAPS1_XENLA	84.6	0	Calcium-dependent secretion activator 1 OS=Xenopus laevis GN=cadps PE=2 SV=1
CL3707.Contig1_OMA	sp|Q8BYR5|CAPS2_MOUSE	73.7	0	Calcium-dependent secretion activator 2 OS=Mus musculus GN=Cadps2 PE=1 SV=2
CL3707.Contig1_OMA	sp|Q86UW7|CAPS2_HUMAN	73.9	0	Calcium-dependent secretion activator 2 OS=Homo sapiens GN=CADPS2 PE=1 SV=2
CL3707.Contig2_OMA	sp|Q80TJ1|CAPS1_MOUSE	92	2e-48	Calcium-dependent secretion activator 1 OS=Mus musculus GN=Cadps PE=1 SV=3
CL3707.Contig2_OMA	sp|Q62717|CAPS1_RAT	92	2e-48	Calcium-dependent secretion activator 1 OS=Rattus norvegicus GN=Cadps PE=1 SV=1
CL3707.Contig2_OMA	sp|Q9ULU8|CAPS1_HUMAN	91	4.4e-48	Calcium-dependent secretion activator 1 OS=Homo sapiens GN=CADPS PE=1 SV=3
CL3707.Contig2_OMA	sp|Q6GLR7|CAPS1_XENLA	90	1.7e-47	Calcium-dependent secretion activator 1 OS=Xenopus laevis GN=cadps PE=2 SV=1
CL3707.Contig2_OMA	sp|Q86UW7|CAPS2_HUMAN	84.5	3.6e-42	Calcium-dependent secretion activator 2 OS=Homo sapiens GN=CADPS2 PE=1 SV=2
CL3708.Contig1_OMA	sp|Q8IX12|CCAR1_HUMAN	67.9	6e-270	Cell division cycle and apoptosis regulator protein 1 OS=Homo sapiens GN=CCAR1 PE=1 SV=2
CL3708.Contig1_OMA	sp|Q8CH18|CCAR1_MOUSE	66.6	2.6e-265	Cell division cycle and apoptosis regulator protein 1 OS=Mus musculus GN=Ccar1 PE=1 SV=1
CL3708.Contig1_OMA	sp|Q641G3|CCAR1_XENLA	63.8	2.3e-253	Cell division cycle and apoptosis regulator protein 1 OS=Xenopus laevis GN=ccar1 PE=2 SV=1
CL3708.Contig1_OMA	sp|Q869E1|DNLI1_DICDI	22.1	6.4e-22	DNA ligase 1 OS=Dictyostelium discoideum GN=lig1 PE=3 SV=1
CL3708.Contig1_OMA	sp|P13816|GARP_PLAFF	24.7	8.7e-19	Glutamic acid-rich protein OS=Plasmodium falciparum (isolate FC27 / Papua New Guinea) GN=GARP PE=4 SV=1
CL3708.Contig2_OMA	sp|Q8IX12|CCAR1_HUMAN	61.5	6.1e-175	Cell division cycle and apoptosis regulator protein 1 OS=Homo sapiens GN=CCAR1 PE=1 SV=2
CL3708.Contig2_OMA	sp|Q8CH18|CCAR1_MOUSE	60.3	1.1e-171	Cell division cycle and apoptosis regulator protein 1 OS=Mus musculus GN=Ccar1 PE=1 SV=1
CL3708.Contig2_OMA	sp|Q641G3|CCAR1_XENLA	56.9	1.6e-162	Cell division cycle and apoptosis regulator protein 1 OS=Xenopus laevis GN=ccar1 PE=2 SV=1
CL3708.Contig2_OMA	sp|Q869E1|DNLI1_DICDI	22	3.5e-21	DNA ligase 1 OS=Dictyostelium discoideum GN=lig1 PE=3 SV=1
CL3708.Contig2_OMA	sp|P13816|GARP_PLAFF	25.4	1.6e-18	Glutamic acid-rich protein OS=Plasmodium falciparum (isolate FC27 / Papua New Guinea) GN=GARP PE=4 SV=1
CL3709.Contig1_OMA	sp|Q9DE13|BAZ2B_CHICK	58.4	0	Bromodomain adjacent to zinc finger domain protein 2B OS=Gallus gallus GN=BAZ2B PE=2 SV=1
CL3709.Contig1_OMA	sp|Q9UIF8|BAZ2B_HUMAN	56.4	0	Bromodomain adjacent to zinc finger domain protein 2B OS=Homo sapiens GN=BAZ2B PE=1 SV=3
CL3709.Contig1_OMA	sp|Q9UIF9|BAZ2A_HUMAN	34.4	7.4e-205	Bromodomain adjacent to zinc finger domain protein 2A OS=Homo sapiens GN=BAZ2A PE=1 SV=4
CL3709.Contig1_OMA	sp|Q91YE5|BAZ2A_MOUSE	32	2.7e-114	Bromodomain adjacent to zinc finger domain protein 2A OS=Mus musculus GN=Baz2a PE=1 SV=2
CL3709.Contig1_OMA	sp|B7ZS37|BAZ2A_XENLA	34.2	2.1e-106	Bromodomain adjacent to zinc finger domain protein 2A OS=Xenopus laevis GN=baz2a PE=2 SV=1
CL3709.Contig2_OMA	sp|Q9DE13|BAZ2B_CHICK	59	0	Bromodomain adjacent to zinc finger domain protein 2B OS=Gallus gallus GN=BAZ2B PE=2 SV=1
CL3709.Contig2_OMA	sp|Q9UIF8|BAZ2B_HUMAN	56	0	Bromodomain adjacent to zinc finger domain protein 2B OS=Homo sapiens GN=BAZ2B PE=1 SV=3
CL3709.Contig2_OMA	sp|Q9UIF9|BAZ2A_HUMAN	34.3	2.4e-203	Bromodomain adjacent to zinc finger domain protein 2A OS=Homo sapiens GN=BAZ2A PE=1 SV=4
CL3709.Contig2_OMA	sp|Q91YE5|BAZ2A_MOUSE	32	2.7e-114	Bromodomain adjacent to zinc finger domain protein 2A OS=Mus musculus GN=Baz2a PE=1 SV=2
CL3709.Contig2_OMA	sp|B7ZS37|BAZ2A_XENLA	34.2	2.1e-106	Bromodomain adjacent to zinc finger domain protein 2A OS=Xenopus laevis GN=baz2a PE=2 SV=1
CL3710.Contig1_OMA	sp|Q9CTY5|MICU3_MOUSE	63	1e-134	Calcium uptake protein 3, mitochondrial OS=Mus musculus GN=Micu3 PE=2 SV=2
CL3710.Contig1_OMA	sp|Q86XE3|MICU3_HUMAN	59.7	2.1e-127	Calcium uptake protein 3, mitochondrial OS=Homo sapiens GN=MICU3 PE=2 SV=1
CL3710.Contig1_OMA	sp|Q8IYU8|MICU2_HUMAN	43.6	3.2e-75	Calcium uptake protein 2, mitochondrial OS=Homo sapiens GN=MICU2 PE=1 SV=2
CL3710.Contig1_OMA	sp|Q8CD10|MICU2_MOUSE	43.2	1.2e-74	Calcium uptake protein 2, mitochondrial OS=Mus musculus GN=Micu2 PE=1 SV=2
CL3710.Contig1_OMA	sp|Q99P63|MICU2_RAT	42.6	2.3e-73	Calcium uptake protein 2, mitochondrial OS=Rattus norvegicus GN=Micu2 PE=2 SV=1
CL3710.Contig2_OMA	sp|Q86XE3|MICU3_HUMAN	68.7	1.9e-155	Calcium uptake protein 3, mitochondrial OS=Homo sapiens GN=MICU3 PE=2 SV=1
CL3710.Contig2_OMA	sp|Q9CTY5|MICU3_MOUSE	69	3.6e-154	Calcium uptake protein 3, mitochondrial OS=Mus musculus GN=Micu3 PE=2 SV=2
CL3710.Contig2_OMA	sp|Q8IYU8|MICU2_HUMAN	47.1	7.5e-43	Calcium uptake protein 2, mitochondrial OS=Homo sapiens GN=MICU2 PE=1 SV=2
CL3710.Contig2_OMA	sp|Q8CD10|MICU2_MOUSE	48.7	7.5e-43	Calcium uptake protein 2, mitochondrial OS=Mus musculus GN=Micu2 PE=1 SV=2
CL3710.Contig2_OMA	sp|Q99P63|MICU2_RAT	47.6	1.1e-41	Calcium uptake protein 2, mitochondrial OS=Rattus norvegicus GN=Micu2 PE=2 SV=1
CL3711.Contig1_OMA	sp|Q5U3P0|PCID2_DANRE	87.7	3.7e-209	PCI domain-containing protein 2 OS=Danio rerio GN=pcid2 PE=2 SV=1
CL3711.Contig1_OMA	sp|Q8BFV2|PCID2_MOUSE	88.2	4.1e-208	PCI domain-containing protein 2 OS=Mus musculus GN=Pcid2 PE=2 SV=1
CL3711.Contig1_OMA	sp|Q5JVF3|PCID2_HUMAN	86.9	1.7e-206	PCI domain-containing protein 2 OS=Homo sapiens GN=PCID2 PE=1 SV=2
CL3711.Contig1_OMA	sp|Q2TBN6|PCID2_BOVIN	84.3	2e-199	PCI domain-containing protein 2 OS=Bos taurus GN=PCID2 PE=2 SV=1
CL3711.Contig1_OMA	sp|Q5FWP8|PCID2_XENLA	83.9	5e-198	PCI domain-containing protein 2 OS=Xenopus laevis GN=pcid2 PE=2 SV=1
CL3711.Contig2_OMA	sp|Q5U3P0|PCID2_DANRE	87.7	3.5e-209	PCI domain-containing protein 2 OS=Danio rerio GN=pcid2 PE=2 SV=1
CL3711.Contig2_OMA	sp|Q8BFV2|PCID2_MOUSE	88.2	3.8e-208	PCI domain-containing protein 2 OS=Mus musculus GN=Pcid2 PE=2 SV=1
CL3711.Contig2_OMA	sp|Q5JVF3|PCID2_HUMAN	86.9	1.6e-206	PCI domain-containing protein 2 OS=Homo sapiens GN=PCID2 PE=1 SV=2
CL3711.Contig2_OMA	sp|Q2TBN6|PCID2_BOVIN	84.3	1.9e-199	PCI domain-containing protein 2 OS=Bos taurus GN=PCID2 PE=2 SV=1
CL3711.Contig2_OMA	sp|Q5FWP8|PCID2_XENLA	83.9	4.7e-198	PCI domain-containing protein 2 OS=Xenopus laevis GN=pcid2 PE=2 SV=1
CL3713.Contig1_OMA	sp|Q3B7N9|MYNN_BOVIN	33.1	2.7e-08	Myoneurin OS=Bos taurus GN=MYNN PE=2 SV=1
CL3713.Contig1_OMA	sp|Q9NPC7|MYNN_HUMAN	33.1	2.7e-08	Myoneurin OS=Homo sapiens GN=MYNN PE=1 SV=1
CL3713.Contig1_OMA	sp|Q5R5N5|MYNN_PONAB	33.1	2.7e-08	Myoneurin OS=Pongo abelii GN=MYNN PE=2 SV=1
CL3713.Contig1_OMA	sp|Q99MD8|MYNN_MOUSE	32.3	3.5e-08	Myoneurin OS=Mus musculus GN=Mynn PE=2 SV=2
CL3713.Contig2_OMA	sp|Q5R5N5|MYNN_PONAB	41.4	8.2e-19	Myoneurin OS=Pongo abelii GN=MYNN PE=2 SV=1
CL3713.Contig2_OMA	sp|Q9NPC7|MYNN_HUMAN	41.4	8.2e-19	Myoneurin OS=Homo sapiens GN=MYNN PE=1 SV=1
CL3713.Contig2_OMA	sp|Q3B7N9|MYNN_BOVIN	41.4	8.2e-19	Myoneurin OS=Bos taurus GN=MYNN PE=2 SV=1
CL3713.Contig2_OMA	sp|Q99MD8|MYNN_MOUSE	40.6	1.1e-18	Myoneurin OS=Mus musculus GN=Mynn PE=2 SV=2
CL3713.Contig2_OMA	sp|Q90W33|HIC2_DANRE	30.7	5.1e-13	Hypermethylated in cancer 2 protein OS=Danio rerio GN=hic2 PE=2 SV=1
CL3716.Contig1_OMA	sp|Q7ZVM1|STRUM_DANRE	95.3	3e-267	WASH complex subunit strumpellin OS=Danio rerio GN=zgc:55908 PE=2 SV=1
CL3716.Contig1_OMA	sp|Q8C2E7|STRUM_MOUSE	90.8	3.4e-255	WASH complex subunit strumpellin OS=Mus musculus GN=Kiaa0196 PE=2 SV=2
CL3716.Contig1_OMA	sp|Q12768|STRUM_HUMAN	90.6	1e-254	WASH complex subunit strumpellin OS=Homo sapiens GN=KIAA0196 PE=1 SV=1
CL3716.Contig1_OMA	sp|Q5R5P0|STRUM_PONAB	90.6	1e-254	WASH complex subunit strumpellin OS=Pongo abelii PE=2 SV=1
CL3716.Contig1_OMA	sp|Q6DIP9|STRUM_XENTR	89.9	1.6e-252	WASH complex subunit strumpellin OS=Xenopus tropicalis PE=2 SV=1
CL3716.Contig2_OMA	sp|Q7ZVM1|STRUM_DANRE	87.1	4.1e-27	WASH complex subunit strumpellin OS=Danio rerio GN=zgc:55908 PE=2 SV=1
CL3716.Contig2_OMA	sp|Q8C2E7|STRUM_MOUSE	82.3	7.8e-26	WASH complex subunit strumpellin OS=Mus musculus GN=Kiaa0196 PE=2 SV=2
CL3716.Contig2_OMA	sp|Q12768|STRUM_HUMAN	80.6	2.3e-25	WASH complex subunit strumpellin OS=Homo sapiens GN=KIAA0196 PE=1 SV=1
CL3716.Contig2_OMA	sp|Q5R5P0|STRUM_PONAB	80.6	2.3e-25	WASH complex subunit strumpellin OS=Pongo abelii PE=2 SV=1
CL3716.Contig2_OMA	sp|Q6DIP9|STRUM_XENTR	79	1.5e-24	WASH complex subunit strumpellin OS=Xenopus tropicalis PE=2 SV=1
CL3717.Contig1_OMA	sp|Q8NC51|PAIRB_HUMAN	64	3.1e-142	Plasminogen activator inhibitor 1 RNA-binding protein OS=Homo sapiens GN=SERBP1 PE=1 SV=2
CL3717.Contig1_OMA	sp|Q6AXS5|PAIRB_RAT	63.7	5.3e-142	Plasminogen activator inhibitor 1 RNA-binding protein OS=Rattus norvegicus GN=Serbp1 PE=1 SV=2
CL3717.Contig1_OMA	sp|Q9CY58|PAIRB_MOUSE	63.3	1e-140	Plasminogen activator inhibitor 1 RNA-binding protein OS=Mus musculus GN=Serbp1 PE=1 SV=2
CL3717.Contig1_OMA	sp|Q5JVS0|HABP4_HUMAN	40.1	1.1e-62	Intracellular hyaluronan-binding protein 4 OS=Homo sapiens GN=HABP4 PE=1 SV=1
CL3717.Contig1_OMA	sp|Q9JKS5|HABP4_MOUSE	39.9	2.1e-61	Intracellular hyaluronan-binding protein 4 OS=Mus musculus GN=Habp4 PE=1 SV=2
CL3717.Contig2_OMA	sp|Q6AXS5|PAIRB_RAT	65.2	4e-23	Plasminogen activator inhibitor 1 RNA-binding protein OS=Rattus norvegicus GN=Serbp1 PE=1 SV=2
CL3717.Contig2_OMA	sp|Q8NC51|PAIRB_HUMAN	65.2	4e-23	Plasminogen activator inhibitor 1 RNA-binding protein OS=Homo sapiens GN=SERBP1 PE=1 SV=2
CL3717.Contig2_OMA	sp|Q9CY58|PAIRB_MOUSE	65.2	4e-23	Plasminogen activator inhibitor 1 RNA-binding protein OS=Mus musculus GN=Serbp1 PE=1 SV=2
CL3717.Contig2_OMA	sp|Q5JVS0|HABP4_HUMAN	61.5	1.1e-15	Intracellular hyaluronan-binding protein 4 OS=Homo sapiens GN=HABP4 PE=1 SV=1
CL3717.Contig2_OMA	sp|Q9JKS5|HABP4_MOUSE	59	8.9e-15	Intracellular hyaluronan-binding protein 4 OS=Mus musculus GN=Habp4 PE=1 SV=2
CL3718.Contig1_OMA	sp|Q99502|EYA1_HUMAN	87.7	0	Eyes absent homolog 1 OS=Homo sapiens GN=EYA1 PE=1 SV=2
CL3718.Contig1_OMA	sp|P97767|EYA1_MOUSE	86.5	1.1e-304	Eyes absent homolog 1 OS=Mus musculus GN=Eya1 PE=1 SV=3
CL3718.Contig1_OMA	sp|O95677|EYA4_HUMAN	67.6	6.3e-239	Eyes absent homolog 4 OS=Homo sapiens GN=EYA4 PE=1 SV=2
CL3718.Contig1_OMA	sp|Q9Z191|EYA4_MOUSE	69.4	4.5e-237	Eyes absent homolog 4 OS=Mus musculus GN=Eya4 PE=2 SV=2
CL3718.Contig1_OMA	sp|O00167|EYA2_HUMAN	69.1	1.9e-203	Eyes absent homolog 2 OS=Homo sapiens GN=EYA2 PE=1 SV=2
CL3718.Contig2_OMA	sp|Q99502|EYA1_HUMAN	84.6	5.1e-305	Eyes absent homolog 1 OS=Homo sapiens GN=EYA1 PE=1 SV=2
CL3718.Contig2_OMA	sp|P97767|EYA1_MOUSE	83.4	7.7e-301	Eyes absent homolog 1 OS=Mus musculus GN=Eya1 PE=1 SV=3
CL3718.Contig2_OMA	sp|O95677|EYA4_HUMAN	69.7	8e-250	Eyes absent homolog 4 OS=Homo sapiens GN=EYA4 PE=1 SV=2
CL3718.Contig2_OMA	sp|Q9Z191|EYA4_MOUSE	67.8	3.9e-236	Eyes absent homolog 4 OS=Mus musculus GN=Eya4 PE=2 SV=2
CL3718.Contig2_OMA	sp|O00167|EYA2_HUMAN	69.1	1.9e-203	Eyes absent homolog 2 OS=Homo sapiens GN=EYA2 PE=1 SV=2
CL3720.Contig1_OMA	sp|Q9R0L7|AKP8L_MOUSE	44.7	3.9e-73	A-kinase anchor protein 8-like OS=Mus musculus GN=Akap8l PE=1 SV=1
CL3720.Contig1_OMA	sp|Q9ULX6|AKP8L_HUMAN	42.2	8.6e-73	A-kinase anchor protein 8-like OS=Homo sapiens GN=AKAP8L PE=1 SV=3
CL3720.Contig1_OMA	sp|Q7M732|RTL1_MOUSE	35.1	4.3e-08	Retrotransposon-like protein 1 OS=Mus musculus GN=Rtl1 PE=2 SV=1
CL3720.Contig1_OMA	sp|P14328|SP96_DICDI	39.6	5.3e-06	Spore coat protein SP96 OS=Dictyostelium discoideum GN=cotA PE=1 SV=2
CL3720.Contig2_OMA	sp|Q9R0L7|AKP8L_MOUSE	39.2	4.8e-81	A-kinase anchor protein 8-like OS=Mus musculus GN=Akap8l PE=1 SV=1
CL3720.Contig2_OMA	sp|Q9ULX6|AKP8L_HUMAN	36.8	2e-79	A-kinase anchor protein 8-like OS=Homo sapiens GN=AKAP8L PE=1 SV=3
CL3720.Contig2_OMA	sp|Q7M732|RTL1_MOUSE	35.1	4.2e-08	Retrotransposon-like protein 1 OS=Mus musculus GN=Rtl1 PE=2 SV=1
CL3720.Contig2_OMA	sp|P14328|SP96_DICDI	39.6	5.1e-06	Spore coat protein SP96 OS=Dictyostelium discoideum GN=cotA PE=1 SV=2
CL3721.Contig1_OMA	sp|O35600|ABCA4_MOUSE	74	1.2e-57	Retinal-specific ATP-binding cassette transporter OS=Mus musculus GN=Abca4 PE=2 SV=1
CL3721.Contig1_OMA	sp|P78363|ABCA4_HUMAN	72.6	7.6e-57	Retinal-specific ATP-binding cassette transporter OS=Homo sapiens GN=ABCA4 PE=1 SV=3
CL3721.Contig1_OMA	sp|P41233|ABCA1_MOUSE	70.5	9.9e-57	ATP-binding cassette sub-family A member 1 OS=Mus musculus GN=Abca1 PE=1 SV=4
CL3721.Contig1_OMA	sp|O95477|ABCA1_HUMAN	70.5	3.8e-56	ATP-binding cassette sub-family A member 1 OS=Homo sapiens GN=ABCA1 PE=1 SV=3
CL3721.Contig1_OMA	sp|Q91V24|ABCA7_MOUSE	63.4	1.7e-48	ATP-binding cassette sub-family A member 7 OS=Mus musculus GN=Abca7 PE=1 SV=1
CL3721.Contig2_OMA	sp|P41234|ABCA2_MOUSE	83.3	0	ATP-binding cassette sub-family A member 2 OS=Mus musculus GN=Abca2 PE=1 SV=4
CL3721.Contig2_OMA	sp|Q9BZC7|ABCA2_HUMAN	82.6	0	ATP-binding cassette sub-family A member 2 OS=Homo sapiens GN=ABCA2 PE=1 SV=3
CL3721.Contig2_OMA	sp|Q9ESR9|ABCA2_RAT	82.6	0	ATP-binding cassette sub-family A member 2 OS=Rattus norvegicus GN=Abca2 PE=1 SV=1
CL3721.Contig2_OMA	sp|O95477|ABCA1_HUMAN	53.3	2.3e-223	ATP-binding cassette sub-family A member 1 OS=Homo sapiens GN=ABCA1 PE=1 SV=3
CL3721.Contig2_OMA	sp|P41233|ABCA1_MOUSE	53.2	1.5e-222	ATP-binding cassette sub-family A member 1 OS=Mus musculus GN=Abca1 PE=1 SV=4
CL3722.Contig1_OMA	sp|O75486|SUPT3_HUMAN	50.5	1.4e-95	Transcription initiation protein SPT3 homolog OS=Homo sapiens GN=SUPT3H PE=1 SV=2
CL3722.Contig1_OMA	sp|Q54CN8|TAF13_DICDI	31.7	1.5e-07	Transcription initiation factor TFIID subunit 13 OS=Dictyostelium discoideum GN=taf13 PE=3 SV=1
CL3722.Contig2_OMA	sp|O75486|SUPT3_HUMAN	53.4	1.8e-95	Transcription initiation protein SPT3 homolog OS=Homo sapiens GN=SUPT3H PE=1 SV=2
CL3722.Contig2_OMA	sp|Q54CN8|TAF13_DICDI	31.7	1.4e-07	Transcription initiation factor TFIID subunit 13 OS=Dictyostelium discoideum GN=taf13 PE=3 SV=1
CL3723.Contig1_OMA	sp|Q9H5J4|ELOV6_HUMAN	68.7	1.1e-107	Elongation of very long chain fatty acids protein 6 OS=Homo sapiens GN=ELOVL6 PE=1 SV=1
CL3723.Contig1_OMA	sp|Q920L6|ELOV6_RAT	68.5	6.8e-107	Elongation of very long chain fatty acids protein 6 OS=Rattus norvegicus GN=Elovl6 PE=2 SV=1
CL3723.Contig1_OMA	sp|Q6PC64|ELOV6_DANRE	71.7	8.9e-107	Elongation of very long chain fatty acids protein 6 OS=Danio rerio GN=elovl6 PE=2 SV=1
CL3723.Contig1_OMA	sp|Q920L5|ELOV6_MOUSE	68.2	1.5e-106	Elongation of very long chain fatty acids protein 6 OS=Mus musculus GN=Elovl6 PE=2 SV=1
CL3723.Contig1_OMA	sp|Q5ZJR8|ELOV6_CHICK	68.7	3.4e-106	Elongation of very long chain fatty acids protein 6 OS=Gallus gallus GN=ELOVL6 PE=2 SV=1
CL3724.Contig1_OMA	sp|Q502I9|FCHO2_DANRE	76.2	4.8e-166	FCH domain only protein 2 OS=Danio rerio GN=fcho2 PE=2 SV=1
CL3724.Contig1_OMA	sp|Q0JRZ9|FCHO2_HUMAN	73.2	4.2e-162	FCH domain only protein 2 OS=Homo sapiens GN=FCHO2 PE=1 SV=2
CL3724.Contig1_OMA	sp|Q5R807|FCHO2_PONAB	72.9	2.1e-161	FCH domain only protein 2 OS=Pongo abelii GN=FCHO2 PE=2 SV=1
CL3724.Contig1_OMA	sp|Q3UQN2|FCHO2_MOUSE	75.8	7.9e-161	FCH domain only protein 2 OS=Mus musculus GN=Fcho2 PE=1 SV=1
CL3724.Contig1_OMA	sp|D3ZYR1|FCHO2_RAT	75.6	1.3e-160	FCH domain only protein 2 OS=Rattus norvegicus GN=Fcho2 PE=1 SV=1
CL3724.Contig2_OMA	sp|Q502I9|FCHO2_DANRE	76.3	0	FCH domain only protein 2 OS=Danio rerio GN=fcho2 PE=2 SV=1
CL3724.Contig2_OMA	sp|Q0JRZ9|FCHO2_HUMAN	68.6	0	FCH domain only protein 2 OS=Homo sapiens GN=FCHO2 PE=1 SV=2
CL3724.Contig2_OMA	sp|Q5R807|FCHO2_PONAB	68.1	0	FCH domain only protein 2 OS=Pongo abelii GN=FCHO2 PE=2 SV=1
CL3724.Contig2_OMA	sp|D3ZYR1|FCHO2_RAT	68.4	0	FCH domain only protein 2 OS=Rattus norvegicus GN=Fcho2 PE=1 SV=1
CL3724.Contig2_OMA	sp|Q3UQN2|FCHO2_MOUSE	68.4	0	FCH domain only protein 2 OS=Mus musculus GN=Fcho2 PE=1 SV=1
CL3725.Contig1_OMA	sp|P01682|KV01_RABIT	31.2	5.9e-06	Ig kappa chain V region 2717 OS=Oryctolagus cuniculus PE=1 SV=1
CL3726.Contig1_OMA	sp|P98088|MUC5A_HUMAN	35.5	1.8e-12	Mucin-5AC (Fragments) OS=Homo sapiens GN=MUC5AC PE=1 SV=3
CL3726.Contig1_OMA	sp|P14328|SP96_DICDI	31.6	1.7e-10	Spore coat protein SP96 OS=Dictyostelium discoideum GN=cotA PE=1 SV=2
CL3726.Contig1_OMA	sp|Q02817|MUC2_HUMAN	33.6	4.8e-10	Mucin-2 OS=Homo sapiens GN=MUC2 PE=1 SV=2
CL3726.Contig1_OMA	sp|Q54Z23|INT6_DICDI	32	2e-08	Integrator complex subunit 6 homolog OS=Dictyostelium discoideum GN=ints6 PE=3 SV=2
CL3726.Contig2_OMA	sp|P98088|MUC5A_HUMAN	33.6	4.8e-13	Mucin-5AC (Fragments) OS=Homo sapiens GN=MUC5AC PE=1 SV=3
CL3726.Contig2_OMA	sp|P14328|SP96_DICDI	33.1	1.5e-11	Spore coat protein SP96 OS=Dictyostelium discoideum GN=cotA PE=1 SV=2
CL3726.Contig2_OMA	sp|Q02817|MUC2_HUMAN	32.9	8.4e-10	Mucin-2 OS=Homo sapiens GN=MUC2 PE=1 SV=2
CL3726.Contig2_OMA	sp|Q868Z9|PPN_DROME	31.8	1.6e-08	Papilin OS=Drosophila melanogaster GN=Ppn PE=1 SV=2
CL3727.Contig1_OMA	sp|P27446|FYN_XIPHE	81.8	4e-254	Tyrosine-protein kinase Fyn OS=Xiphophorus helleri GN=fyn PE=2 SV=3
CL3727.Contig1_OMA	sp|Q05876|FYN_CHICK	80.1	1.7e-252	Tyrosine-protein kinase Fyn OS=Gallus gallus GN=FYN PE=1 SV=2
CL3727.Contig1_OMA	sp|F1RDG9|FYNB_DANRE	78.7	1.2e-247	Tyrosine-protein kinase fynb OS=Danio rerio GN=fynb PE=2 SV=1
CL3727.Contig1_OMA	sp|Q6EWH2|FYNA_DANRE	78.8	6.1e-247	Tyrosine-protein kinase fyna OS=Danio rerio GN=fyna PE=1 SV=2
CL3727.Contig1_OMA	sp|P06241|FYN_HUMAN	77.8	1.1e-243	Tyrosine-protein kinase Fyn OS=Homo sapiens GN=FYN PE=1 SV=3
CL3727.Contig2_OMA	sp|P27446|FYN_XIPHE	81.8	4e-254	Tyrosine-protein kinase Fyn OS=Xiphophorus helleri GN=fyn PE=2 SV=3
CL3727.Contig2_OMA	sp|Q05876|FYN_CHICK	80.1	1.7e-252	Tyrosine-protein kinase Fyn OS=Gallus gallus GN=FYN PE=1 SV=2
CL3727.Contig2_OMA	sp|F1RDG9|FYNB_DANRE	78.7	1.2e-247	Tyrosine-protein kinase fynb OS=Danio rerio GN=fynb PE=2 SV=1
CL3727.Contig2_OMA	sp|Q6EWH2|FYNA_DANRE	78.8	6.2e-247	Tyrosine-protein kinase fyna OS=Danio rerio GN=fyna PE=1 SV=2
CL3727.Contig2_OMA	sp|P06241|FYN_HUMAN	77.8	1.1e-243	Tyrosine-protein kinase Fyn OS=Homo sapiens GN=FYN PE=1 SV=3
CL3729.Contig1_OMA	sp|Q7SXP2|ULA1_DANRE	82.9	2.7e-263	NEDD8-activating enzyme E1 regulatory subunit OS=Danio rerio GN=nae1 PE=2 SV=2
CL3729.Contig1_OMA	sp|Q8VBW6|ULA1_MOUSE	74.1	8.8e-238	NEDD8-activating enzyme E1 regulatory subunit OS=Mus musculus GN=Nae1 PE=1 SV=1
CL3729.Contig1_OMA	sp|Q13564|ULA1_HUMAN	73.6	3.3e-237	NEDD8-activating enzyme E1 regulatory subunit OS=Homo sapiens GN=NAE1 PE=1 SV=1
CL3729.Contig1_OMA	sp|Q9Z1A5|ULA1_RAT	74	4.8e-236	NEDD8-activating enzyme E1 regulatory subunit OS=Rattus norvegicus GN=Nae1 PE=1 SV=1
CL3729.Contig1_OMA	sp|Q5ZIE6|ULA1_CHICK	73	6.9e-235	NEDD8-activating enzyme E1 regulatory subunit OS=Gallus gallus GN=NAE1 PE=2 SV=1
CL3729.Contig2_OMA	sp|Q7SXP2|ULA1_DANRE	85.5	8.8e-48	NEDD8-activating enzyme E1 regulatory subunit OS=Danio rerio GN=nae1 PE=2 SV=2
CL3729.Contig2_OMA	sp|Q8VBW6|ULA1_MOUSE	86.9	9.2e-45	NEDD8-activating enzyme E1 regulatory subunit OS=Mus musculus GN=Nae1 PE=1 SV=1
CL3729.Contig2_OMA	sp|Q13564|ULA1_HUMAN	85.9	2e-44	NEDD8-activating enzyme E1 regulatory subunit OS=Homo sapiens GN=NAE1 PE=1 SV=1
CL3729.Contig2_OMA	sp|Q5ZIE6|ULA1_CHICK	84.8	7.7e-44	NEDD8-activating enzyme E1 regulatory subunit OS=Gallus gallus GN=NAE1 PE=2 SV=1
CL3729.Contig2_OMA	sp|Q9Z1A5|ULA1_RAT	85.9	7.7e-44	NEDD8-activating enzyme E1 regulatory subunit OS=Rattus norvegicus GN=Nae1 PE=1 SV=1
CL3730.Contig1_OMA	sp|Q96JB6|LOXL4_HUMAN	78.3	2.9e-37	Lysyl oxidase homolog 4 OS=Homo sapiens GN=LOXL4 PE=1 SV=1
CL3730.Contig1_OMA	sp|Q924C6|LOXL4_MOUSE	78.3	6.5e-37	Lysyl oxidase homolog 4 OS=Mus musculus GN=Loxl4 PE=2 SV=2
CL3730.Contig1_OMA	sp|Q8MJ24|LOXL4_BOVIN	77.1	1.9e-36	Lysyl oxidase homolog 4 OS=Bos taurus GN=LOXL4 PE=2 SV=1
CL3730.Contig1_OMA	sp|F1QQC3|LOL2A_DANRE	73.5	8e-35	Lysyl oxidase homolog 2A OS=Danio rerio GN=loxl2a PE=2 SV=1
CL3730.Contig1_OMA	sp|Q9Z175|LOXL3_MOUSE	71.1	1.2e-33	Lysyl oxidase homolog 3 OS=Mus musculus GN=Loxl3 PE=2 SV=2
CL3730.Contig2_OMA	sp|Q8MJ24|LOXL4_BOVIN	59.7	4.8e-226	Lysyl oxidase homolog 4 OS=Bos taurus GN=LOXL4 PE=2 SV=1
CL3730.Contig2_OMA	sp|Q96JB6|LOXL4_HUMAN	59.7	1.8e-225	Lysyl oxidase homolog 4 OS=Homo sapiens GN=LOXL4 PE=1 SV=1
CL3730.Contig2_OMA	sp|Q924C6|LOXL4_MOUSE	59.9	3.4e-224	Lysyl oxidase homolog 4 OS=Mus musculus GN=Loxl4 PE=2 SV=2
CL3730.Contig2_OMA	sp|F1QQC3|LOL2A_DANRE	57.2	1.5e-203	Lysyl oxidase homolog 2A OS=Danio rerio GN=loxl2a PE=2 SV=1
CL3730.Contig2_OMA	sp|B4F6N6|LOXL2_XENTR	56.5	1.5e-203	Lysyl oxidase homolog 2 OS=Xenopus tropicalis GN=loxl2 PE=2 SV=2
CL3731.Contig1_OMA	sp|Q5F464|LPP_CHICK	62.7	3.9e-208	Lipoma-preferred partner homolog OS=Gallus gallus GN=LPP PE=2 SV=1
CL3731.Contig1_OMA	sp|Q93052|LPP_HUMAN	61.7	1.9e-202	Lipoma-preferred partner OS=Homo sapiens GN=LPP PE=1 SV=1
CL3731.Contig1_OMA	sp|Q8BFW7|LPP_MOUSE	60.7	8.2e-198	Lipoma-preferred partner homolog OS=Mus musculus GN=Lpp PE=1 SV=1
CL3731.Contig1_OMA	sp|Q5XI07|LPP_RAT	55.1	8.9e-176	Lipoma-preferred partner homolog OS=Rattus norvegicus GN=Lpp PE=2 SV=1
CL3731.Contig1_OMA	sp|Q3SX26|TRIP6_BOVIN	44.2	3.3e-114	Thyroid receptor-interacting protein 6 OS=Bos taurus GN=TRIP6 PE=2 SV=1
CL3732.Contig1_OMA	sp|Q9H3R0|KDM4C_HUMAN	55.2	8.5e-193	Lysine-specific demethylase 4C OS=Homo sapiens GN=KDM4C PE=1 SV=2
CL3732.Contig1_OMA	sp|Q8VCD7|KDM4C_MOUSE	77.4	1.7e-185	Lysine-specific demethylase 4C OS=Mus musculus GN=Kdm4c PE=1 SV=1
CL3732.Contig1_OMA	sp|O94953|KDM4B_HUMAN	73.9	6.5e-177	Lysine-specific demethylase 4B OS=Homo sapiens GN=KDM4B PE=1 SV=4
CL3732.Contig1_OMA	sp|Q91VY5|KDM4B_MOUSE	58.1	1.6e-175	Lysine-specific demethylase 4B OS=Mus musculus GN=Kdm4b PE=2 SV=1
CL3732.Contig1_OMA	sp|Q8BW72|KDM4A_MOUSE	75.2	2.6e-165	Lysine-specific demethylase 4A OS=Mus musculus GN=Kdm4a PE=1 SV=3
CL3732.Contig2_OMA	sp|Q9H3R0|KDM4C_HUMAN	55.2	8.5e-193	Lysine-specific demethylase 4C OS=Homo sapiens GN=KDM4C PE=1 SV=2
CL3732.Contig2_OMA	sp|Q8VCD7|KDM4C_MOUSE	77.4	1.7e-185	Lysine-specific demethylase 4C OS=Mus musculus GN=Kdm4c PE=1 SV=1
CL3732.Contig2_OMA	sp|O94953|KDM4B_HUMAN	73.9	6.5e-177	Lysine-specific demethylase 4B OS=Homo sapiens GN=KDM4B PE=1 SV=4
CL3732.Contig2_OMA	sp|Q91VY5|KDM4B_MOUSE	58.1	1.6e-175	Lysine-specific demethylase 4B OS=Mus musculus GN=Kdm4b PE=2 SV=1
CL3732.Contig2_OMA	sp|Q8BW72|KDM4A_MOUSE	75.2	2.6e-165	Lysine-specific demethylase 4A OS=Mus musculus GN=Kdm4a PE=1 SV=3
CL3735.Contig1_OMA	sp|Q90673|PRLD1_CHICK	61.3	6e-72	PRELI domain-containing protein 1, mitochondrial OS=Gallus gallus GN=PRELID1 PE=2 SV=1
CL3735.Contig1_OMA	sp|Q32KN9|PRLD1_BOVIN	59.1	1.3e-71	PRELI domain-containing protein 1, mitochondrial OS=Bos taurus GN=PRELID1 PE=2 SV=1
CL3735.Contig1_OMA	sp|Q8R107|PRLD1_MOUSE	58.5	5.1e-71	PRELI domain-containing protein 1, mitochondrial OS=Mus musculus GN=Prelid1 PE=2 SV=1
CL3735.Contig1_OMA	sp|Q9Y255|PRLD1_HUMAN	58.6	6.6e-71	PRELI domain-containing protein 1, mitochondrial OS=Homo sapiens GN=PRELID1 PE=1 SV=1
CL3735.Contig1_OMA	sp|Q9V579|PREL_DROME	48.7	2.9e-34	Protein preli-like OS=Drosophila melanogaster GN=prel PE=2 SV=3
CL3735.Contig2_OMA	sp|Q9Y255|PRLD1_HUMAN	54.2	3.1e-13	PRELI domain-containing protein 1, mitochondrial OS=Homo sapiens GN=PRELID1 PE=1 SV=1
CL3735.Contig2_OMA	sp|Q8R107|PRLD1_MOUSE	52.9	3.1e-13	PRELI domain-containing protein 1, mitochondrial OS=Mus musculus GN=Prelid1 PE=2 SV=1
CL3735.Contig2_OMA	sp|Q32KN9|PRLD1_BOVIN	54.2	4e-13	PRELI domain-containing protein 1, mitochondrial OS=Bos taurus GN=PRELID1 PE=2 SV=1
CL3735.Contig2_OMA	sp|Q90673|PRLD1_CHICK	53.8	2e-12	PRELI domain-containing protein 1, mitochondrial OS=Gallus gallus GN=PRELID1 PE=2 SV=1
CL3736.Contig1_OMA	sp|B2RYZ5|ENY2_XENTR	84.4	9.5e-41	Transcription and mRNA export factor ENY2 OS=Xenopus tropicalis GN=eny2 PE=3 SV=1
CL3736.Contig1_OMA	sp|Q3ZBJ0|ENY2_BOVIN	83.3	2.1e-40	Transcription and mRNA export factor ENY2 OS=Bos taurus GN=ENY2 PE=3 SV=1
CL3736.Contig1_OMA	sp|B5FZ63|ENY2_TAEGU	83.3	2.1e-40	Transcription and mRNA export factor ENY2 OS=Taeniopygia guttata GN=ENY2 PE=3 SV=1
CL3736.Contig1_OMA	sp|Q9JIX0|ENY2_MOUSE	83.3	2.1e-40	Transcription and mRNA export factor ENY2 OS=Mus musculus GN=Eny2 PE=2 SV=1
CL3736.Contig1_OMA	sp|Q9NPA8|ENY2_HUMAN	83.3	2.1e-40	Transcription and mRNA export factor ENY2 OS=Homo sapiens GN=ENY2 PE=1 SV=1
CL3736.Contig2_OMA	sp|B2RYZ5|ENY2_XENTR	84.4	8.1e-41	Transcription and mRNA export factor ENY2 OS=Xenopus tropicalis GN=eny2 PE=3 SV=1
CL3736.Contig2_OMA	sp|Q3ZBJ0|ENY2_BOVIN	80.8	1.4e-40	Transcription and mRNA export factor ENY2 OS=Bos taurus GN=ENY2 PE=3 SV=1
CL3736.Contig2_OMA	sp|Q9JIX0|ENY2_MOUSE	80.8	1.4e-40	Transcription and mRNA export factor ENY2 OS=Mus musculus GN=Eny2 PE=2 SV=1
CL3736.Contig2_OMA	sp|Q9NPA8|ENY2_HUMAN	80.8	1.4e-40	Transcription and mRNA export factor ENY2 OS=Homo sapiens GN=ENY2 PE=1 SV=1
CL3736.Contig2_OMA	sp|B5FZ63|ENY2_TAEGU	83.3	1.8e-40	Transcription and mRNA export factor ENY2 OS=Taeniopygia guttata GN=ENY2 PE=3 SV=1
CL3737.Contig1_OMA	sp|O88602|CCG2_MOUSE	83.5	1.7e-88	Voltage-dependent calcium channel gamma-2 subunit OS=Mus musculus GN=Cacng2 PE=1 SV=1
CL3737.Contig1_OMA	sp|Q71RJ2|CCG2_RAT	83.5	1.7e-88	Voltage-dependent calcium channel gamma-2 subunit OS=Rattus norvegicus GN=Cacng2 PE=1 SV=1
CL3737.Contig1_OMA	sp|Q9Y698|CCG2_HUMAN	83.5	2.2e-88	Voltage-dependent calcium channel gamma-2 subunit OS=Homo sapiens GN=CACNG2 PE=1 SV=1
CL3737.Contig1_OMA	sp|Q4R589|CCG3_MACFA	60.4	6.4e-59	Voltage-dependent calcium channel gamma-3 subunit OS=Macaca fascicularis GN=CACNG3 PE=2 SV=1
CL3737.Contig1_OMA	sp|Q5R5X2|CCG3_PONAB	60.4	6.4e-59	Voltage-dependent calcium channel gamma-3 subunit OS=Pongo abelii GN=CACNG3 PE=2 SV=1
CL3737.Contig2_OMA	sp|O88602|CCG2_MOUSE	88.3	9.9e-129	Voltage-dependent calcium channel gamma-2 subunit OS=Mus musculus GN=Cacng2 PE=1 SV=1
CL3737.Contig2_OMA	sp|Q71RJ2|CCG2_RAT	88.3	9.9e-129	Voltage-dependent calcium channel gamma-2 subunit OS=Rattus norvegicus GN=Cacng2 PE=1 SV=1
CL3737.Contig2_OMA	sp|Q9Y698|CCG2_HUMAN	87.9	2.2e-128	Voltage-dependent calcium channel gamma-2 subunit OS=Homo sapiens GN=CACNG2 PE=1 SV=1
CL3737.Contig2_OMA	sp|O60359|CCG3_HUMAN	67.8	2.1e-94	Voltage-dependent calcium channel gamma-3 subunit OS=Homo sapiens GN=CACNG3 PE=2 SV=1
CL3737.Contig2_OMA	sp|Q4R589|CCG3_MACFA	67.8	2.1e-94	Voltage-dependent calcium channel gamma-3 subunit OS=Macaca fascicularis GN=CACNG3 PE=2 SV=1
CL3740.Contig1_OMA	sp|Q09624|PKD1_CAEEL	28.3	2.3e-17	Location of vulva defective 1 OS=Caenorhabditis elegans GN=lov-1 PE=1 SV=4
CL3740.Contig1_OMA	sp|P98088|MUC5A_HUMAN	28.2	4.9e-15	Mucin-5AC (Fragments) OS=Homo sapiens GN=MUC5AC PE=1 SV=3
CL3740.Contig1_OMA	sp|Q05049|MUC1_XENLA	26.1	1.9e-14	Integumentary mucin C.1 (Fragment) OS=Xenopus laevis PE=2 SV=1
CL3740.Contig1_OMA	sp|E2RYF6|MUC22_HUMAN	27	7.8e-13	Mucin-22 OS=Homo sapiens GN=MUC22 PE=1 SV=2
CL3740.Contig1_OMA	sp|Q9HC84|MUC5B_HUMAN	27.9	5.6e-11	Mucin-5B OS=Homo sapiens GN=MUC5B PE=1 SV=3
CL3741.Contig1_OMA	sp|Q9BWW8|APOL6_HUMAN	31.4	7.4e-20	Apolipoprotein L6 OS=Homo sapiens GN=APOL6 PE=1 SV=1
CL3741.Contig1_OMA	sp|Q96LR9|APLD1_HUMAN	38	4.5e-17	Apolipoprotein L domain-containing protein 1 OS=Homo sapiens GN=APOLD1 PE=2 SV=2
CL3741.Contig1_OMA	sp|O95236|APOL3_HUMAN	26.4	3.8e-16	Apolipoprotein L3 OS=Homo sapiens GN=APOL3 PE=2 SV=3
CL3741.Contig1_OMA	sp|Q6B959|APLD1_RAT	36.3	1.1e-15	Apolipoprotein L domain-containing protein 1 OS=Rattus norvegicus GN=Apold1 PE=1 SV=1
CL3741.Contig1_OMA	sp|Q9BPW4|APOL4_HUMAN	27.4	1.4e-15	Apolipoprotein L4 OS=Homo sapiens GN=APOL4 PE=2 SV=3
CL3741.Contig2_OMA	sp|Q9BWW8|APOL6_HUMAN	31.4	5.2e-20	Apolipoprotein L6 OS=Homo sapiens GN=APOL6 PE=1 SV=1
CL3741.Contig2_OMA	sp|Q96LR9|APLD1_HUMAN	38	3.1e-17	Apolipoprotein L domain-containing protein 1 OS=Homo sapiens GN=APOLD1 PE=2 SV=2
CL3741.Contig2_OMA	sp|O95236|APOL3_HUMAN	26.4	2.7e-16	Apolipoprotein L3 OS=Homo sapiens GN=APOL3 PE=2 SV=3
CL3741.Contig2_OMA	sp|Q6B959|APLD1_RAT	36.3	7.7e-16	Apolipoprotein L domain-containing protein 1 OS=Rattus norvegicus GN=Apold1 PE=1 SV=1
CL3741.Contig2_OMA	sp|Q9BPW4|APOL4_HUMAN	27.4	1e-15	Apolipoprotein L4 OS=Homo sapiens GN=APOL4 PE=2 SV=3
CL3742.Contig1_OMA	sp|Q7Z478|DHX29_HUMAN	62.7	0	ATP-dependent RNA helicase DHX29 OS=Homo sapiens GN=DHX29 PE=1 SV=2
CL3742.Contig1_OMA	sp|Q6PGC1|DHX29_MOUSE	62.5	0	ATP-dependent RNA helicase Dhx29 OS=Mus musculus GN=Dhx29 PE=2 SV=1
CL3742.Contig1_OMA	sp|A3KMI0|DHX29_XENLA	61.2	0	ATP-dependent RNA helicase DHX29 OS=Xenopus laevis GN=dhx29 PE=2 SV=1
CL3742.Contig2_OMA	sp|Q7Z478|DHX29_HUMAN	62.3	0	ATP-dependent RNA helicase DHX29 OS=Homo sapiens GN=DHX29 PE=1 SV=2
CL3742.Contig2_OMA	sp|Q6PGC1|DHX29_MOUSE	62.3	0	ATP-dependent RNA helicase Dhx29 OS=Mus musculus GN=Dhx29 PE=2 SV=1
CL3742.Contig2_OMA	sp|A3KMI0|DHX29_XENLA	61.4	0	ATP-dependent RNA helicase DHX29 OS=Xenopus laevis GN=dhx29 PE=2 SV=1
CL3743.Contig1_OMA	sp|Q9DBT4|ENTP4_MOUSE	70.2	2.7e-264	Ectonucleoside triphosphate diphosphohydrolase 4 OS=Mus musculus GN=Entpd4 PE=2 SV=1
CL3743.Contig1_OMA	sp|Q9Y227|ENTP4_HUMAN	69.8	3.5e-264	Ectonucleoside triphosphate diphosphohydrolase 4 OS=Homo sapiens GN=ENTPD4 PE=1 SV=1
CL3743.Contig1_OMA	sp|Q28CF8|ENTP7_XENTR	62.3	1.3e-215	Ectonucleoside triphosphate diphosphohydrolase 7 OS=Xenopus tropicalis GN=entpd7 PE=2 SV=1
CL3743.Contig1_OMA	sp|Q5REF6|ENTP7_PONAB	59.7	1.1e-209	Ectonucleoside triphosphate diphosphohydrolase 7 OS=Pongo abelii GN=ENTPD7 PE=2 SV=1
CL3743.Contig1_OMA	sp|Q9NQZ7|ENTP7_HUMAN	59.5	5.5e-209	Ectonucleoside triphosphate diphosphohydrolase 7 OS=Homo sapiens GN=ENTPD7 PE=2 SV=1
CL3743.Contig2_OMA	sp|Q9DBT4|ENTP4_MOUSE	71.4	4.3e-270	Ectonucleoside triphosphate diphosphohydrolase 4 OS=Mus musculus GN=Entpd4 PE=2 SV=1
CL3743.Contig2_OMA	sp|Q9Y227|ENTP4_HUMAN	70.9	5.6e-270	Ectonucleoside triphosphate diphosphohydrolase 4 OS=Homo sapiens GN=ENTPD4 PE=1 SV=1
CL3743.Contig2_OMA	sp|Q28CF8|ENTP7_XENTR	62.4	1e-218	Ectonucleoside triphosphate diphosphohydrolase 7 OS=Xenopus tropicalis GN=entpd7 PE=2 SV=1
CL3743.Contig2_OMA	sp|Q5REF6|ENTP7_PONAB	59.8	4.1e-212	Ectonucleoside triphosphate diphosphohydrolase 7 OS=Pongo abelii GN=ENTPD7 PE=2 SV=1
CL3743.Contig2_OMA	sp|Q9NQZ7|ENTP7_HUMAN	59.7	2e-211	Ectonucleoside triphosphate diphosphohydrolase 7 OS=Homo sapiens GN=ENTPD7 PE=2 SV=1
CL3744.Contig1_OMA	sp|Q99767|APBA2_HUMAN	93.2	4.5e-190	Amyloid beta A4 precursor protein-binding family A member 2 OS=Homo sapiens GN=APBA2 PE=1 SV=3
CL3744.Contig1_OMA	sp|P98084|APBA2_MOUSE	93.2	4.5e-190	Amyloid beta A4 precursor protein-binding family A member 2 OS=Mus musculus GN=Apba2 PE=1 SV=2
CL3744.Contig1_OMA	sp|O35431|APBA2_RAT	93.2	4.5e-190	Amyloid beta A4 precursor protein-binding family A member 2 OS=Rattus norvegicus GN=Apba2 PE=1 SV=1
CL3744.Contig1_OMA	sp|Q5RD33|APBA2_PONAB	92.9	1.7e-189	Amyloid beta A4 precursor protein-binding family A member 2 OS=Pongo abelii GN=APBA2 PE=2 SV=1
CL3744.Contig1_OMA	sp|Q02410|APBA1_HUMAN	81.1	1.8e-167	Amyloid beta A4 precursor protein-binding family A member 1 OS=Homo sapiens GN=APBA1 PE=1 SV=3
CL3744.Contig2_OMA	sp|O35431|APBA2_RAT	75.3	1.6e-262	Amyloid beta A4 precursor protein-binding family A member 2 OS=Rattus norvegicus GN=Apba2 PE=1 SV=1
CL3744.Contig2_OMA	sp|P98084|APBA2_MOUSE	81.8	1.8e-261	Amyloid beta A4 precursor protein-binding family A member 2 OS=Mus musculus GN=Apba2 PE=1 SV=2
CL3744.Contig2_OMA	sp|Q5RD33|APBA2_PONAB	81	8.3e-259	Amyloid beta A4 precursor protein-binding family A member 2 OS=Pongo abelii GN=APBA2 PE=2 SV=1
CL3744.Contig2_OMA	sp|Q99767|APBA2_HUMAN	81.1	7e-258	Amyloid beta A4 precursor protein-binding family A member 2 OS=Homo sapiens GN=APBA2 PE=1 SV=3
CL3744.Contig2_OMA	sp|Q02410|APBA1_HUMAN	76	1.6e-193	Amyloid beta A4 precursor protein-binding family A member 1 OS=Homo sapiens GN=APBA1 PE=1 SV=3
CL3745.Contig1_OMA	sp|Q9DC53|CPNE8_MOUSE	87	1.7e-58	Copine-8 OS=Mus musculus GN=Cpne8 PE=2 SV=3
CL3745.Contig1_OMA	sp|Q86YQ8|CPNE8_HUMAN	87	1.7e-58	Copine-8 OS=Homo sapiens GN=CPNE8 PE=1 SV=2
CL3745.Contig1_OMA	sp|Q8JZW4|CPNE5_MOUSE	79.6	4e-55	Copine-5 OS=Mus musculus GN=Cpne5 PE=2 SV=1
CL3745.Contig1_OMA	sp|Q9HCH3|CPNE5_HUMAN	79.6	2e-54	Copine-5 OS=Homo sapiens GN=CPNE5 PE=1 SV=2
CL3745.Contig1_OMA	sp|Q1RLL3|CPNE9_MOUSE	77.5	5.2e-47	Copine-9 OS=Mus musculus GN=Cpne9 PE=2 SV=1
CL3746.Contig1_OMA	sp|Q8N1G0|ZN687_HUMAN	50.4	2.7e-17	Zinc finger protein 687 OS=Homo sapiens GN=ZNF687 PE=1 SV=1
CL3746.Contig1_OMA	sp|Q9D2D7|ZN687_MOUSE	50	4.5e-17	Zinc finger protein 687 OS=Mus musculus GN=Znf687 PE=1 SV=1
CL3746.Contig1_OMA	sp|Q92610|ZN592_HUMAN	52.3	1.8e-13	Zinc finger protein 592 OS=Homo sapiens GN=ZNF592 PE=1 SV=2
CL3746.Contig1_OMA	sp|Q8BHZ4|ZN592_MOUSE	51.1	1.2e-12	Zinc finger protein 592 OS=Mus musculus GN=Znf592 PE=2 SV=3
CL3746.Contig1_OMA	sp|Q9HCE3|ZN532_HUMAN	47.3	4.5e-09	Zinc finger protein 532 OS=Homo sapiens GN=ZNF532 PE=1 SV=2
CL3746.Contig2_OMA	sp|Q8N1G0|ZN687_HUMAN	50.4	3e-17	Zinc finger protein 687 OS=Homo sapiens GN=ZNF687 PE=1 SV=1
CL3746.Contig2_OMA	sp|Q9D2D7|ZN687_MOUSE	50	5.2e-17	Zinc finger protein 687 OS=Mus musculus GN=Znf687 PE=1 SV=1
CL3746.Contig2_OMA	sp|Q92610|ZN592_HUMAN	52.3	2e-13	Zinc finger protein 592 OS=Homo sapiens GN=ZNF592 PE=1 SV=2
CL3746.Contig2_OMA	sp|Q8BHZ4|ZN592_MOUSE	51.1	1.3e-12	Zinc finger protein 592 OS=Mus musculus GN=Znf592 PE=2 SV=3
CL3746.Contig2_OMA	sp|Q9HCE3|ZN532_HUMAN	47.3	5.2e-09	Zinc finger protein 532 OS=Homo sapiens GN=ZNF532 PE=1 SV=2
CL3747.Contig1_OMA	sp|Q91293|CPSM_LITCT	69.6	2.3e-154	Carbamoyl-phosphate synthase [ammonia], mitochondrial OS=Lithobates catesbeiana PE=2 SV=1
CL3747.Contig1_OMA	sp|P07756|CPSM_RAT	69.2	1.7e-149	Carbamoyl-phosphate synthase [ammonia], mitochondrial OS=Rattus norvegicus GN=Cps1 PE=1 SV=1
CL3747.Contig1_OMA	sp|P31327|CPSM_HUMAN	69.2	2.2e-149	Carbamoyl-phosphate synthase [ammonia], mitochondrial OS=Homo sapiens GN=CPS1 PE=1 SV=2
CL3747.Contig1_OMA	sp|Q8C196|CPSM_MOUSE	69.2	2.2e-149	Carbamoyl-phosphate synthase [ammonia], mitochondrial OS=Mus musculus GN=Cps1 PE=1 SV=2
CL3747.Contig1_OMA	sp|P20054|PYR1_DICDI	42.7	1.3e-80	Protein PYR1-3 OS=Dictyostelium discoideum GN=pyr1-3 PE=1 SV=3
CL3747.Contig2_OMA	sp|Q91293|CPSM_LITCT	75.5	3e-173	Carbamoyl-phosphate synthase [ammonia], mitochondrial OS=Lithobates catesbeiana PE=2 SV=1
CL3747.Contig2_OMA	sp|P07756|CPSM_RAT	75.4	2e-169	Carbamoyl-phosphate synthase [ammonia], mitochondrial OS=Rattus norvegicus GN=Cps1 PE=1 SV=1
CL3747.Contig2_OMA	sp|P31327|CPSM_HUMAN	75.4	2.7e-169	Carbamoyl-phosphate synthase [ammonia], mitochondrial OS=Homo sapiens GN=CPS1 PE=1 SV=2
CL3747.Contig2_OMA	sp|Q8C196|CPSM_MOUSE	75.4	2.7e-169	Carbamoyl-phosphate synthase [ammonia], mitochondrial OS=Mus musculus GN=Cps1 PE=1 SV=2
CL3747.Contig2_OMA	sp|P20054|PYR1_DICDI	47.2	3.7e-94	Protein PYR1-3 OS=Dictyostelium discoideum GN=pyr1-3 PE=1 SV=3
CL3748.Contig1_OMA	sp|Q6AXL4|NCLDB_DANRE	94.8	3.3e-103	Neurocalcin-delta B OS=Danio rerio GN=ncaldb PE=2 SV=1
CL3748.Contig1_OMA	sp|P61602|NCALD_BOVIN	92.2	1.2e-100	Neurocalcin-delta OS=Bos taurus GN=NCALD PE=1 SV=2
CL3748.Contig1_OMA	sp|P61601|NCALD_HUMAN	92.2	1.2e-100	Neurocalcin-delta OS=Homo sapiens GN=NCALD PE=2 SV=2
CL3748.Contig1_OMA	sp|Q91X97|NCALD_MOUSE	92.2	1.2e-100	Neurocalcin-delta OS=Mus musculus GN=Ncald PE=1 SV=4
CL3748.Contig1_OMA	sp|Q4R4N4|NCALD_MACFA	92.2	1.2e-100	Neurocalcin-delta OS=Macaca fascicularis GN=NCALD PE=2 SV=3
CL3748.Contig2_OMA	sp|Q6AXL4|NCLDB_DANRE	94.8	3.2e-103	Neurocalcin-delta B OS=Danio rerio GN=ncaldb PE=2 SV=1
CL3748.Contig2_OMA	sp|P61602|NCALD_BOVIN	92.2	1.1e-100	Neurocalcin-delta OS=Bos taurus GN=NCALD PE=1 SV=2
CL3748.Contig2_OMA	sp|Q91X97|NCALD_MOUSE	92.2	1.1e-100	Neurocalcin-delta OS=Mus musculus GN=Ncald PE=1 SV=4
CL3748.Contig2_OMA	sp|P61601|NCALD_HUMAN	92.2	1.1e-100	Neurocalcin-delta OS=Homo sapiens GN=NCALD PE=2 SV=2
CL3748.Contig2_OMA	sp|Q5PQN0|NCALD_RAT	92.2	1.1e-100	Neurocalcin-delta OS=Rattus norvegicus GN=Ncald PE=1 SV=3
CL3749.Contig1_OMA	sp|P49024|PAXI_CHICK	70.3	5e-220	Paxillin OS=Gallus gallus GN=PXN PE=1 SV=1
CL3749.Contig1_OMA	sp|Q66H76|PAXI_RAT	66.6	2.6e-216	Paxillin OS=Rattus norvegicus GN=Pxn PE=1 SV=1
CL3749.Contig1_OMA	sp|Q5R7I1|PAXI_PONAB	73.1	5.2e-209	Paxillin OS=Pongo abelii GN=PXN PE=2 SV=1
CL3749.Contig1_OMA	sp|Q8VI36|PAXI_MOUSE	63.9	2.8e-202	Paxillin OS=Mus musculus GN=Pxn PE=1 SV=1
CL3749.Contig1_OMA	sp|P47869|GBRA2_HUMAN	78.8	2.1e-194	Gamma-aminobutyric acid receptor subunit alpha-2 OS=Homo sapiens GN=GABRA2 PE=2 SV=2
CL3749.Contig2_OMA	sp|P49024|PAXI_CHICK	70.3	5.6e-222	Paxillin OS=Gallus gallus GN=PXN PE=1 SV=1
CL3749.Contig2_OMA	sp|Q66H76|PAXI_RAT	66.7	2.9e-218	Paxillin OS=Rattus norvegicus GN=Pxn PE=1 SV=1
CL3749.Contig2_OMA	sp|Q5R7I1|PAXI_PONAB	73.1	5.4e-209	Paxillin OS=Pongo abelii GN=PXN PE=2 SV=1
CL3749.Contig2_OMA	sp|Q8VI36|PAXI_MOUSE	64	3.1e-204	Paxillin OS=Mus musculus GN=Pxn PE=1 SV=1
CL3749.Contig2_OMA	sp|P47869|GBRA2_HUMAN	78.8	2.2e-194	Gamma-aminobutyric acid receptor subunit alpha-2 OS=Homo sapiens GN=GABRA2 PE=2 SV=2
CL3750.Contig1_OMA	sp|Q8NC54|KCT2_HUMAN	41.3	9.3e-32	Keratinocyte-associated transmembrane protein 2 OS=Homo sapiens GN=KCT2 PE=2 SV=2
CL3750.Contig1_OMA	sp|Q5R5B8|KCT2_PONAB	40.8	3.5e-31	Keratinocyte-associated transmembrane protein 2 OS=Pongo abelii GN=KCT2 PE=2 SV=1
CL3750.Contig1_OMA	sp|Q8K201|KCT2_MOUSE	38.3	3.7e-28	Keratinocyte-associated transmembrane protein 2 OS=Mus musculus GN=Kct2 PE=2 SV=2
CL3750.Contig1_OMA	sp|P19246|NFH_MOUSE	35.8	5e-09	Neurofilament heavy polypeptide OS=Mus musculus GN=Nefh PE=1 SV=3
CL3750.Contig1_OMA	sp|P16884|NFH_RAT	29.3	3.2e-08	Neurofilament heavy polypeptide OS=Rattus norvegicus GN=Nefh PE=1 SV=4
CL3751.Contig1_OMA	sp|P51116|FXR2_HUMAN	67.5	1.3e-242	Fragile X mental retardation syndrome-related protein 2 OS=Homo sapiens GN=FXR2 PE=1 SV=2
CL3751.Contig1_OMA	sp|Q61584|FXR1_MOUSE	66.1	1.2e-235	Fragile X mental retardation syndrome-related protein 1 OS=Mus musculus GN=Fxr1 PE=1 SV=2
CL3751.Contig1_OMA	sp|Q7ZTQ5|FXR1B_XENLA	66.2	2.2e-234	Fragile X mental retardation syndrome-related protein 1 homolog B OS=Xenopus laevis GN=fxr1-b PE=2 SV=1
CL3751.Contig1_OMA	sp|P51115|FXR1A_XENLA	65.2	4.9e-234	Fragile X mental retardation syndrome-related protein 1 homolog A OS=Xenopus laevis GN=fxr1-a PE=1 SV=2
CL3751.Contig1_OMA	sp|Q9WVR4|FXR2_MOUSE	65.9	1.9e-233	Fragile X mental retardation syndrome-related protein 2 OS=Mus musculus GN=Fxr2 PE=1 SV=1
CL3751.Contig2_OMA	sp|P51116|FXR2_HUMAN	65.9	1.8e-239	Fragile X mental retardation syndrome-related protein 2 OS=Homo sapiens GN=FXR2 PE=1 SV=2
CL3751.Contig2_OMA	sp|Q61584|FXR1_MOUSE	64.5	1.6e-232	Fragile X mental retardation syndrome-related protein 1 OS=Mus musculus GN=Fxr1 PE=1 SV=2
CL3751.Contig2_OMA	sp|Q7ZTQ5|FXR1B_XENLA	64.6	3e-231	Fragile X mental retardation syndrome-related protein 1 homolog B OS=Xenopus laevis GN=fxr1-b PE=2 SV=1
CL3751.Contig2_OMA	sp|P51115|FXR1A_XENLA	63.7	6.7e-231	Fragile X mental retardation syndrome-related protein 1 homolog A OS=Xenopus laevis GN=fxr1-a PE=1 SV=2
CL3751.Contig2_OMA	sp|Q9WVR4|FXR2_MOUSE	64.3	2.5e-230	Fragile X mental retardation syndrome-related protein 2 OS=Mus musculus GN=Fxr2 PE=1 SV=1
CL3753.Contig1_OMA	sp|Q2LD37|K1109_HUMAN	82.4	0	Uncharacterized protein KIAA1109 OS=Homo sapiens GN=KIAA1109 PE=1 SV=2
CL3753.Contig1_OMA	sp|A2AAE1|K1109_MOUSE	82	0	Uncharacterized protein KIAA1109 OS=Mus musculus GN=Kiaa1109 PE=1 SV=4
CL3753.Contig2_OMA	sp|Q2LD37|K1109_HUMAN	78.8	0	Uncharacterized protein KIAA1109 OS=Homo sapiens GN=KIAA1109 PE=1 SV=2
CL3753.Contig2_OMA	sp|A2AAE1|K1109_MOUSE	78.6	0	Uncharacterized protein KIAA1109 OS=Mus musculus GN=Kiaa1109 PE=1 SV=4
CL3754.Contig1_OMA	sp|Q8R496|SPDYA_RAT	48.6	1.4e-69	Speedy protein A OS=Rattus norvegicus GN=Spdya PE=2 SV=1
CL3754.Contig1_OMA	sp|Q5IBH7|SPDYA_MOUSE	47.8	1.4e-69	Speedy protein A OS=Mus musculus GN=Spdya PE=1 SV=2
CL3754.Contig1_OMA	sp|Q5MJ70|SPDYA_HUMAN	54.3	1e-67	Speedy protein A OS=Homo sapiens GN=SPDYA PE=1 SV=2
CL3754.Contig1_OMA	sp|Q9YGL1|SPD1B_XENLA	56.8	2.4e-53	Speedy protein 1-B OS=Xenopus laevis GN=spdya-b PE=1 SV=1
CL3754.Contig1_OMA	sp|Q9PU13|SPD1A_XENLA	56.1	7.8e-52	Speedy protein 1-A OS=Xenopus laevis GN=spdya-a PE=1 SV=2
CL3754.Contig2_OMA	sp|Q8R496|SPDYA_RAT	48.6	1.5e-69	Speedy protein A OS=Rattus norvegicus GN=Spdya PE=2 SV=1
CL3754.Contig2_OMA	sp|Q5IBH7|SPDYA_MOUSE	47.8	1.5e-69	Speedy protein A OS=Mus musculus GN=Spdya PE=1 SV=2
CL3754.Contig2_OMA	sp|Q5MJ70|SPDYA_HUMAN	54.3	1e-67	Speedy protein A OS=Homo sapiens GN=SPDYA PE=1 SV=2
CL3754.Contig2_OMA	sp|Q9YGL1|SPD1B_XENLA	56.8	2.5e-53	Speedy protein 1-B OS=Xenopus laevis GN=spdya-b PE=1 SV=1
CL3754.Contig2_OMA	sp|Q9PU13|SPD1A_XENLA	56.1	8e-52	Speedy protein 1-A OS=Xenopus laevis GN=spdya-a PE=1 SV=2
CL3755.Contig1_OMA	sp|Q9D4V0|EKI1_MOUSE	74.6	7.7e-54	Ethanolamine kinase 1 OS=Mus musculus GN=Etnk1 PE=2 SV=2
CL3755.Contig1_OMA	sp|Q9HBU6|EKI1_HUMAN	72.3	1.1e-52	Ethanolamine kinase 1 OS=Homo sapiens GN=ETNK1 PE=1 SV=1
CL3755.Contig1_OMA	sp|D3ZRW8|EKI2_RAT	73.1	1.5e-49	Ethanolamine kinase 2 OS=Rattus norvegicus GN=Etnk2 PE=3 SV=1
CL3755.Contig1_OMA	sp|Q9NVF9|EKI2_HUMAN	72.3	7.5e-49	Ethanolamine kinase 2 OS=Homo sapiens GN=ETNK2 PE=2 SV=3
CL3755.Contig1_OMA	sp|A7MCT6|EKI2_MOUSE	70.8	3.1e-47	Ethanolamine kinase 2 OS=Mus musculus GN=Etnk2 PE=1 SV=1
CL3755.Contig2_OMA	sp|Q9D4V0|EKI1_MOUSE	74.6	4.9e-54	Ethanolamine kinase 1 OS=Mus musculus GN=Etnk1 PE=2 SV=2
CL3755.Contig2_OMA	sp|Q9HBU6|EKI1_HUMAN	72.3	7e-53	Ethanolamine kinase 1 OS=Homo sapiens GN=ETNK1 PE=1 SV=1
CL3755.Contig2_OMA	sp|D3ZRW8|EKI2_RAT	73.1	9.5e-50	Ethanolamine kinase 2 OS=Rattus norvegicus GN=Etnk2 PE=3 SV=1
CL3755.Contig2_OMA	sp|Q9NVF9|EKI2_HUMAN	72.3	4.7e-49	Ethanolamine kinase 2 OS=Homo sapiens GN=ETNK2 PE=2 SV=3
CL3755.Contig2_OMA	sp|A7MCT6|EKI2_MOUSE	70.8	2e-47	Ethanolamine kinase 2 OS=Mus musculus GN=Etnk2 PE=1 SV=1
CL3755.Contig3_OMA	sp|Q9D4V0|EKI1_MOUSE	68.9	4.4e-153	Ethanolamine kinase 1 OS=Mus musculus GN=Etnk1 PE=2 SV=2
CL3755.Contig3_OMA	sp|Q9HBU6|EKI1_HUMAN	68.1	9.8e-153	Ethanolamine kinase 1 OS=Homo sapiens GN=ETNK1 PE=1 SV=1
CL3755.Contig3_OMA	sp|Q9NVF9|EKI2_HUMAN	58.7	4.2e-127	Ethanolamine kinase 2 OS=Homo sapiens GN=ETNK2 PE=2 SV=3
CL3755.Contig3_OMA	sp|D3ZRW8|EKI2_RAT	58.8	3e-125	Ethanolamine kinase 2 OS=Rattus norvegicus GN=Etnk2 PE=3 SV=1
CL3755.Contig3_OMA	sp|A7MCT6|EKI2_MOUSE	58.5	1.9e-124	Ethanolamine kinase 2 OS=Mus musculus GN=Etnk2 PE=1 SV=1
CL3756.Contig1_OMA	sp|O73590|ZFHX4_CHICK	59.1	3.7e-43	Zinc finger homeobox protein 4 OS=Gallus gallus GN=ZFHX4 PE=2 SV=2
CL3756.Contig1_OMA	sp|Q86UP3|ZFHX4_HUMAN	58.6	8.2e-43	Zinc finger homeobox protein 4 OS=Homo sapiens GN=ZFHX4 PE=1 SV=1
CL3756.Contig1_OMA	sp|Q9JJN2|ZFHX4_MOUSE	56.4	1.3e-40	Zinc finger homeobox protein 4 OS=Mus musculus GN=Zfhx4 PE=1 SV=1
CL3756.Contig1_OMA	sp|Q15911|ZFHX3_HUMAN	52.5	2.8e-35	Zinc finger homeobox protein 3 OS=Homo sapiens GN=ZFHX3 PE=1 SV=2
CL3756.Contig1_OMA	sp|Q61329|ZFHX3_MOUSE	51.4	9.1e-34	Zinc finger homeobox protein 3 OS=Mus musculus GN=Zfhx3 PE=1 SV=1
CL3756.Contig2_OMA	sp|O73590|ZFHX4_CHICK	69.2	5.3e-111	Zinc finger homeobox protein 4 OS=Gallus gallus GN=ZFHX4 PE=2 SV=2
CL3756.Contig2_OMA	sp|Q86UP3|ZFHX4_HUMAN	67.2	2.5e-108	Zinc finger homeobox protein 4 OS=Homo sapiens GN=ZFHX4 PE=1 SV=1
CL3756.Contig2_OMA	sp|Q9JJN2|ZFHX4_MOUSE	67.1	3.6e-107	Zinc finger homeobox protein 4 OS=Mus musculus GN=Zfhx4 PE=1 SV=1
CL3756.Contig2_OMA	sp|Q15911|ZFHX3_HUMAN	41.3	1e-58	Zinc finger homeobox protein 3 OS=Homo sapiens GN=ZFHX3 PE=1 SV=2
CL3756.Contig2_OMA	sp|Q61329|ZFHX3_MOUSE	41.6	8.9e-58	Zinc finger homeobox protein 3 OS=Mus musculus GN=Zfhx3 PE=1 SV=1
CL3757.Contig1_OMA	sp|O75689|ADAP1_HUMAN	78.8	4.6e-38	Arf-GAP with dual PH domain-containing protein 1 OS=Homo sapiens GN=ADAP1 PE=1 SV=2
CL3757.Contig1_OMA	sp|Q9JK15|ADAP2_RAT	47.2	1e-16	Arf-GAP with dual PH domain-containing protein 2 OS=Rattus norvegicus GN=Adap2 PE=1 SV=1
CL3757.Contig1_OMA	sp|Q8R2V5|ADAP2_MOUSE	45.8	8.5e-16	Arf-GAP with dual PH domain-containing protein 2 OS=Mus musculus GN=Adap2 PE=2 SV=1
CL3757.Contig1_OMA	sp|Q9NPF8|ADAP2_HUMAN	38.9	6.1e-14	Arf-GAP with dual PH domain-containing protein 2 OS=Homo sapiens GN=ADAP2 PE=1 SV=1
CL3757.Contig2_OMA	sp|O75689|ADAP1_HUMAN	83	6.6e-81	Arf-GAP with dual PH domain-containing protein 1 OS=Homo sapiens GN=ADAP1 PE=1 SV=2
CL3757.Contig2_OMA	sp|Q9JK15|ADAP2_RAT	56.1	6.7e-49	Arf-GAP with dual PH domain-containing protein 2 OS=Rattus norvegicus GN=Adap2 PE=1 SV=1
CL3757.Contig2_OMA	sp|Q8R2V5|ADAP2_MOUSE	55.4	5.7e-48	Arf-GAP with dual PH domain-containing protein 2 OS=Mus musculus GN=Adap2 PE=2 SV=1
CL3757.Contig2_OMA	sp|Q9NPF8|ADAP2_HUMAN	52	3.4e-45	Arf-GAP with dual PH domain-containing protein 2 OS=Homo sapiens GN=ADAP2 PE=1 SV=1
CL3758.Contig1_OMA	sp|P81436|OGT1_RABIT	91.1	0	UDP-N-acetylglucosamine--peptide N-acetylglucosaminyltransferase 110 kDa subunit OS=Oryctolagus cuniculus GN=OGT PE=1 SV=2
CL3758.Contig1_OMA	sp|O15294|OGT1_HUMAN	91	0	UDP-N-acetylglucosamine--peptide N-acetylglucosaminyltransferase 110 kDa subunit OS=Homo sapiens GN=OGT PE=1 SV=3
CL3758.Contig1_OMA	sp|Q27HV0|OGT1_PIG	91	0	UDP-N-acetylglucosamine--peptide N-acetylglucosaminyltransferase 110 kDa subunit OS=Sus scrofa GN=OGT PE=2 SV=1
CL3758.Contig1_OMA	sp|Q8CGY8|OGT1_MOUSE	91	0	UDP-N-acetylglucosamine--peptide N-acetylglucosaminyltransferase 110 kDa subunit OS=Mus musculus GN=Ogt PE=1 SV=2
CL3758.Contig1_OMA	sp|P56558|OGT1_RAT	90.9	0	UDP-N-acetylglucosamine--peptide N-acetylglucosaminyltransferase 110 kDa subunit OS=Rattus norvegicus GN=Ogt PE=1 SV=1
CL3758.Contig2_OMA	sp|P81436|OGT1_RABIT	91.7	0	UDP-N-acetylglucosamine--peptide N-acetylglucosaminyltransferase 110 kDa subunit OS=Oryctolagus cuniculus GN=OGT PE=1 SV=2
CL3758.Contig2_OMA	sp|O15294|OGT1_HUMAN	91.6	0	UDP-N-acetylglucosamine--peptide N-acetylglucosaminyltransferase 110 kDa subunit OS=Homo sapiens GN=OGT PE=1 SV=3
CL3758.Contig2_OMA	sp|Q27HV0|OGT1_PIG	91.6	0	UDP-N-acetylglucosamine--peptide N-acetylglucosaminyltransferase 110 kDa subunit OS=Sus scrofa GN=OGT PE=2 SV=1
CL3758.Contig2_OMA	sp|Q8CGY8|OGT1_MOUSE	91.6	0	UDP-N-acetylglucosamine--peptide N-acetylglucosaminyltransferase 110 kDa subunit OS=Mus musculus GN=Ogt PE=1 SV=2
CL3758.Contig2_OMA	sp|P56558|OGT1_RAT	91.5	0	UDP-N-acetylglucosamine--peptide N-acetylglucosaminyltransferase 110 kDa subunit OS=Rattus norvegicus GN=Ogt PE=1 SV=1
CL3759.Contig1_OMA	sp|Q9JIQ3|DBLOH_MOUSE	44.1	2.3e-34	Diablo homolog, mitochondrial OS=Mus musculus GN=Diablo PE=1 SV=2
CL3759.Contig1_OMA	sp|Q9NR28|DBLOH_HUMAN	45.8	3e-34	Diablo homolog, mitochondrial OS=Homo sapiens GN=DIABLO PE=1 SV=1
CL3759.Contig1_OMA	sp|Q5RBH2|DBLOH_PONAB	45.2	1.1e-33	Diablo homolog, mitochondrial OS=Pongo abelii GN=DIABLO PE=2 SV=1
CL3759.Contig1_OMA	sp|Q0IJ31|DBLOH_XENTR	42.4	1.4e-31	Diablo homolog, mitochondrial OS=Xenopus tropicalis GN=diablo PE=2 SV=1
CL3759.Contig1_OMA	sp|A4GZV0|DBLOH_XENLA	42.9	3.1e-31	Diablo homolog, mitochondrial OS=Xenopus laevis GN=diablo PE=2 SV=1
CL3760.Contig1_OMA	sp|P79703|JUNB_CYPCA	65.8	6.7e-105	Transcription factor jun-B OS=Cyprinus carpio GN=junb PE=2 SV=1
CL3760.Contig1_OMA	sp|Q0VBZ5|JUNB_BOVIN	55	3.8e-84	Transcription factor jun-B OS=Bos taurus GN=JUNB PE=2 SV=1
CL3760.Contig1_OMA	sp|P24898|JUNB_RAT	55.5	6.5e-84	Transcription factor jun-B OS=Rattus norvegicus GN=Junb PE=2 SV=2
CL3760.Contig1_OMA	sp|P09450|JUNB_MOUSE	55.5	6.5e-84	Transcription factor jun-B OS=Mus musculus GN=Junb PE=1 SV=1
CL3760.Contig1_OMA	sp|P17275|JUNB_HUMAN	54.8	1.9e-83	Transcription factor jun-B OS=Homo sapiens GN=JUNB PE=1 SV=1
CL3760.Contig2_OMA	sp|P79703|JUNB_CYPCA	65.2	3.7e-96	Transcription factor jun-B OS=Cyprinus carpio GN=junb PE=2 SV=1
CL3760.Contig2_OMA	sp|Q0VBZ5|JUNB_BOVIN	54.9	1.1e-79	Transcription factor jun-B OS=Bos taurus GN=JUNB PE=2 SV=1
CL3760.Contig2_OMA	sp|P17275|JUNB_HUMAN	55.7	3.1e-79	Transcription factor jun-B OS=Homo sapiens GN=JUNB PE=1 SV=1
CL3760.Contig2_OMA	sp|P24898|JUNB_RAT	55.2	5.3e-79	Transcription factor jun-B OS=Rattus norvegicus GN=Junb PE=2 SV=2
CL3760.Contig2_OMA	sp|P09450|JUNB_MOUSE	55.2	5.3e-79	Transcription factor jun-B OS=Mus musculus GN=Junb PE=1 SV=1
CL3761.Contig1_OMA	sp|Q4G3H4|IKKA_DANRE	80.1	0	Inhibitor of nuclear factor kappa-B kinase subunit alpha OS=Danio rerio GN=chuk PE=1 SV=1
CL3761.Contig1_OMA	sp|Q5ZJB4|IKKA_CHICK	64.9	3.6e-286	Inhibitor of nuclear factor kappa-B kinase subunit alpha OS=Gallus gallus GN=CHUK PE=2 SV=1
CL3761.Contig1_OMA	sp|O15111|IKKA_HUMAN	63.7	9.2e-282	Inhibitor of nuclear factor kappa-B kinase subunit alpha OS=Homo sapiens GN=CHUK PE=1 SV=2
CL3761.Contig1_OMA	sp|Q60680|IKKA_MOUSE	63.5	2.7e-281	Inhibitor of nuclear factor kappa-B kinase subunit alpha OS=Mus musculus GN=Chuk PE=1 SV=1
CL3761.Contig1_OMA	sp|Q95KV1|IKKA_BOVIN	63.3	1.2e-278	Inhibitor of nuclear factor kappa-B kinase subunit alpha OS=Bos taurus GN=CHUK PE=1 SV=1
CL3761.Contig2_OMA	sp|Q4G3H4|IKKA_DANRE	80.1	0	Inhibitor of nuclear factor kappa-B kinase subunit alpha OS=Danio rerio GN=chuk PE=1 SV=1
CL3761.Contig2_OMA	sp|Q5ZJB4|IKKA_CHICK	64.9	3.6e-286	Inhibitor of nuclear factor kappa-B kinase subunit alpha OS=Gallus gallus GN=CHUK PE=2 SV=1
CL3761.Contig2_OMA	sp|O15111|IKKA_HUMAN	63.7	9.3e-282	Inhibitor of nuclear factor kappa-B kinase subunit alpha OS=Homo sapiens GN=CHUK PE=1 SV=2
CL3761.Contig2_OMA	sp|Q60680|IKKA_MOUSE	63.5	2.7e-281	Inhibitor of nuclear factor kappa-B kinase subunit alpha OS=Mus musculus GN=Chuk PE=1 SV=1
CL3761.Contig2_OMA	sp|Q95KV1|IKKA_BOVIN	63.3	1.3e-278	Inhibitor of nuclear factor kappa-B kinase subunit alpha OS=Bos taurus GN=CHUK PE=1 SV=1
CL3762.Contig1_OMA	sp|Q00215|ACTC_STYPL	98.8	1.1e-42	Actin, cytoplasmic OS=Styela plicata PE=3 SV=1
CL3762.Contig1_OMA	sp|P17126|ACT_HYDVU	97.6	3.1e-42	Actin, non-muscle 6.2 OS=Hydra vulgaris PE=3 SV=1
CL3762.Contig1_OMA	sp|P69003|ACT1_HELTB	97.6	3.1e-42	Actin CyI, cytoplasmic OS=Heliocidaris tuberculata PE=3 SV=1
CL3762.Contig1_OMA	sp|P92176|ACT2_LUMTE	97.6	3.1e-42	Actin-2 OS=Lumbricus terrestris GN=ACT2 PE=2 SV=1
CL3762.Contig1_OMA	sp|Q964D9|ACTC_PLATR	97.6	3.1e-42	Actin, cytoplasmic OS=Planorbella trivolvis PE=3 SV=1
CL3763.Contig1_OMA	sp|P53367|ARFP1_HUMAN	68.8	1.6e-141	Arfaptin-1 OS=Homo sapiens GN=ARFIP1 PE=1 SV=2
CL3763.Contig1_OMA	sp|Q9JHU5|ARFP1_RAT	65.9	1.4e-134	Arfaptin-1 OS=Rattus norvegicus GN=Arfip1 PE=2 SV=1
CL3763.Contig1_OMA	sp|Q8K221|ARFP2_MOUSE	56.8	3.7e-106	Arfaptin-2 OS=Mus musculus GN=Arfip2 PE=2 SV=2
CL3763.Contig1_OMA	sp|Q6AY65|ARFP2_RAT	56.8	3.7e-106	Arfaptin-2 OS=Rattus norvegicus GN=Arfip2 PE=2 SV=1
CL3763.Contig1_OMA	sp|P53365|ARFP2_HUMAN	56.8	6.2e-106	Arfaptin-2 OS=Homo sapiens GN=ARFIP2 PE=1 SV=1
CL3763.Contig2_OMA	sp|P53367|ARFP1_HUMAN	71.3	6.3e-133	Arfaptin-1 OS=Homo sapiens GN=ARFIP1 PE=1 SV=2
CL3763.Contig2_OMA	sp|Q9JHU5|ARFP1_RAT	70	1.6e-128	Arfaptin-1 OS=Rattus norvegicus GN=Arfip1 PE=2 SV=1
CL3763.Contig2_OMA	sp|Q3ZCL5|ARFP2_BOVIN	56.5	4.5e-107	Arfaptin-2 OS=Bos taurus GN=ARFIP2 PE=2 SV=1
CL3763.Contig2_OMA	sp|Q8K221|ARFP2_MOUSE	56.5	4.5e-107	Arfaptin-2 OS=Mus musculus GN=Arfip2 PE=2 SV=2
CL3763.Contig2_OMA	sp|Q6AY65|ARFP2_RAT	56.5	4.5e-107	Arfaptin-2 OS=Rattus norvegicus GN=Arfip2 PE=2 SV=1
CL3763.Contig3_OMA	sp|P53367|ARFP1_HUMAN	69.6	2.8e-144	Arfaptin-1 OS=Homo sapiens GN=ARFIP1 PE=1 SV=2
CL3763.Contig3_OMA	sp|Q9JHU5|ARFP1_RAT	66.8	1.1e-137	Arfaptin-1 OS=Rattus norvegicus GN=Arfip1 PE=2 SV=1
CL3763.Contig3_OMA	sp|Q8K221|ARFP2_MOUSE	55.3	1.2e-105	Arfaptin-2 OS=Mus musculus GN=Arfip2 PE=2 SV=2
CL3763.Contig3_OMA	sp|Q6AY65|ARFP2_RAT	55.3	1.2e-105	Arfaptin-2 OS=Rattus norvegicus GN=Arfip2 PE=2 SV=1
CL3763.Contig3_OMA	sp|P53365|ARFP2_HUMAN	55.3	2e-105	Arfaptin-2 OS=Homo sapiens GN=ARFIP2 PE=1 SV=1
CL3764.Contig1_OMA	sp|Q64537|CPNS1_RAT	65.3	1.3e-77	Calpain small subunit 1 OS=Rattus norvegicus GN=Capns1 PE=1 SV=3
CL3764.Contig1_OMA	sp|O88456|CPNS1_MOUSE	65.3	3e-77	Calpain small subunit 1 OS=Mus musculus GN=Capns1 PE=2 SV=1
CL3764.Contig1_OMA	sp|P04574|CPNS1_PIG	65.7	3e-77	Calpain small subunit 1 OS=Sus scrofa GN=CAPNS1 PE=1 SV=1
CL3764.Contig1_OMA	sp|P04632|CPNS1_HUMAN	64.8	2.5e-76	Calpain small subunit 1 OS=Homo sapiens GN=CAPNS1 PE=1 SV=1
CL3764.Contig1_OMA	sp|P13135|CPNS1_BOVIN	64.8	4.3e-76	Calpain small subunit 1 OS=Bos taurus GN=CAPNS1 PE=2 SV=1
CL3765.Contig1_OMA	sp|O88279|SLIT1_RAT	67.1	2.8e-206	Slit homolog 1 protein OS=Rattus norvegicus GN=Slit1 PE=1 SV=1
CL3765.Contig1_OMA	sp|Q80TR4|SLIT1_MOUSE	66.5	1.2e-204	Slit homolog 1 protein OS=Mus musculus GN=Slit1 PE=1 SV=2
CL3765.Contig1_OMA	sp|O75093|SLIT1_HUMAN	65.6	1.9e-202	Slit homolog 1 protein OS=Homo sapiens GN=SLIT1 PE=2 SV=4
CL3765.Contig1_OMA	sp|O94813|SLIT2_HUMAN	55.7	9.1e-165	Slit homolog 2 protein OS=Homo sapiens GN=SLIT2 PE=1 SV=1
CL3765.Contig1_OMA	sp|Q9R1B9|SLIT2_MOUSE	54.9	4.5e-164	Slit homolog 2 protein OS=Mus musculus GN=Slit2 PE=2 SV=2
CL3765.Contig2_OMA	sp|O88279|SLIT1_RAT	69	4.5e-209	Slit homolog 1 protein OS=Rattus norvegicus GN=Slit1 PE=1 SV=1
CL3765.Contig2_OMA	sp|Q80TR4|SLIT1_MOUSE	68.4	1.9e-207	Slit homolog 1 protein OS=Mus musculus GN=Slit1 PE=1 SV=2
CL3765.Contig2_OMA	sp|O75093|SLIT1_HUMAN	67.5	3e-205	Slit homolog 1 protein OS=Homo sapiens GN=SLIT1 PE=2 SV=4
CL3765.Contig2_OMA	sp|O94813|SLIT2_HUMAN	57.3	1.5e-167	Slit homolog 2 protein OS=Homo sapiens GN=SLIT2 PE=1 SV=1
CL3765.Contig2_OMA	sp|Q9R1B9|SLIT2_MOUSE	56.4	7.2e-167	Slit homolog 2 protein OS=Mus musculus GN=Slit2 PE=2 SV=2
CL3767.Contig1_OMA	sp|Q2VPA6|HELQ_MOUSE	68.4	3.1e-89	Helicase POLQ-like OS=Mus musculus GN=Helq PE=2 SV=2
CL3767.Contig1_OMA	sp|Q8TDG4|HELQ_HUMAN	66.2	2e-88	Helicase POLQ-like OS=Homo sapiens GN=HELQ PE=1 SV=2
CL3767.Contig1_OMA	sp|O75417|DPOLQ_HUMAN	39	1.1e-36	DNA polymerase theta OS=Homo sapiens GN=POLQ PE=1 SV=2
CL3767.Contig1_OMA	sp|Q55CI8|HELCL_DICDI	26	2.3e-15	Activating signal cointegrator 1 complex subunit 3-like OS=Dictyostelium discoideum GN=ascc3l PE=3 SV=1
CL3767.Contig1_OMA	sp|Q54G57|HELC1_DICDI	27.1	6.7e-15	Activating signal cointegrator 1 complex subunit 3 OS=Dictyostelium discoideum GN=ascc3 PE=3 SV=1
CL3767.Contig2_OMA	sp|Q8TDG4|HELQ_HUMAN	59	4.9e-146	Helicase POLQ-like OS=Homo sapiens GN=HELQ PE=1 SV=2
CL3767.Contig2_OMA	sp|Q2VPA6|HELQ_MOUSE	60.3	1.4e-145	Helicase POLQ-like OS=Mus musculus GN=Helq PE=2 SV=2
CL3767.Contig2_OMA	sp|O75417|DPOLQ_HUMAN	35.7	4.6e-59	DNA polymerase theta OS=Homo sapiens GN=POLQ PE=1 SV=2
CL3767.Contig2_OMA	sp|A2RUV5|HFM1_XENTR	26.5	1.6e-24	Probable ATP-dependent DNA helicase HFM1 OS=Xenopus tropicalis GN=hfm1 PE=2 SV=1
CL3767.Contig2_OMA	sp|A2PYH4|HFM1_HUMAN	25.5	3.8e-21	Probable ATP-dependent DNA helicase HFM1 OS=Homo sapiens GN=HFM1 PE=2 SV=2
CL3768.Contig1_OMA	sp|Q08CH3|MPND_DANRE	91.6	1.9e-74	MPN domain-containing protein OS=Danio rerio GN=mpnd PE=2 SV=1
CL3768.Contig1_OMA	sp|Q3TV65|MPND_MOUSE	58.1	3e-43	MPN domain-containing protein OS=Mus musculus GN=Mpnd PE=2 SV=2
CL3768.Contig1_OMA	sp|Q8N594|MPND_HUMAN	56.9	1.5e-42	MPN domain-containing protein OS=Homo sapiens GN=MPND PE=1 SV=1
CL3768.Contig1_OMA	sp|Q9VKJ1|MPND_DROME	50.4	3.5e-28	MPN domain-containing protein CG4751 OS=Drosophila melanogaster GN=CG4751 PE=1 SV=1
CL3768.Contig2_OMA	sp|Q08CH3|MPND_DANRE	84.7	3.2e-52	MPN domain-containing protein OS=Danio rerio GN=mpnd PE=2 SV=1
CL3768.Contig2_OMA	sp|Q3TV65|MPND_MOUSE	59.3	2.5e-33	MPN domain-containing protein OS=Mus musculus GN=Mpnd PE=2 SV=2
CL3768.Contig2_OMA	sp|Q8N594|MPND_HUMAN	38.5	1.7e-13	MPN domain-containing protein OS=Homo sapiens GN=MPND PE=1 SV=1
CL3768.Contig3_OMA	sp|Q08CH3|MPND_DANRE	89.4	3.7e-147	MPN domain-containing protein OS=Danio rerio GN=mpnd PE=2 SV=1
CL3768.Contig3_OMA	sp|Q3TV65|MPND_MOUSE	67.3	4.3e-111	MPN domain-containing protein OS=Mus musculus GN=Mpnd PE=2 SV=2
CL3768.Contig3_OMA	sp|Q8N594|MPND_HUMAN	58.6	2.2e-91	MPN domain-containing protein OS=Homo sapiens GN=MPND PE=1 SV=1
CL3768.Contig3_OMA	sp|Q9VKJ1|MPND_DROME	36.7	2.9e-51	MPN domain-containing protein CG4751 OS=Drosophila melanogaster GN=CG4751 PE=1 SV=1
CL3768.Contig3_OMA	sp|Q54Z40|MYBH_DICDI	35.1	5.2e-24	Myb-like protein H OS=Dictyostelium discoideum GN=mybH PE=3 SV=1
CL3768.Contig4_OMA	sp|Q08CH3|MPND_DANRE	87.6	2.7e-181	MPN domain-containing protein OS=Danio rerio GN=mpnd PE=2 SV=1
CL3768.Contig4_OMA	sp|Q3TV65|MPND_MOUSE	58.6	2.7e-120	MPN domain-containing protein OS=Mus musculus GN=Mpnd PE=2 SV=2
CL3768.Contig4_OMA	sp|Q8N594|MPND_HUMAN	58	7.7e-120	MPN domain-containing protein OS=Homo sapiens GN=MPND PE=1 SV=1
CL3768.Contig4_OMA	sp|Q9VKJ1|MPND_DROME	42	1.5e-67	MPN domain-containing protein CG4751 OS=Drosophila melanogaster GN=CG4751 PE=1 SV=1
CL3768.Contig4_OMA	sp|Q54Z40|MYBH_DICDI	38.8	3.7e-21	Myb-like protein H OS=Dictyostelium discoideum GN=mybH PE=3 SV=1
CL3768.Contig5_OMA	sp|Q08CH3|MPND_DANRE	87.2	1.7e-240	MPN domain-containing protein OS=Danio rerio GN=mpnd PE=2 SV=1
CL3768.Contig5_OMA	sp|Q3TV65|MPND_MOUSE	59.1	2.1e-161	MPN domain-containing protein OS=Mus musculus GN=Mpnd PE=2 SV=2
CL3768.Contig5_OMA	sp|Q8N594|MPND_HUMAN	54.1	4.1e-141	MPN domain-containing protein OS=Homo sapiens GN=MPND PE=1 SV=1
CL3768.Contig5_OMA	sp|Q9VKJ1|MPND_DROME	39.2	3.9e-83	MPN domain-containing protein CG4751 OS=Drosophila melanogaster GN=CG4751 PE=1 SV=1
CL3768.Contig5_OMA	sp|Q54Z40|MYBH_DICDI	35.1	7e-24	Myb-like protein H OS=Dictyostelium discoideum GN=mybH PE=3 SV=1
CL3769.Contig1_OMA	sp|Q9NR82|KCNQ5_HUMAN	46.3	2.5e-55	Potassium voltage-gated channel subfamily KQT member 5 OS=Homo sapiens GN=KCNQ5 PE=1 SV=3
CL3769.Contig1_OMA	sp|Q9JK97|KCNQ4_MOUSE	49	1.9e-42	Potassium voltage-gated channel subfamily KQT member 4 OS=Mus musculus GN=Kcnq4 PE=2 SV=2
CL3769.Contig1_OMA	sp|P56696|KCNQ4_HUMAN	47.6	2.1e-41	Potassium voltage-gated channel subfamily KQT member 4 OS=Homo sapiens GN=KCNQ4 PE=1 SV=2
CL3769.Contig1_OMA	sp|Q9Z351|KCNQ2_MOUSE	48	6.9e-37	Potassium voltage-gated channel subfamily KQT member 2 OS=Mus musculus GN=Kcnq2 PE=1 SV=1
CL3769.Contig1_OMA	sp|Q9JK45|KCNQ5_MOUSE	75.6	1.6e-33	Potassium voltage-gated channel subfamily KQT member 5 OS=Mus musculus GN=Kcnq5 PE=1 SV=2
CL3769.Contig2_OMA	sp|Q9NR82|KCNQ5_HUMAN	81.8	2.8e-31	Potassium voltage-gated channel subfamily KQT member 5 OS=Homo sapiens GN=KCNQ5 PE=1 SV=3
CL3769.Contig2_OMA	sp|Q9JK45|KCNQ5_MOUSE	81.8	2.8e-31	Potassium voltage-gated channel subfamily KQT member 5 OS=Mus musculus GN=Kcnq5 PE=1 SV=2
CL3769.Contig2_OMA	sp|P56696|KCNQ4_HUMAN	69.9	5.7e-24	Potassium voltage-gated channel subfamily KQT member 4 OS=Homo sapiens GN=KCNQ4 PE=1 SV=2
CL3769.Contig2_OMA	sp|Q9JK97|KCNQ4_MOUSE	69.9	2.2e-23	Potassium voltage-gated channel subfamily KQT member 4 OS=Mus musculus GN=Kcnq4 PE=2 SV=2
CL3769.Contig2_OMA	sp|Q9JK96|KCNQ4_RAT	69.9	2.2e-23	Potassium voltage-gated channel subfamily KQT member 4 (Fragment) OS=Rattus norvegicus GN=Kcnq4 PE=2 SV=1
CL3770.Contig1_OMA	sp|Q7ZX15|AKT2A_XENLA	75.4	3.7e-20	RAC-beta serine/threonine-protein kinase A OS=Xenopus laevis GN=akt2-a PE=2 SV=1
CL3770.Contig1_OMA	sp|Q9Y243|AKT3_HUMAN	74.6	1.8e-19	RAC-gamma serine/threonine-protein kinase OS=Homo sapiens GN=AKT3 PE=1 SV=1
CL3770.Contig1_OMA	sp|Q6IP76|AKT2B_XENLA	72.1	2.4e-19	RAC-beta serine/threonine-protein kinase B OS=Xenopus laevis GN=akt2-b PE=2 SV=1
CL3770.Contig1_OMA	sp|Q60823|AKT2_MOUSE	72.1	5.4e-19	RAC-beta serine/threonine-protein kinase OS=Mus musculus GN=Akt2 PE=1 SV=1
CL3770.Contig1_OMA	sp|P47197|AKT2_RAT	70.5	2e-18	RAC-beta serine/threonine-protein kinase OS=Rattus norvegicus GN=Akt2 PE=1 SV=1
CL3770.Contig2_OMA	sp|P31751|AKT2_HUMAN	84.5	4.8e-241	RAC-beta serine/threonine-protein kinase OS=Homo sapiens GN=AKT2 PE=1 SV=2
CL3770.Contig2_OMA	sp|Q60823|AKT2_MOUSE	83.6	9.1e-240	RAC-beta serine/threonine-protein kinase OS=Mus musculus GN=Akt2 PE=1 SV=1
CL3770.Contig2_OMA	sp|Q7ZX15|AKT2A_XENLA	82.3	7.2e-237	RAC-beta serine/threonine-protein kinase A OS=Xenopus laevis GN=akt2-a PE=2 SV=1
CL3770.Contig2_OMA	sp|P47197|AKT2_RAT	82.7	7.2e-237	RAC-beta serine/threonine-protein kinase OS=Rattus norvegicus GN=Akt2 PE=1 SV=1
CL3770.Contig2_OMA	sp|Q6IP76|AKT2B_XENLA	82.1	1.8e-235	RAC-beta serine/threonine-protein kinase B OS=Xenopus laevis GN=akt2-b PE=2 SV=1
CL3772.Contig1_OMA	sp|Q6NV75|GP153_HUMAN	35.4	3.9e-26	Probable G-protein coupled receptor 153 OS=Homo sapiens GN=GPR153 PE=2 SV=2
CL3772.Contig1_OMA	sp|Q8K0Z9|GP153_MOUSE	31.7	2.3e-18	Probable G-protein coupled receptor 153 OS=Mus musculus GN=Gpr153 PE=2 SV=2
CL3772.Contig1_OMA	sp|Q16538|GP162_HUMAN	35.2	5.2e-10	Probable G-protein coupled receptor 162 OS=Homo sapiens GN=GPR162 PE=2 SV=1
CL3772.Contig1_OMA	sp|Q3UN16|GP162_MOUSE	35.2	2e-09	Probable G-protein coupled receptor 162 OS=Mus musculus GN=Gpr162 PE=2 SV=2
CL3772.Contig2_OMA	sp|Q8K0Z9|GP153_MOUSE	70.3	2.8e-33	Probable G-protein coupled receptor 153 OS=Mus musculus GN=Gpr153 PE=2 SV=2
CL3772.Contig2_OMA	sp|Q6NV75|GP153_HUMAN	71.4	1.1e-32	Probable G-protein coupled receptor 153 OS=Homo sapiens GN=GPR153 PE=2 SV=2
CL3772.Contig2_OMA	sp|Q3UN16|GP162_MOUSE	67	8.9e-32	Probable G-protein coupled receptor 162 OS=Mus musculus GN=Gpr162 PE=2 SV=2
CL3772.Contig2_OMA	sp|Q16538|GP162_HUMAN	66	2.6e-31	Probable G-protein coupled receptor 162 OS=Homo sapiens GN=GPR162 PE=2 SV=1
CL3775.Contig1_OMA	sp|Q8CHK4|KAT5_MOUSE	77.5	2.4e-189	Histone acetyltransferase KAT5 OS=Mus musculus GN=Kat5 PE=1 SV=2
CL3775.Contig1_OMA	sp|Q99MK2|KAT5_RAT	77.5	2.4e-189	Histone acetyltransferase KAT5 OS=Rattus norvegicus GN=Kat5 PE=1 SV=2
CL3775.Contig1_OMA	sp|Q92993|KAT5_HUMAN	77.5	3.1e-189	Histone acetyltransferase KAT5 OS=Homo sapiens GN=KAT5 PE=1 SV=2
CL3775.Contig1_OMA	sp|Q5RBG4|KAT5_PONAB	79.6	5.3e-189	Histone acetyltransferase KAT5 OS=Pongo abelii GN=KAT5 PE=2 SV=1
CL3775.Contig1_OMA	sp|Q960X4|TIP60_DROME	76.3	2.1e-145	Histone acetyltransferase Tip60 OS=Drosophila melanogaster GN=Tip60 PE=1 SV=1
CL3775.Contig2_OMA	sp|Q99MK2|KAT5_RAT	59.3	3.7e-114	Histone acetyltransferase KAT5 OS=Rattus norvegicus GN=Kat5 PE=1 SV=2
CL3775.Contig2_OMA	sp|Q8CHK4|KAT5_MOUSE	59.3	3.7e-114	Histone acetyltransferase KAT5 OS=Mus musculus GN=Kat5 PE=1 SV=2
CL3775.Contig2_OMA	sp|Q92993|KAT5_HUMAN	59.3	4.9e-114	Histone acetyltransferase KAT5 OS=Homo sapiens GN=KAT5 PE=1 SV=2
CL3775.Contig2_OMA	sp|Q5RBG4|KAT5_PONAB	94.2	1.3e-111	Histone acetyltransferase KAT5 OS=Pongo abelii GN=KAT5 PE=2 SV=1
CL3775.Contig2_OMA	sp|Q960X4|TIP60_DROME	79.6	5.6e-94	Histone acetyltransferase Tip60 OS=Drosophila melanogaster GN=Tip60 PE=1 SV=1
CL3776.Contig1_OMA	sp|Q3U5C8|ARHGG_MOUSE	50.1	8.8e-170	Rho guanine nucleotide exchange factor 16 OS=Mus musculus GN=Arhgef16 PE=1 SV=3
CL3776.Contig1_OMA	sp|Q5VV41|ARHGG_HUMAN	48.8	1.8e-167	Rho guanine nucleotide exchange factor 16 OS=Homo sapiens GN=ARHGEF16 PE=1 SV=1
CL3776.Contig1_OMA	sp|Q96DR7|ARHGQ_HUMAN	44.3	2e-137	Rho guanine nucleotide exchange factor 26 OS=Homo sapiens GN=ARHGEF26 PE=1 SV=4
CL3776.Contig1_OMA	sp|Q5BKC9|NGEF_RAT	38.8	4.5e-89	Ephexin-1 OS=Rattus norvegicus GN=Ngef PE=1 SV=2
CL3776.Contig1_OMA	sp|Q8CHT1|NGEF_MOUSE	38.4	1.1e-87	Ephexin-1 OS=Mus musculus GN=Ngef PE=1 SV=1
CL3776.Contig2_OMA	sp|Q3U5C8|ARHGG_MOUSE	44.1	1.7e-52	Rho guanine nucleotide exchange factor 16 OS=Mus musculus GN=Arhgef16 PE=1 SV=3
CL3776.Contig2_OMA	sp|Q5VV41|ARHGG_HUMAN	43.7	1.4e-51	Rho guanine nucleotide exchange factor 16 OS=Homo sapiens GN=ARHGEF16 PE=1 SV=1
CL3776.Contig2_OMA	sp|Q96DR7|ARHGQ_HUMAN	38.3	2.6e-37	Rho guanine nucleotide exchange factor 26 OS=Homo sapiens GN=ARHGEF26 PE=1 SV=4
CL3776.Contig2_OMA	sp|Q5FWH6|ARHGF_MOUSE	44.7	1.7e-15	Rho guanine nucleotide exchange factor 15 OS=Mus musculus GN=Arhgef15 PE=1 SV=1
CL3776.Contig2_OMA	sp|Q5BKC9|NGEF_RAT	46.2	1.7e-15	Ephexin-1 OS=Rattus norvegicus GN=Ngef PE=1 SV=2
CL3777.Contig1_OMA	sp|Q54LU5|BZPN_DICDI	41.4	2.3e-10	Probable basic-leucine zipper transcription factor N OS=Dictyostelium discoideum GN=bzpN PE=3 SV=1
CL3777.Contig1_OMA	sp|Q54UW4|Y0777_DICDI	39.8	3.1e-10	Bromodomain-containing protein DDB_G0280777 OS=Dictyostelium discoideum GN=DDB_G0280777 PE=4 SV=1
CL3777.Contig1_OMA	sp|Q54NF3|Y6434_DICDI	37.1	7.5e-09	Uncharacterized protein DDB_G0285291 OS=Dictyostelium discoideum GN=DDB_G0285291 PE=4 SV=1
CL3777.Contig2_OMA	sp|Q54NF3|Y6434_DICDI	39.8	9e-09	Uncharacterized protein DDB_G0285291 OS=Dictyostelium discoideum GN=DDB_G0285291 PE=4 SV=1
CL3777.Contig2_OMA	sp|Q9Y520|PRC2C_HUMAN	44.8	3.5e-08	Protein PRRC2C OS=Homo sapiens GN=PRRC2C PE=1 SV=4
CL3777.Contig2_OMA	sp|Q54UW4|Y0777_DICDI	40.8	1.3e-07	Bromodomain-containing protein DDB_G0280777 OS=Dictyostelium discoideum GN=DDB_G0280777 PE=4 SV=1
CL3777.Contig2_OMA	sp|Q80TM9|NISCH_MOUSE	39.2	1.5e-06	Nischarin OS=Mus musculus GN=Nisch PE=1 SV=2
CL3778.Contig1_OMA	sp|Q13901|C1D_HUMAN	64	4.1e-46	Nuclear nucleic acid-binding protein C1D OS=Homo sapiens GN=C1D PE=1 SV=1
CL3778.Contig1_OMA	sp|Q5ZHS3|C1D_CHICK	63	5.4e-46	Nuclear nucleic acid-binding protein C1D OS=Gallus gallus GN=C1D PE=2 SV=1
CL3778.Contig1_OMA	sp|Q5RBU4|C1D_PONAB	64	9.2e-46	Nuclear nucleic acid-binding protein C1D OS=Pongo abelii GN=C1D PE=2 SV=1
CL3778.Contig1_OMA	sp|Q32PE4|C1D_BOVIN	64	1.2e-45	Nuclear nucleic acid-binding protein C1D OS=Bos taurus GN=C1D PE=2 SV=1
CL3778.Contig1_OMA	sp|Q3KPR1|C1D_XENLA	67.7	1.3e-44	Nuclear nucleic acid-binding protein C1D OS=Xenopus laevis GN=c1d PE=2 SV=1
CL3778.Contig2_OMA	sp|Q13901|C1D_HUMAN	64	3.9e-46	Nuclear nucleic acid-binding protein C1D OS=Homo sapiens GN=C1D PE=1 SV=1
CL3778.Contig2_OMA	sp|Q5ZHS3|C1D_CHICK	63	5.1e-46	Nuclear nucleic acid-binding protein C1D OS=Gallus gallus GN=C1D PE=2 SV=1
CL3778.Contig2_OMA	sp|Q5RBU4|C1D_PONAB	64	8.6e-46	Nuclear nucleic acid-binding protein C1D OS=Pongo abelii GN=C1D PE=2 SV=1
CL3778.Contig2_OMA	sp|Q32PE4|C1D_BOVIN	64	1.1e-45	Nuclear nucleic acid-binding protein C1D OS=Bos taurus GN=C1D PE=2 SV=1
CL3778.Contig2_OMA	sp|Q3KPR1|C1D_XENLA	67.7	1.2e-44	Nuclear nucleic acid-binding protein C1D OS=Xenopus laevis GN=c1d PE=2 SV=1
CL3778.Contig3_OMA	sp|Q13901|C1D_HUMAN	62.6	4e-45	Nuclear nucleic acid-binding protein C1D OS=Homo sapiens GN=C1D PE=1 SV=1
CL3778.Contig3_OMA	sp|Q5RBU4|C1D_PONAB	62.6	9e-45	Nuclear nucleic acid-binding protein C1D OS=Pongo abelii GN=C1D PE=2 SV=1
CL3778.Contig3_OMA	sp|Q5ZHS3|C1D_CHICK	61.6	9e-45	Nuclear nucleic acid-binding protein C1D OS=Gallus gallus GN=C1D PE=2 SV=1
CL3778.Contig3_OMA	sp|Q32PE4|C1D_BOVIN	62.6	1.2e-44	Nuclear nucleic acid-binding protein C1D OS=Bos taurus GN=C1D PE=2 SV=1
CL3778.Contig3_OMA	sp|Q3KPR1|C1D_XENLA	67.7	3.4e-44	Nuclear nucleic acid-binding protein C1D OS=Xenopus laevis GN=c1d PE=2 SV=1
CL3778.Contig4_OMA	sp|Q13901|C1D_HUMAN	64	3.5e-46	Nuclear nucleic acid-binding protein C1D OS=Homo sapiens GN=C1D PE=1 SV=1
CL3778.Contig4_OMA	sp|Q5ZHS3|C1D_CHICK	63	4.6e-46	Nuclear nucleic acid-binding protein C1D OS=Gallus gallus GN=C1D PE=2 SV=1
CL3778.Contig4_OMA	sp|Q5RBU4|C1D_PONAB	64	7.8e-46	Nuclear nucleic acid-binding protein C1D OS=Pongo abelii GN=C1D PE=2 SV=1
CL3778.Contig4_OMA	sp|Q32PE4|C1D_BOVIN	64	1e-45	Nuclear nucleic acid-binding protein C1D OS=Bos taurus GN=C1D PE=2 SV=1
CL3778.Contig4_OMA	sp|Q3KPR1|C1D_XENLA	67.7	1.1e-44	Nuclear nucleic acid-binding protein C1D OS=Xenopus laevis GN=c1d PE=2 SV=1
CL3780.Contig1_OMA	sp|Q9QUI0|RHOA_MOUSE	95.3	1.2e-104	Transforming protein RhoA OS=Mus musculus GN=Rhoa PE=1 SV=1
CL3780.Contig1_OMA	sp|P61589|RHOA_RAT	95.3	1.2e-104	Transforming protein RhoA OS=Rattus norvegicus GN=Rhoa PE=1 SV=1
CL3780.Contig1_OMA	sp|P61586|RHOA_HUMAN	95.3	1.5e-104	Transforming protein RhoA OS=Homo sapiens GN=RHOA PE=1 SV=1
CL3780.Contig1_OMA	sp|P61585|RHOA_BOVIN	95.3	1.5e-104	Transforming protein RhoA OS=Bos taurus GN=RHOA PE=1 SV=1
CL3780.Contig1_OMA	sp|Q5REY6|RHOA_PONAB	95.3	1.5e-104	Transforming protein RhoA OS=Pongo abelii GN=RHOA PE=2 SV=2
CL3780.Contig2_OMA	sp|Q3ZBW5|RHOB_BOVIN	82.1	9.8e-92	Rho-related GTP-binding protein RhoB OS=Bos taurus GN=RHOB PE=2 SV=1
CL3780.Contig2_OMA	sp|P62747|RHOB_RAT	82.1	9.8e-92	Rho-related GTP-binding protein RhoB OS=Rattus norvegicus GN=Rhob PE=1 SV=1
CL3780.Contig2_OMA	sp|P62746|RHOB_MOUSE	82.1	9.8e-92	Rho-related GTP-binding protein RhoB OS=Mus musculus GN=Rhob PE=1 SV=1
CL3780.Contig2_OMA	sp|P62745|RHOB_HUMAN	82.1	9.8e-92	Rho-related GTP-binding protein RhoB OS=Homo sapiens GN=RHOB PE=1 SV=1
CL3780.Contig2_OMA	sp|P01122|RHO_APLCA	81.6	2.3e-88	Ras-like GTP-binding protein RHO OS=Aplysia californica GN=RHO PE=2 SV=1
CL3781.Contig2_OMA	sp|Q05682|CALD1_HUMAN	41	1.1e-80	Caldesmon OS=Homo sapiens GN=CALD1 PE=1 SV=3
CL3781.Contig2_OMA	sp|P12957|CALD1_CHICK	38.2	2.5e-72	Caldesmon OS=Gallus gallus GN=CALD1 PE=1 SV=2
CL3781.Contig2_OMA	sp|Q08696|MST2_DROHY	29	2.5e-35	Axoneme-associated protein mst101(2) OS=Drosophila hydei GN=mst101(2) PE=1 SV=1
CL3781.Contig2_OMA	sp|Q55AX2|DOT1L_DICDI	26.2	5.9e-29	Histone-lysine N-methyltransferase, H3 lysine-79 specific OS=Dictyostelium discoideum GN=dotA PE=2 SV=2
CL3781.Contig2_OMA	sp|H0YM25|GG6LV_HUMAN	27.9	2.2e-28	Golgin subfamily A member 6-like protein 22 OS=Homo sapiens GN=GOLGA6L22 PE=3 SV=1
CL3783.Contig1_OMA	sp|Q6DN14|MCTP1_HUMAN	72.9	3.6e-238	Multiple C2 and transmembrane domain-containing protein 1 OS=Homo sapiens GN=MCTP1 PE=2 SV=2
CL3783.Contig1_OMA	sp|Q5RJH2|MCTP2_MOUSE	51.1	2.3e-208	Multiple C2 and transmembrane domain-containing protein 2 OS=Mus musculus GN=Mctp2 PE=2 SV=1
CL3783.Contig1_OMA	sp|Q6DN12|MCTP2_HUMAN	51.5	2.5e-207	Multiple C2 and transmembrane domain-containing protein 2 OS=Homo sapiens GN=MCTP2 PE=1 SV=3
CL3783.Contig1_OMA	sp|Q14183|DOC2A_HUMAN	31	1.3e-17	Double C2-like domain-containing protein alpha OS=Homo sapiens GN=DOC2A PE=1 SV=5
CL3783.Contig1_OMA	sp|Q7TNF0|DOC2A_MOUSE	30.6	1.7e-17	Double C2-like domain-containing protein alpha OS=Mus musculus GN=Doc2a PE=2 SV=1
CL3783.Contig2_OMA	sp|Q03751|CSP_DROME	56.8	1.6e-07	Cysteine string protein OS=Drosophila melanogaster GN=Csp PE=1 SV=1
CL3784.Contig1_OMA	sp|Q60592|MAST2_MOUSE	95.8	8.3e-104	Microtubule-associated serine/threonine-protein kinase 2 OS=Mus musculus GN=Mast2 PE=1 SV=1
CL3784.Contig1_OMA	sp|Q6P0Q8|MAST2_HUMAN	95.3	1.8e-103	Microtubule-associated serine/threonine-protein kinase 2 OS=Homo sapiens GN=MAST2 PE=1 SV=2
CL3784.Contig1_OMA	sp|Q9Y2H9|MAST1_HUMAN	94.3	2.7e-102	Microtubule-associated serine/threonine-protein kinase 1 OS=Homo sapiens GN=MAST1 PE=1 SV=2
CL3784.Contig1_OMA	sp|Q9R1L5|MAST1_MOUSE	94.3	2.7e-102	Microtubule-associated serine/threonine-protein kinase 1 OS=Mus musculus GN=Mast1 PE=1 SV=3
CL3784.Contig1_OMA	sp|Q810W7|MAST1_RAT	94.3	2.7e-102	Microtubule-associated serine/threonine-protein kinase 1 OS=Rattus norvegicus GN=Mast1 PE=2 SV=1
CL3784.Contig2_OMA	sp|Q811L6|MAST4_MOUSE	82.8	0	Microtubule-associated serine/threonine-protein kinase 4 OS=Mus musculus GN=Mast4 PE=2 SV=3
CL3784.Contig2_OMA	sp|O15021|MAST4_HUMAN	81.9	0	Microtubule-associated serine/threonine-protein kinase 4 OS=Homo sapiens GN=MAST4 PE=1 SV=3
CL3784.Contig2_OMA	sp|Q6P0Q8|MAST2_HUMAN	75.5	0	Microtubule-associated serine/threonine-protein kinase 2 OS=Homo sapiens GN=MAST2 PE=1 SV=2
CL3784.Contig2_OMA	sp|Q60592|MAST2_MOUSE	74.6	0	Microtubule-associated serine/threonine-protein kinase 2 OS=Mus musculus GN=Mast2 PE=1 SV=1
CL3784.Contig2_OMA	sp|Q9R1L5|MAST1_MOUSE	75.7	0	Microtubule-associated serine/threonine-protein kinase 1 OS=Mus musculus GN=Mast1 PE=1 SV=3
CL3786.Contig1_OMA	sp|Q8TEY5|CR3L4_HUMAN	48.9	2e-75	Cyclic AMP-responsive element-binding protein 3-like protein 4 OS=Homo sapiens GN=CREB3L4 PE=1 SV=1
CL3786.Contig1_OMA	sp|Q5UEM8|CR3L4_MACFA	48.5	8.3e-74	Cyclic AMP-responsive element-binding protein 3-like protein 4 OS=Macaca fascicularis GN=CREB3L4 PE=2 SV=1
CL3786.Contig1_OMA	sp|Q08CW8|CR3L4_XENTR	45.8	3e-71	Cyclic AMP-responsive element-binding protein 3-like protein 4 OS=Xenopus tropicalis GN=creb3l4 PE=2 SV=1
CL3786.Contig1_OMA	sp|Q5UEM7|CR3L4_RAT	52.9	1.7e-66	Cyclic AMP-responsive element-binding protein 3-like protein 4 OS=Rattus norvegicus GN=Creb3l4 PE=2 SV=1
CL3786.Contig1_OMA	sp|Q9D2A5|CR3L4_MOUSE	52.5	2.3e-63	Cyclic AMP-responsive element-binding protein 3-like protein 4 OS=Mus musculus GN=Creb3l4 PE=1 SV=1
CL3787.Contig1_OMA	sp|Q96AJ9|VTI1A_HUMAN	80.7	9.5e-81	Vesicle transport through interaction with t-SNAREs homolog 1A OS=Homo sapiens GN=VTI1A PE=1 SV=2
CL3787.Contig1_OMA	sp|O89116|VTI1A_MOUSE	79.1	6.8e-79	Vesicle transport through interaction with t-SNAREs homolog 1A OS=Mus musculus GN=Vti1a PE=1 SV=1
CL3787.Contig1_OMA	sp|Q9JI51|VTI1A_RAT	76.8	2.2e-77	Vesicle transport through interaction with t-SNAREs homolog 1A OS=Rattus norvegicus GN=Vti1a PE=1 SV=1
CL3787.Contig1_OMA	sp|Q2KIU0|VTI1B_BOVIN	28.9	1.2e-19	Vesicle transport through interaction with t-SNAREs homolog 1B OS=Bos taurus GN=VTI1B PE=2 SV=1
CL3787.Contig1_OMA	sp|P58200|VTI1B_RAT	29.4	1.2e-19	Vesicle transport through interaction with t-SNAREs homolog 1B OS=Rattus norvegicus GN=Vti1b PE=1 SV=2
CL3787.Contig2_OMA	sp|Q96AJ9|VTI1A_HUMAN	89.7	1e-22	Vesicle transport through interaction with t-SNAREs homolog 1A OS=Homo sapiens GN=VTI1A PE=1 SV=2
CL3787.Contig2_OMA	sp|Q9JI51|VTI1A_RAT	86.2	5.1e-22	Vesicle transport through interaction with t-SNAREs homolog 1A OS=Rattus norvegicus GN=Vti1a PE=1 SV=1
CL3787.Contig2_OMA	sp|O89116|VTI1A_MOUSE	84.5	1.9e-21	Vesicle transport through interaction with t-SNAREs homolog 1A OS=Mus musculus GN=Vti1a PE=1 SV=1
CL3787.Contig2_OMA	sp|Q9UEU0|VTI1B_HUMAN	40.4	7.9e-07	Vesicle transport through interaction with t-SNAREs homolog 1B OS=Homo sapiens GN=VTI1B PE=1 SV=3
CL3787.Contig2_OMA	sp|P58200|VTI1B_RAT	39.7	7.9e-07	Vesicle transport through interaction with t-SNAREs homolog 1B OS=Rattus norvegicus GN=Vti1b PE=1 SV=2
CL3788.Contig1_OMA	sp|P02694|RET1_BOVIN	59.7	2.6e-42	Retinol-binding protein 1 OS=Bos taurus GN=RBP1 PE=1 SV=4
CL3788.Contig1_OMA	sp|P09455|RET1_HUMAN	60.6	5.8e-42	Retinol-binding protein 1 OS=Homo sapiens GN=RBP1 PE=1 SV=2
CL3788.Contig1_OMA	sp|Q00915|RET1_MOUSE	58.2	9.9e-42	Retinol-binding protein 1 OS=Mus musculus GN=Rbp1 PE=2 SV=2
CL3788.Contig1_OMA	sp|P02696|RET1_RAT	58.2	2.2e-41	Retinol-binding protein 1 OS=Rattus norvegicus GN=Rbp1 PE=1 SV=2
CL3788.Contig1_OMA	sp|P82980|RET5_HUMAN	52.6	8.1e-36	Retinol-binding protein 5 OS=Homo sapiens GN=RBP5 PE=1 SV=3
CL3788.Contig2_OMA	sp|P02694|RET1_BOVIN	62.7	1.1e-37	Retinol-binding protein 1 OS=Bos taurus GN=RBP1 PE=1 SV=4
CL3788.Contig2_OMA	sp|P09455|RET1_HUMAN	63.8	1.8e-37	Retinol-binding protein 1 OS=Homo sapiens GN=RBP1 PE=1 SV=2
CL3788.Contig2_OMA	sp|Q00915|RET1_MOUSE	56.1	3.1e-37	Retinol-binding protein 1 OS=Mus musculus GN=Rbp1 PE=2 SV=2
CL3788.Contig2_OMA	sp|P02696|RET1_RAT	56.1	7e-37	Retinol-binding protein 1 OS=Rattus norvegicus GN=Rbp1 PE=1 SV=2
CL3788.Contig2_OMA	sp|P82980|RET5_HUMAN	47.1	3.1e-29	Retinol-binding protein 5 OS=Homo sapiens GN=RBP5 PE=1 SV=3
CL3789.Contig1_OMA	sp|P17019|ZN708_HUMAN	54.3	1.3e-44	Zinc finger protein 708 OS=Homo sapiens GN=ZNF708 PE=1 SV=5
CL3789.Contig1_OMA	sp|A8MQ14|ZN850_HUMAN	54.3	1.2e-42	Zinc finger protein 850 OS=Homo sapiens GN=ZNF850 PE=3 SV=2
CL3789.Contig1_OMA	sp|Q9NQV7|PRDM9_HUMAN	54.3	2e-42	Histone-lysine N-methyltransferase PRDM9 OS=Homo sapiens GN=PRDM9 PE=1 SV=2
CL3789.Contig1_OMA	sp|Q03923|ZNF85_HUMAN	53.6	2.7e-42	Zinc finger protein 85 OS=Homo sapiens GN=ZNF85 PE=2 SV=3
CL3790.Contig1_OMA	sp|O00308|WWP2_HUMAN	74.2	0	NEDD4-like E3 ubiquitin-protein ligase WWP2 OS=Homo sapiens GN=WWP2 PE=1 SV=2
CL3790.Contig1_OMA	sp|Q9DBH0|WWP2_MOUSE	74.1	0	NEDD4-like E3 ubiquitin-protein ligase WWP2 OS=Mus musculus GN=Wwp2 PE=1 SV=1
CL3790.Contig1_OMA	sp|Q8BZZ3|WWP1_MOUSE	59.8	0	NEDD4-like E3 ubiquitin-protein ligase WWP1 OS=Mus musculus GN=Wwp1 PE=1 SV=2
CL3790.Contig1_OMA	sp|Q96J02|ITCH_HUMAN	57.1	2e-290	E3 ubiquitin-protein ligase Itchy homolog OS=Homo sapiens GN=ITCH PE=1 SV=2
CL3790.Contig1_OMA	sp|Q9H0M0|WWP1_HUMAN	66.8	1.8e-288	NEDD4-like E3 ubiquitin-protein ligase WWP1 OS=Homo sapiens GN=WWP1 PE=1 SV=1
CL3790.Contig2_OMA	sp|Q9DBH0|WWP2_MOUSE	70.2	0	NEDD4-like E3 ubiquitin-protein ligase WWP2 OS=Mus musculus GN=Wwp2 PE=1 SV=1
CL3790.Contig2_OMA	sp|O00308|WWP2_HUMAN	70	0	NEDD4-like E3 ubiquitin-protein ligase WWP2 OS=Homo sapiens GN=WWP2 PE=1 SV=2
CL3790.Contig2_OMA	sp|Q8BZZ3|WWP1_MOUSE	59.6	3.2e-312	NEDD4-like E3 ubiquitin-protein ligase WWP1 OS=Mus musculus GN=Wwp1 PE=1 SV=2
CL3790.Contig2_OMA	sp|Q96J02|ITCH_HUMAN	60.2	7.7e-306	E3 ubiquitin-protein ligase Itchy homolog OS=Homo sapiens GN=ITCH PE=1 SV=2
CL3790.Contig2_OMA	sp|Q8C863|ITCH_MOUSE	61.1	1.4e-302	E3 ubiquitin-protein ligase Itchy OS=Mus musculus GN=Itch PE=1 SV=2
CL3792.Contig1_OMA	sp|O95619|YETS4_HUMAN	88	3e-39	YEATS domain-containing protein 4 OS=Homo sapiens GN=YEATS4 PE=1 SV=1
CL3792.Contig1_OMA	sp|Q9CR11|YETS4_MOUSE	88	3e-39	YEATS domain-containing protein 4 OS=Mus musculus GN=Yeats4 PE=2 SV=1
CL3792.Contig2_OMA	sp|O95619|YETS4_HUMAN	88	3.2e-39	YEATS domain-containing protein 4 OS=Homo sapiens GN=YEATS4 PE=1 SV=1
CL3792.Contig2_OMA	sp|Q9CR11|YETS4_MOUSE	88	3.2e-39	YEATS domain-containing protein 4 OS=Mus musculus GN=Yeats4 PE=2 SV=1
CL3792.Contig3_OMA	sp|Q9CR11|YETS4_MOUSE	89.4	1.2e-112	YEATS domain-containing protein 4 OS=Mus musculus GN=Yeats4 PE=2 SV=1
CL3792.Contig3_OMA	sp|O95619|YETS4_HUMAN	89.4	1.2e-112	YEATS domain-containing protein 4 OS=Homo sapiens GN=YEATS4 PE=1 SV=1
CL3792.Contig3_OMA	sp|Q3TUF7|YETS2_MOUSE	38.9	2.3e-15	YEATS domain-containing protein 2 OS=Mus musculus GN=Yeats2 PE=2 SV=2
CL3792.Contig3_OMA	sp|Q9ULM3|YETS2_HUMAN	41.3	5.2e-15	YEATS domain-containing protein 2 OS=Homo sapiens GN=YEATS2 PE=1 SV=2
CL3792.Contig3_OMA	sp|P42568|AF9_HUMAN	36.5	1.9e-09	Protein AF-9 OS=Homo sapiens GN=MLLT3 PE=1 SV=2
CL3795.Contig1_OMA	sp|Q99MY8|ASH1L_MOUSE	45.8	9.4e-34	Histone-lysine N-methyltransferase ASH1L OS=Mus musculus GN=Ash1l PE=1 SV=3
CL3795.Contig1_OMA	sp|Q9NR48|ASH1L_HUMAN	47.2	1e-32	Histone-lysine N-methyltransferase ASH1L OS=Homo sapiens GN=ASH1L PE=1 SV=2
CL3795.Contig2_OMA	sp|Q9NR48|ASH1L_HUMAN	26.3	2.4e-54	Histone-lysine N-methyltransferase ASH1L OS=Homo sapiens GN=ASH1L PE=1 SV=2
CL3795.Contig2_OMA	sp|Q99MY8|ASH1L_MOUSE	29.2	2.1e-50	Histone-lysine N-methyltransferase ASH1L OS=Mus musculus GN=Ash1l PE=1 SV=3
CL3795.Contig2_OMA	sp|Q9Y6X0|SETBP_HUMAN	25.6	1.6e-29	SET-binding protein OS=Homo sapiens GN=SETBP1 PE=1 SV=3
CL3795.Contig2_OMA	sp|Q9Z180|SETBP_MOUSE	27	7.8e-29	SET-binding protein OS=Mus musculus GN=Setbp1 PE=1 SV=4
CL3795.Contig2_OMA	sp|Q5EAW9|TAF3_XENLA	23.9	1.9e-11	Transcription initiation factor TFIID subunit 3 OS=Xenopus laevis GN=taf3 PE=2 SV=1
CL3796.Contig1_OMA	sp|O60941|DTNB_HUMAN	63.8	9.7e-227	Dystrobrevin beta OS=Homo sapiens GN=DTNB PE=1 SV=1
CL3796.Contig1_OMA	sp|O70585|DTNB_MOUSE	62.7	1.7e-218	Dystrobrevin beta OS=Mus musculus GN=Dtnb PE=1 SV=3
CL3796.Contig1_OMA	sp|P84060|DTNB_RAT	63.4	4.5e-216	Dystrobrevin beta OS=Rattus norvegicus GN=Dtnb PE=2 SV=2
CL3796.Contig1_OMA	sp|Q9D2N4|DTNA_MOUSE	58.2	1e-204	Dystrobrevin alpha OS=Mus musculus GN=Dtna PE=1 SV=2
CL3796.Contig1_OMA	sp|Q9Y4J8|DTNA_HUMAN	57.9	8.3e-202	Dystrobrevin alpha OS=Homo sapiens GN=DTNA PE=1 SV=2
CL3796.Contig2_OMA	sp|O60941|DTNB_HUMAN	63.8	9.5e-227	Dystrobrevin beta OS=Homo sapiens GN=DTNB PE=1 SV=1
CL3796.Contig2_OMA	sp|O70585|DTNB_MOUSE	62.7	1.6e-218	Dystrobrevin beta OS=Mus musculus GN=Dtnb PE=1 SV=3
CL3796.Contig2_OMA	sp|P84060|DTNB_RAT	63.4	4.4e-216	Dystrobrevin beta OS=Rattus norvegicus GN=Dtnb PE=2 SV=2
CL3796.Contig2_OMA	sp|Q9D2N4|DTNA_MOUSE	58.2	1e-204	Dystrobrevin alpha OS=Mus musculus GN=Dtna PE=1 SV=2
CL3796.Contig2_OMA	sp|Q9Y4J8|DTNA_HUMAN	57.9	8.1e-202	Dystrobrevin alpha OS=Homo sapiens GN=DTNA PE=1 SV=2
CL3796.Contig3_OMA	sp|O60941|DTNB_HUMAN	63	2e-221	Dystrobrevin beta OS=Homo sapiens GN=DTNB PE=1 SV=1
CL3796.Contig3_OMA	sp|O70585|DTNB_MOUSE	63.4	1.3e-220	Dystrobrevin beta OS=Mus musculus GN=Dtnb PE=1 SV=3
CL3796.Contig3_OMA	sp|P84060|DTNB_RAT	64.1	3.6e-218	Dystrobrevin beta OS=Rattus norvegicus GN=Dtnb PE=2 SV=2
CL3796.Contig3_OMA	sp|Q9Y4J8|DTNA_HUMAN	58.5	6.6e-204	Dystrobrevin alpha OS=Homo sapiens GN=DTNA PE=1 SV=2
CL3796.Contig3_OMA	sp|Q9D2N4|DTNA_MOUSE	57.8	1.2e-200	Dystrobrevin alpha OS=Mus musculus GN=Dtna PE=1 SV=2
CL3797.Contig1_OMA	sp|Q17R89|RHG44_HUMAN	90.1	6.7e-39	Rho GTPase-activating protein 44 OS=Homo sapiens GN=ARHGAP44 PE=1 SV=1
CL3797.Contig1_OMA	sp|F1LQX4|RHG44_RAT	88.9	2.6e-38	Rho GTPase-activating protein 44 OS=Rattus norvegicus GN=Arhgap44 PE=1 SV=2
CL3797.Contig1_OMA	sp|Q5SSM3|RHG44_MOUSE	88.9	4.4e-38	Rho GTPase-activating protein 44 OS=Mus musculus GN=Arhgap44 PE=1 SV=1
CL3797.Contig1_OMA	sp|Q3UIA2|RHG17_MOUSE	47.8	4.3e-09	Rho GTPase-activating protein 17 OS=Mus musculus GN=Arhgap17 PE=2 SV=1
CL3797.Contig1_OMA	sp|Q99N37|RHG17_RAT	47.8	4.3e-09	Rho GTPase-activating protein 17 OS=Rattus norvegicus GN=Arhgap17 PE=1 SV=1
CL3797.Contig2_OMA	sp|Q17R89|RHG44_HUMAN	65.7	5.6e-204	Rho GTPase-activating protein 44 OS=Homo sapiens GN=ARHGAP44 PE=1 SV=1
CL3797.Contig2_OMA	sp|F1LQX4|RHG44_RAT	65.6	2.6e-201	Rho GTPase-activating protein 44 OS=Rattus norvegicus GN=Arhgap44 PE=1 SV=2
CL3797.Contig2_OMA	sp|Q5SSM3|RHG44_MOUSE	65.3	6.4e-200	Rho GTPase-activating protein 44 OS=Mus musculus GN=Arhgap44 PE=1 SV=1
CL3797.Contig2_OMA	sp|Q68EM7|RHG17_HUMAN	44.6	1.6e-97	Rho GTPase-activating protein 17 OS=Homo sapiens GN=ARHGAP17 PE=1 SV=1
CL3797.Contig2_OMA	sp|Q99N37|RHG17_RAT	42.5	6.8e-93	Rho GTPase-activating protein 17 OS=Rattus norvegicus GN=Arhgap17 PE=1 SV=1
CL3799.Contig1_OMA	sp|A3KGB4|TBC8B_MOUSE	66.5	0	TBC1 domain family member 8B OS=Mus musculus GN=Tbc1d8b PE=2 SV=1
CL3799.Contig1_OMA	sp|Q0IIM8|TBC8B_HUMAN	66.2	0	TBC1 domain family member 8B OS=Homo sapiens GN=TBC1D8B PE=1 SV=2
CL3799.Contig1_OMA	sp|B0R0W9|TBC8B_DANRE	67.6	0	TBC1 domain family member 8B OS=Danio rerio GN=tbc1d8b PE=3 SV=1
CL3799.Contig1_OMA	sp|O95759|TBCD8_HUMAN	48.6	2.1e-302	TBC1 domain family member 8 OS=Homo sapiens GN=TBC1D8 PE=1 SV=3
CL3799.Contig1_OMA	sp|Q9Z1A9|TBCD8_MOUSE	48.5	1.1e-298	TBC1 domain family member 8 OS=Mus musculus GN=Tbc1d8 PE=2 SV=2
CL3799.Contig2_OMA	sp|A3KGB4|TBC8B_MOUSE	66.3	0	TBC1 domain family member 8B OS=Mus musculus GN=Tbc1d8b PE=2 SV=1
CL3799.Contig2_OMA	sp|Q0IIM8|TBC8B_HUMAN	66.3	0	TBC1 domain family member 8B OS=Homo sapiens GN=TBC1D8B PE=1 SV=2
CL3799.Contig2_OMA	sp|B0R0W9|TBC8B_DANRE	70.1	0	TBC1 domain family member 8B OS=Danio rerio GN=tbc1d8b PE=3 SV=1
CL3799.Contig2_OMA	sp|O95759|TBCD8_HUMAN	49.2	2e-302	TBC1 domain family member 8 OS=Homo sapiens GN=TBC1D8 PE=1 SV=3
CL3799.Contig2_OMA	sp|Q9Z1A9|TBCD8_MOUSE	49.1	6.1e-299	TBC1 domain family member 8 OS=Mus musculus GN=Tbc1d8 PE=2 SV=2
CL3802.Contig1_OMA	sp|A6H7G2|DBNL_BOVIN	60.3	9.3e-149	Drebrin-like protein OS=Bos taurus GN=DBNL PE=2 SV=1
CL3802.Contig1_OMA	sp|Q7ZXQ9|DBNLA_XENLA	59.2	1e-147	Drebrin-like protein A OS=Xenopus laevis GN=dbnl-a PE=2 SV=1
CL3802.Contig1_OMA	sp|Q9UJU6|DBNL_HUMAN	59	2.1e-145	Drebrin-like protein OS=Homo sapiens GN=DBNL PE=1 SV=1
CL3802.Contig1_OMA	sp|Q62418|DBNL_MOUSE	60.3	2.8e-145	Drebrin-like protein OS=Mus musculus GN=Dbnl PE=1 SV=2
CL3802.Contig1_OMA	sp|Q9JHL4|DBNL_RAT	60.4	2.8e-145	Drebrin-like protein OS=Rattus norvegicus GN=Dbnl PE=1 SV=1
CL3802.Contig2_OMA	sp|A6H7G2|DBNL_BOVIN	61.6	1.5e-143	Drebrin-like protein OS=Bos taurus GN=DBNL PE=2 SV=1
CL3802.Contig2_OMA	sp|Q6GM14|DBNLB_XENLA	64	2.1e-142	Drebrin-like protein B OS=Xenopus laevis GN=dbnl-b PE=2 SV=1
CL3802.Contig2_OMA	sp|Q9JHL4|DBNL_RAT	61.3	1.7e-139	Drebrin-like protein OS=Rattus norvegicus GN=Dbnl PE=1 SV=1
CL3802.Contig2_OMA	sp|Q62418|DBNL_MOUSE	60.4	1.8e-138	Drebrin-like protein OS=Mus musculus GN=Dbnl PE=1 SV=2
CL3802.Contig2_OMA	sp|Q9UJU6|DBNL_HUMAN	58.8	5.4e-138	Drebrin-like protein OS=Homo sapiens GN=DBNL PE=1 SV=1
CL3802.Contig3_OMA	sp|A6H7G2|DBNL_BOVIN	58.1	8.4e-145	Drebrin-like protein OS=Bos taurus GN=DBNL PE=2 SV=1
CL3802.Contig3_OMA	sp|Q7ZXQ9|DBNLA_XENLA	56.1	2.4e-144	Drebrin-like protein A OS=Xenopus laevis GN=dbnl-a PE=2 SV=1
CL3802.Contig3_OMA	sp|Q62418|DBNL_MOUSE	57.9	4.2e-144	Drebrin-like protein OS=Mus musculus GN=Dbnl PE=1 SV=2
CL3802.Contig3_OMA	sp|Q9JHL4|DBNL_RAT	57.8	2.7e-143	Drebrin-like protein OS=Rattus norvegicus GN=Dbnl PE=1 SV=1
CL3802.Contig3_OMA	sp|Q9UJU6|DBNL_HUMAN	56.7	1e-142	Drebrin-like protein OS=Homo sapiens GN=DBNL PE=1 SV=1
CL3803.Contig1_OMA	sp|A7MBL8|PKN2_DANRE	80	0	Serine/threonine-protein kinase N2 OS=Danio rerio GN=pkn2 PE=2 SV=1
CL3803.Contig1_OMA	sp|Q16513|PKN2_HUMAN	76	0	Serine/threonine-protein kinase N2 OS=Homo sapiens GN=PKN2 PE=1 SV=1
CL3803.Contig1_OMA	sp|Q8BWW9|PKN2_MOUSE	75.2	0	Serine/threonine-protein kinase N2 OS=Mus musculus GN=Pkn2 PE=1 SV=3
CL3803.Contig1_OMA	sp|O08874|PKN2_RAT	73.8	0	Serine/threonine-protein kinase N2 OS=Rattus norvegicus GN=Pkn2 PE=1 SV=2
CL3803.Contig1_OMA	sp|A1A4I4|PKN1_BOVIN	59	1.6e-312	Serine/threonine-protein kinase N1 OS=Bos taurus GN=PKN1 PE=2 SV=1
CL3803.Contig2_OMA	sp|A7MBL8|PKN2_DANRE	77.9	2e-40	Serine/threonine-protein kinase N2 OS=Danio rerio GN=pkn2 PE=2 SV=1
CL3803.Contig2_OMA	sp|O08874|PKN2_RAT	78.9	7.6e-40	Serine/threonine-protein kinase N2 OS=Rattus norvegicus GN=Pkn2 PE=1 SV=2
CL3803.Contig2_OMA	sp|Q16513|PKN2_HUMAN	77.9	9.9e-40	Serine/threonine-protein kinase N2 OS=Homo sapiens GN=PKN2 PE=1 SV=1
CL3803.Contig2_OMA	sp|Q8BWW9|PKN2_MOUSE	77.9	1.3e-39	Serine/threonine-protein kinase N2 OS=Mus musculus GN=Pkn2 PE=1 SV=3
CL3803.Contig2_OMA	sp|A1Z7T0|PKN_DROME	64.2	1.1e-30	Serine/threonine-protein kinase N OS=Drosophila melanogaster GN=Pkn PE=1 SV=1
CL3805.Contig2_OMA	sp|Q9NRB3|CHSTC_HUMAN	47.3	1.4e-57	Carbohydrate sulfotransferase 12 OS=Homo sapiens GN=CHST12 PE=1 SV=2
CL3805.Contig2_OMA	sp|Q99LL3|CHSTC_MOUSE	47.3	1.8e-57	Carbohydrate sulfotransferase 12 OS=Mus musculus GN=Chst12 PE=2 SV=2
CL3805.Contig2_OMA	sp|Q5XHM7|CHSTC_XENLA	44.3	7e-54	Carbohydrate sulfotransferase 12 OS=Xenopus laevis GN=chst12 PE=2 SV=2
CL3805.Contig2_OMA	sp|P69478|CHSTB_RAT	36.6	1e-41	Carbohydrate sulfotransferase 11 OS=Rattus norvegicus GN=Chst11 PE=1 SV=1
CL3805.Contig2_OMA	sp|Q9JME2|CHSTB_MOUSE	36.6	1.4e-41	Carbohydrate sulfotransferase 11 OS=Mus musculus GN=Chst11 PE=2 SV=1
CL3805.Contig3_OMA	sp|Q99LL3|CHSTC_MOUSE	45.9	1.2e-70	Carbohydrate sulfotransferase 12 OS=Mus musculus GN=Chst12 PE=2 SV=2
CL3805.Contig3_OMA	sp|Q9NRB3|CHSTC_HUMAN	45.6	2.7e-70	Carbohydrate sulfotransferase 12 OS=Homo sapiens GN=CHST12 PE=1 SV=2
CL3805.Contig3_OMA	sp|Q5XHM7|CHSTC_XENLA	41.8	7.7e-65	Carbohydrate sulfotransferase 12 OS=Xenopus laevis GN=chst12 PE=2 SV=2
CL3805.Contig3_OMA	sp|P69478|CHSTB_RAT	37.3	4.1e-50	Carbohydrate sulfotransferase 11 OS=Rattus norvegicus GN=Chst11 PE=1 SV=1
CL3805.Contig3_OMA	sp|Q9JME2|CHSTB_MOUSE	37.3	5.3e-50	Carbohydrate sulfotransferase 11 OS=Mus musculus GN=Chst11 PE=2 SV=1
CL3806.Contig1_OMA	sp|Q2KIC8|TM100_BOVIN	34.6	6.2e-09	Transmembrane protein 100 OS=Bos taurus GN=TMEM100 PE=2 SV=1
CL3806.Contig1_OMA	sp|Q569C0|TM100_RAT	34.9	1.1e-08	Transmembrane protein 100 OS=Rattus norvegicus GN=Tmem100 PE=2 SV=1
CL3806.Contig1_OMA	sp|Q9CQG9|TM100_MOUSE	33.7	1.4e-08	Transmembrane protein 100 OS=Mus musculus GN=Tmem100 PE=1 SV=1
CL3806.Contig1_OMA	sp|Q9NV29|TM100_HUMAN	33.3	8.9e-08	Transmembrane protein 100 OS=Homo sapiens GN=TMEM100 PE=1 SV=2
CL3807.Contig1_OMA	sp|Q9BST9|RTKN_HUMAN	56.9	8.9e-158	Rhotekin OS=Homo sapiens GN=RTKN PE=1 SV=2
CL3807.Contig1_OMA	sp|Q6V7V2|RTKN_RAT	59.6	1.2e-149	Rhotekin OS=Rattus norvegicus GN=Rtkn PE=2 SV=1
CL3807.Contig1_OMA	sp|Q8C6B2|RTKN_MOUSE	57.1	5.8e-149	Rhotekin OS=Mus musculus GN=Rtkn PE=1 SV=3
CL3807.Contig1_OMA	sp|Q5XGX5|RTKN2_XENLA	39.9	1e-121	Rhotekin-2 OS=Xenopus laevis GN=rtkn2 PE=2 SV=1
CL3807.Contig1_OMA	sp|Q8IZC4|RTKN2_HUMAN	39.4	1.1e-120	Rhotekin-2 OS=Homo sapiens GN=RTKN2 PE=2 SV=1
CL3807.Contig2_OMA	sp|Q9BST9|RTKN_HUMAN	63	1.8e-150	Rhotekin OS=Homo sapiens GN=RTKN PE=1 SV=2
CL3807.Contig2_OMA	sp|Q6V7V2|RTKN_RAT	62.2	2.6e-144	Rhotekin OS=Rattus norvegicus GN=Rtkn PE=2 SV=1
CL3807.Contig2_OMA	sp|Q8C6B2|RTKN_MOUSE	61.3	4.1e-142	Rhotekin OS=Mus musculus GN=Rtkn PE=1 SV=3
CL3807.Contig2_OMA	sp|Q5XGX5|RTKN2_XENLA	49.6	7.3e-115	Rhotekin-2 OS=Xenopus laevis GN=rtkn2 PE=2 SV=1
CL3807.Contig2_OMA	sp|Q8IZC4|RTKN2_HUMAN	48.2	9.6e-115	Rhotekin-2 OS=Homo sapiens GN=RTKN2 PE=2 SV=1
CL3808.Contig1_OMA	sp|Q9DEX7|FADS2_DANRE	66.7	5.3e-189	Fatty acid desaturase 2 OS=Danio rerio GN=fads2 PE=2 SV=1
CL3808.Contig1_OMA	sp|Q9Z0R9|FADS2_MOUSE	65.7	2.8e-182	Fatty acid desaturase 2 OS=Mus musculus GN=Fads2 PE=2 SV=1
CL3808.Contig1_OMA	sp|Q6DDK2|FADS2_XENLA	65.2	1.1e-181	Fatty acid desaturase 2 OS=Xenopus laevis GN=fads2 PE=2 SV=1
CL3808.Contig1_OMA	sp|O95864|FADS2_HUMAN	65.4	1.8e-181	Fatty acid desaturase 2 OS=Homo sapiens GN=FADS2 PE=1 SV=1
CL3808.Contig1_OMA	sp|Q5REA7|FADS2_PONAB	65.2	2.4e-181	Fatty acid desaturase 2 OS=Pongo abelii GN=FADS2 PE=2 SV=1
CL3808.Contig2_OMA	sp|Q9DEX7|FADS2_DANRE	68.2	1.1e-28	Fatty acid desaturase 2 OS=Danio rerio GN=fads2 PE=2 SV=1
CL3808.Contig2_OMA	sp|Q4R749|FADS2_MACFA	61.9	2.4e-23	Fatty acid desaturase 2 OS=Macaca fascicularis GN=FADS2 PE=2 SV=1
CL3808.Contig2_OMA	sp|Q5REA7|FADS2_PONAB	61.9	7.1e-23	Fatty acid desaturase 2 OS=Pongo abelii GN=FADS2 PE=2 SV=1
CL3808.Contig2_OMA	sp|O95864|FADS2_HUMAN	61.9	7.1e-23	Fatty acid desaturase 2 OS=Homo sapiens GN=FADS2 PE=1 SV=1
CL3808.Contig2_OMA	sp|Q9JJE7|FADS3_MOUSE	61.9	1.6e-22	Fatty acid desaturase 3 OS=Mus musculus GN=Fads3 PE=2 SV=2
CL3811.Contig1_OMA	sp|Q6AYU1|MO4L1_RAT	86.4	4.9e-166	Mortality factor 4-like protein 1 OS=Rattus norvegicus GN=Morf4l1 PE=2 SV=1
CL3811.Contig1_OMA	sp|Q5NVP9|MO4L1_PONAB	86.4	6.4e-166	Mortality factor 4-like protein 1 OS=Pongo abelii GN=MORF4L1 PE=2 SV=1
CL3811.Contig1_OMA	sp|P60762|MO4L1_MOUSE	76.8	1.2e-159	Mortality factor 4-like protein 1 OS=Mus musculus GN=Morf4l1 PE=1 SV=2
CL3811.Contig1_OMA	sp|Q9UBU8|MO4L1_HUMAN	76.8	1.2e-159	Mortality factor 4-like protein 1 OS=Homo sapiens GN=MORF4L1 PE=1 SV=2
CL3811.Contig1_OMA	sp|Q5R905|MO4L2_PONAB	68.5	4.2e-101	Mortality factor 4-like protein 2 OS=Pongo abelii GN=MORF4L2 PE=2 SV=1
CL3811.Contig2_OMA	sp|Q6AYU1|MO4L1_RAT	83.3	2.3e-163	Mortality factor 4-like protein 1 OS=Rattus norvegicus GN=Morf4l1 PE=2 SV=1
CL3811.Contig2_OMA	sp|Q5NVP9|MO4L1_PONAB	83.3	3e-163	Mortality factor 4-like protein 1 OS=Pongo abelii GN=MORF4L1 PE=2 SV=1
CL3811.Contig2_OMA	sp|P60762|MO4L1_MOUSE	74.3	5.5e-157	Mortality factor 4-like protein 1 OS=Mus musculus GN=Morf4l1 PE=1 SV=2
CL3811.Contig2_OMA	sp|Q9UBU8|MO4L1_HUMAN	74.3	5.5e-157	Mortality factor 4-like protein 1 OS=Homo sapiens GN=MORF4L1 PE=1 SV=2
CL3811.Contig2_OMA	sp|Q5R905|MO4L2_PONAB	68.5	1.9e-101	Mortality factor 4-like protein 2 OS=Pongo abelii GN=MORF4L2 PE=2 SV=1
CL3812.Contig1_OMA	sp|P13549|EF1A0_XENLA	94.2	5.9e-256	Elongation factor 1-alpha, somatic form OS=Xenopus laevis GN=eef1as PE=2 SV=1
CL3812.Contig1_OMA	sp|P62629|EF1A1_CRIGR	93.9	1.7e-255	Elongation factor 1-alpha 1 OS=Cricetulus griseus GN=EEF1A1 PE=2 SV=1
CL3812.Contig1_OMA	sp|P62630|EF1A1_RAT	93.9	1.7e-255	Elongation factor 1-alpha 1 OS=Rattus norvegicus GN=Eef1a1 PE=1 SV=1
CL3812.Contig1_OMA	sp|P10126|EF1A1_MOUSE	93.9	1.7e-255	Elongation factor 1-alpha 1 OS=Mus musculus GN=Eef1a1 PE=1 SV=3
CL3812.Contig1_OMA	sp|Q32PH8|EF1A2_BOVIN	92.2	1.9e-251	Elongation factor 1-alpha 2 OS=Bos taurus GN=EEF1A2 PE=2 SV=1
CL3812.Contig2_OMA	sp|Q32PH8|EF1A2_BOVIN	91.3	4e-211	Elongation factor 1-alpha 2 OS=Bos taurus GN=EEF1A2 PE=2 SV=1
CL3812.Contig2_OMA	sp|Q71V39|EF1A2_RABIT	91.3	4e-211	Elongation factor 1-alpha 2 OS=Oryctolagus cuniculus GN=EEF1A2 PE=1 SV=1
CL3812.Contig2_OMA	sp|Q05639|EF1A2_HUMAN	91.3	4e-211	Elongation factor 1-alpha 2 OS=Homo sapiens GN=EEF1A2 PE=1 SV=1
CL3812.Contig2_OMA	sp|P62632|EF1A2_RAT	91.3	9e-211	Elongation factor 1-alpha 2 OS=Rattus norvegicus GN=Eef1a2 PE=2 SV=1
CL3812.Contig2_OMA	sp|P62631|EF1A2_MOUSE	91.3	9e-211	Elongation factor 1-alpha 2 OS=Mus musculus GN=Eef1a2 PE=1 SV=1
CL3812.Contig3_OMA	sp|Q92005|EF1A_DANRE	91.6	2.2e-246	Elongation factor 1-alpha OS=Danio rerio GN=eef1a PE=2 SV=1
CL3812.Contig3_OMA	sp|P13549|EF1A0_XENLA	89.6	4.6e-241	Elongation factor 1-alpha, somatic form OS=Xenopus laevis GN=eef1as PE=2 SV=1
CL3812.Contig3_OMA	sp|Q90835|EF1A_CHICK	89.4	6.1e-241	Elongation factor 1-alpha 1 OS=Gallus gallus GN=EEF1A PE=2 SV=1
CL3812.Contig3_OMA	sp|P68103|EF1A1_BOVIN	89.2	1e-240	Elongation factor 1-alpha 1 OS=Bos taurus GN=EEF1A1 PE=2 SV=1
CL3812.Contig3_OMA	sp|P68105|EF1A1_RABIT	89.2	1e-240	Elongation factor 1-alpha 1 OS=Oryctolagus cuniculus GN=EEF1A1 PE=1 SV=1
CL3812.Contig4_OMA	sp|P10126|EF1A1_MOUSE	100	3.3e-36	Elongation factor 1-alpha 1 OS=Mus musculus GN=Eef1a1 PE=1 SV=3
CL3812.Contig4_OMA	sp|P68104|EF1A1_HUMAN	100	3.3e-36	Elongation factor 1-alpha 1 OS=Homo sapiens GN=EEF1A1 PE=1 SV=1
CL3812.Contig4_OMA	sp|A2Q0Z0|EF1A1_HORSE	100	3.3e-36	Elongation factor 1-alpha 1 OS=Equus caballus GN=EEF1A1 PE=2 SV=1
CL3812.Contig4_OMA	sp|Q66RN5|EF1A1_FELCA	100	3.3e-36	Elongation factor 1-alpha 1 OS=Felis catus GN=EEF1A1 PE=2 SV=1
CL3812.Contig4_OMA	sp|P62629|EF1A1_CRIGR	100	3.3e-36	Elongation factor 1-alpha 1 OS=Cricetulus griseus GN=EEF1A1 PE=2 SV=1
CL3812.Contig5_OMA	sp|P10126|EF1A1_MOUSE	100	2.2e-37	Elongation factor 1-alpha 1 OS=Mus musculus GN=Eef1a1 PE=1 SV=3
CL3812.Contig5_OMA	sp|P68104|EF1A1_HUMAN	100	2.2e-37	Elongation factor 1-alpha 1 OS=Homo sapiens GN=EEF1A1 PE=1 SV=1
CL3812.Contig5_OMA	sp|A2Q0Z0|EF1A1_HORSE	100	2.2e-37	Elongation factor 1-alpha 1 OS=Equus caballus GN=EEF1A1 PE=2 SV=1
CL3812.Contig5_OMA	sp|Q66RN5|EF1A1_FELCA	100	2.2e-37	Elongation factor 1-alpha 1 OS=Felis catus GN=EEF1A1 PE=2 SV=1
CL3812.Contig5_OMA	sp|P62629|EF1A1_CRIGR	100	2.2e-37	Elongation factor 1-alpha 1 OS=Cricetulus griseus GN=EEF1A1 PE=2 SV=1
CL3812.Contig6_OMA	sp|P17508|EF1A3_XENLA	82.5	1.1e-45	Elongation factor 1-alpha, oocyte form OS=Xenopus laevis PE=1 SV=2
CL3812.Contig6_OMA	sp|P68103|EF1A1_BOVIN	82.5	1.5e-45	Elongation factor 1-alpha 1 OS=Bos taurus GN=EEF1A1 PE=2 SV=1
CL3812.Contig6_OMA	sp|P62629|EF1A1_CRIGR	82.5	1.5e-45	Elongation factor 1-alpha 1 OS=Cricetulus griseus GN=EEF1A1 PE=2 SV=1
CL3812.Contig6_OMA	sp|P13549|EF1A0_XENLA	82.5	1.5e-45	Elongation factor 1-alpha, somatic form OS=Xenopus laevis GN=eef1as PE=2 SV=1
CL3812.Contig6_OMA	sp|Q66RN5|EF1A1_FELCA	82.5	1.5e-45	Elongation factor 1-alpha 1 OS=Felis catus GN=EEF1A1 PE=2 SV=1
CL3813.Contig1_OMA	sp|Q3UH99|SHSA6_MOUSE	46.2	6.1e-16	Protein shisa-6 homolog OS=Mus musculus GN=Shisa6 PE=1 SV=1
CL3813.Contig1_OMA	sp|Q6ZSJ9|SHSA6_HUMAN	48.4	3e-15	Protein shisa-6 homolog OS=Homo sapiens GN=SHISA6 PE=2 SV=2
CL3813.Contig2_OMA	sp|Q3UH99|SHSA6_MOUSE	45.5	3.3e-17	Protein shisa-6 homolog OS=Mus musculus GN=Shisa6 PE=1 SV=1
CL3813.Contig2_OMA	sp|Q6ZSJ9|SHSA6_HUMAN	48.4	2.3e-15	Protein shisa-6 homolog OS=Homo sapiens GN=SHISA6 PE=2 SV=2
CL3816.Contig1_OMA	sp|P19019|GBRB3_CHICK	80.3	8.4e-224	Gamma-aminobutyric acid receptor subunit beta-3 OS=Gallus gallus GN=GABRB3 PE=2 SV=1
CL3816.Contig1_OMA	sp|P28472|GBRB3_HUMAN	78.1	1.2e-217	Gamma-aminobutyric acid receptor subunit beta-3 OS=Homo sapiens GN=GABRB3 PE=1 SV=1
CL3816.Contig1_OMA	sp|P63080|GBRB3_MOUSE	77.4	2.2e-216	Gamma-aminobutyric acid receptor subunit beta-3 OS=Mus musculus GN=Gabrb3 PE=2 SV=1
CL3816.Contig1_OMA	sp|P63079|GBRB3_RAT	77.4	2.2e-216	Gamma-aminobutyric acid receptor subunit beta-3 OS=Rattus norvegicus GN=Gabrb3 PE=1 SV=1
CL3816.Contig1_OMA	sp|D1LYT2|GBRB2_MACMU	74.8	1.5e-209	Gamma-aminobutyric acid receptor subunit beta-2 OS=Macaca mulatta GN=GABRB2 PE=2 SV=1
CL3816.Contig2_OMA	sp|P19019|GBRB3_CHICK	83.5	2.3e-226	Gamma-aminobutyric acid receptor subunit beta-3 OS=Gallus gallus GN=GABRB3 PE=2 SV=1
CL3816.Contig2_OMA	sp|P28472|GBRB3_HUMAN	81.9	4.3e-220	Gamma-aminobutyric acid receptor subunit beta-3 OS=Homo sapiens GN=GABRB3 PE=1 SV=1
CL3816.Contig2_OMA	sp|P63079|GBRB3_RAT	81.4	2.8e-219	Gamma-aminobutyric acid receptor subunit beta-3 OS=Rattus norvegicus GN=Gabrb3 PE=1 SV=1
CL3816.Contig2_OMA	sp|P63080|GBRB3_MOUSE	81.4	2.8e-219	Gamma-aminobutyric acid receptor subunit beta-3 OS=Mus musculus GN=Gabrb3 PE=2 SV=1
CL3816.Contig2_OMA	sp|P63138|GBRB2_RAT	79.7	3.3e-212	Gamma-aminobutyric acid receptor subunit beta-2 OS=Rattus norvegicus GN=Gabrb2 PE=1 SV=1
CL3816.Contig3_OMA	sp|P19019|GBRB3_CHICK	79.5	3.2e-30	Gamma-aminobutyric acid receptor subunit beta-3 OS=Gallus gallus GN=GABRB3 PE=2 SV=1
CL3816.Contig3_OMA	sp|P0C2W5|GBRB2_BOVIN	79.5	7.2e-30	Gamma-aminobutyric acid receptor subunit beta-2 (Fragment) OS=Bos taurus GN=GABRB2 PE=1 SV=1
CL3816.Contig3_OMA	sp|P47870|GBRB2_HUMAN	79.5	7.2e-30	Gamma-aminobutyric acid receptor subunit beta-2 OS=Homo sapiens GN=GABRB2 PE=1 SV=2
CL3816.Contig3_OMA	sp|D1LYT2|GBRB2_MACMU	79.5	7.2e-30	Gamma-aminobutyric acid receptor subunit beta-2 OS=Macaca mulatta GN=GABRB2 PE=2 SV=1
CL3816.Contig3_OMA	sp|P63137|GBRB2_MOUSE	79.5	7.2e-30	Gamma-aminobutyric acid receptor subunit beta-2 OS=Mus musculus GN=Gabrb2 PE=1 SV=2
CL3817.Contig1_OMA	sp|Q9H7L9|SDS3_HUMAN	91.1	2.1e-147	Sin3 histone deacetylase corepressor complex component SDS3 OS=Homo sapiens GN=SUDS3 PE=1 SV=2
CL3817.Contig1_OMA	sp|Q5RBB8|SDS3_PONAB	91.1	2.1e-147	Sin3 histone deacetylase corepressor complex component SDS3 OS=Pongo abelii GN=SUDS3 PE=2 SV=1
CL3817.Contig1_OMA	sp|A6H6W9|SDS3_BOVIN	90.8	6.2e-147	Sin3 histone deacetylase corepressor complex component SDS3 OS=Bos taurus GN=SUDS3 PE=2 SV=1
CL3817.Contig1_OMA	sp|Q8BR65|SDS3_MOUSE	90.4	1.1e-146	Sin3 histone deacetylase corepressor complex component SDS3 OS=Mus musculus GN=Suds3 PE=1 SV=1
CL3817.Contig1_OMA	sp|Q6AZT4|BRM1L_XENLA	28.9	1.6e-30	Breast cancer metastasis-suppressor 1-like protein OS=Xenopus laevis GN=brms1l PE=2 SV=1
CL3817.Contig2_OMA	sp|Q9H7L9|SDS3_HUMAN	87.8	1e-155	Sin3 histone deacetylase corepressor complex component SDS3 OS=Homo sapiens GN=SUDS3 PE=1 SV=2
CL3817.Contig2_OMA	sp|Q5RBB8|SDS3_PONAB	87.1	1.3e-155	Sin3 histone deacetylase corepressor complex component SDS3 OS=Pongo abelii GN=SUDS3 PE=2 SV=1
CL3817.Contig2_OMA	sp|A6H6W9|SDS3_BOVIN	87.5	2.9e-155	Sin3 histone deacetylase corepressor complex component SDS3 OS=Bos taurus GN=SUDS3 PE=2 SV=1
CL3817.Contig2_OMA	sp|Q8BR65|SDS3_MOUSE	88.3	3.8e-155	Sin3 histone deacetylase corepressor complex component SDS3 OS=Mus musculus GN=Suds3 PE=1 SV=1
CL3817.Contig2_OMA	sp|Q4V8V1|BM1LA_DANRE	28.1	3.1e-32	Breast cancer metastasis-suppressor 1-like protein-A OS=Danio rerio GN=brms1la PE=2 SV=1
CL3818.Contig1_OMA	sp|Q7ZWA3|RBMX_DANRE	79	6.6e-132	RNA-binding motif protein, X chromosome OS=Danio rerio GN=rbmx PE=2 SV=1
CL3818.Contig1_OMA	sp|A5A6M3|RBMX_PANTR	71.9	7.1e-110	RNA-binding motif protein, X chromosome OS=Pan troglodytes GN=RBMX PE=2 SV=1
CL3818.Contig1_OMA	sp|P38159|RBMX_HUMAN	71.9	7.1e-110	RNA-binding motif protein, X chromosome OS=Homo sapiens GN=RBMX PE=1 SV=3
CL3818.Contig1_OMA	sp|Q4R7F0|RBMX_MACFA	71.9	7.1e-110	RNA-binding motif protein, X chromosome OS=Macaca fascicularis GN=RBMX PE=2 SV=1
CL3818.Contig1_OMA	sp|Q4V898|RBMX_RAT	71.6	3e-108	RNA-binding motif protein, X chromosome OS=Rattus norvegicus GN=Rbmx PE=1 SV=1
CL3818.Contig2_OMA	sp|Q7ZWA3|RBMX_DANRE	79.9	1.2e-179	RNA-binding motif protein, X chromosome OS=Danio rerio GN=rbmx PE=2 SV=1
CL3818.Contig2_OMA	sp|A5A6M3|RBMX_PANTR	73.6	1.1e-150	RNA-binding motif protein, X chromosome OS=Pan troglodytes GN=RBMX PE=2 SV=1
CL3818.Contig2_OMA	sp|P38159|RBMX_HUMAN	73.6	1.1e-150	RNA-binding motif protein, X chromosome OS=Homo sapiens GN=RBMX PE=1 SV=3
CL3818.Contig2_OMA	sp|Q4R7F0|RBMX_MACFA	73.4	2.5e-150	RNA-binding motif protein, X chromosome OS=Macaca fascicularis GN=RBMX PE=2 SV=1
CL3818.Contig2_OMA	sp|Q6IRQ4|RBMX_XENLA	71.4	2.1e-149	RNA-binding motif protein, X chromosome OS=Xenopus laevis GN=rbmx PE=2 SV=1
CL3818.Contig3_OMA	sp|Q7ZWA3|RBMX_DANRE	80.5	3.2e-132	RNA-binding motif protein, X chromosome OS=Danio rerio GN=rbmx PE=2 SV=1
CL3818.Contig3_OMA	sp|A5A6M3|RBMX_PANTR	73.2	3.4e-110	RNA-binding motif protein, X chromosome OS=Pan troglodytes GN=RBMX PE=2 SV=1
CL3818.Contig3_OMA	sp|Q4R7F0|RBMX_MACFA	73.2	3.4e-110	RNA-binding motif protein, X chromosome OS=Macaca fascicularis GN=RBMX PE=2 SV=1
CL3818.Contig3_OMA	sp|P38159|RBMX_HUMAN	73.2	3.4e-110	RNA-binding motif protein, X chromosome OS=Homo sapiens GN=RBMX PE=1 SV=3
CL3818.Contig3_OMA	sp|Q4V898|RBMX_RAT	72.9	1.4e-108	RNA-binding motif protein, X chromosome OS=Rattus norvegicus GN=Rbmx PE=1 SV=1
CL3819.Contig1_OMA	sp|Q96RU3|FNBP1_HUMAN	55.2	2.2e-198	Formin-binding protein 1 OS=Homo sapiens GN=FNBP1 PE=1 SV=2
CL3819.Contig1_OMA	sp|Q80TY0|FNBP1_MOUSE	56.1	3.7e-198	Formin-binding protein 1 OS=Mus musculus GN=Fnbp1 PE=1 SV=2
CL3819.Contig1_OMA	sp|Q8R511|FNBP1_RAT	56.1	8.3e-198	Formin-binding protein 1 OS=Rattus norvegicus GN=Fnbp1 PE=1 SV=2
CL3819.Contig1_OMA	sp|Q6GNV5|FNBP1_XENLA	52.8	1.1e-186	Formin-binding protein 1 homolog OS=Xenopus laevis GN=fnbp1 PE=2 SV=1
CL3819.Contig1_OMA	sp|Q5T0N5|FBP1L_HUMAN	46.2	1.6e-156	Formin-binding protein 1-like OS=Homo sapiens GN=FNBP1L PE=1 SV=2
CL3819.Contig2_OMA	sp|Q96RU3|FNBP1_HUMAN	54.1	5.1e-121	Formin-binding protein 1 OS=Homo sapiens GN=FNBP1 PE=1 SV=2
CL3819.Contig2_OMA	sp|Q80TY0|FNBP1_MOUSE	55.1	4.4e-120	Formin-binding protein 1 OS=Mus musculus GN=Fnbp1 PE=1 SV=2
CL3819.Contig2_OMA	sp|Q8R511|FNBP1_RAT	55.1	7.4e-120	Formin-binding protein 1 OS=Rattus norvegicus GN=Fnbp1 PE=1 SV=2
CL3819.Contig2_OMA	sp|Q6GNV5|FNBP1_XENLA	51.2	1.5e-112	Formin-binding protein 1 homolog OS=Xenopus laevis GN=fnbp1 PE=2 SV=1
CL3819.Contig2_OMA	sp|Q8K012|FBP1L_MOUSE	44.1	2e-88	Formin-binding protein 1-like OS=Mus musculus GN=Fnbp1l PE=1 SV=2
CL3820.Contig1_OMA	sp|P79762|ZP3_CHICK	38.6	6.8e-52	Zona pellucida sperm-binding protein 3 OS=Gallus gallus GN=ZP3 PE=1 SV=4
CL3820.Contig1_OMA	sp|P48831|ZP3_CANFA	35.1	4.9e-50	Zona pellucida sperm-binding protein 3 OS=Canis familiaris GN=ZP3 PE=2 SV=1
CL3820.Contig1_OMA	sp|P53785|ZP3_MACRA	37.3	3.1e-49	Zona pellucida sperm-binding protein 3 OS=Macaca radiata GN=ZP3 PE=2 SV=1
CL3820.Contig1_OMA	sp|P48832|ZP3_FELCA	38.6	4.1e-49	Zona pellucida sperm-binding protein 3 OS=Felis catus GN=ZP3 PE=2 SV=1
CL3820.Contig1_OMA	sp|P48830|ZP3_BOVIN	37.9	5.4e-49	Zona pellucida sperm-binding protein 3 OS=Bos taurus GN=ZP3 PE=2 SV=1
CL3821.Contig1_OMA	sp|B0UXL7|FEN1B_DANRE	58.8	1.1e-26	Probable flap endonuclease 1 homolog OS=Danio rerio GN=si:dkeyp-13a3.3 PE=2 SV=1
CL3821.Contig1_OMA	sp|B9EMY6|FEN1_SALSA	42.3	5.2e-13	Flap endonuclease 1 OS=Salmo salar GN=fen1 PE=2 SV=1
CL3821.Contig1_OMA	sp|C3KJE6|FEN1_ANOFI	41.2	2e-12	Flap endonuclease 1 OS=Anoplopoma fimbria GN=fen1 PE=2 SV=1
CL3821.Contig1_OMA	sp|Q5I4H3|FEN1_XIPMA	41.2	3.4e-12	Flap endonuclease 1 OS=Xiphophorus maculatus GN=fen1 PE=2 SV=1
CL3821.Contig1_OMA	sp|Q6TNU4|FEN1A_DANRE	41.2	7.5e-12	Flap endonuclease 1 OS=Danio rerio GN=fen1 PE=2 SV=1
CL3821.Contig2_OMA	sp|B0UXL7|FEN1B_DANRE	57.2	2.8e-106	Probable flap endonuclease 1 homolog OS=Danio rerio GN=si:dkeyp-13a3.3 PE=2 SV=1
CL3821.Contig2_OMA	sp|Q5I4H3|FEN1_XIPMA	38	1.6e-64	Flap endonuclease 1 OS=Xiphophorus maculatus GN=fen1 PE=2 SV=1
CL3821.Contig2_OMA	sp|Q5ZLN4|FEN1_CHICK	37.3	7.7e-64	Flap endonuclease 1 OS=Gallus gallus GN=FEN1 PE=2 SV=1
CL3821.Contig2_OMA	sp|B9EMY6|FEN1_SALSA	38	1e-63	Flap endonuclease 1 OS=Salmo salar GN=fen1 PE=2 SV=1
CL3821.Contig2_OMA	sp|P70054|FEN1B_XENLA	38.1	3.3e-62	Flap endonuclease 1-B OS=Xenopus laevis GN=fen1-b PE=1 SV=1
CL3822.Contig1_OMA	sp|Q5JU85|IQEC2_HUMAN	57.5	0	IQ motif and SEC7 domain-containing protein 2 OS=Homo sapiens GN=IQSEC2 PE=1 SV=1
CL3822.Contig1_OMA	sp|Q5DU25|IQEC2_MOUSE	57	0	IQ motif and SEC7 domain-containing protein 2 OS=Mus musculus GN=Iqsec2 PE=1 SV=3
CL3822.Contig1_OMA	sp|Q6DN90|IQEC1_HUMAN	53.7	3e-265	IQ motif and SEC7 domain-containing protein 1 OS=Homo sapiens GN=IQSEC1 PE=1 SV=1
CL3822.Contig1_OMA	sp|Q8R0S2|IQEC1_MOUSE	52.8	2.9e-260	IQ motif and SEC7 domain-containing protein 1 OS=Mus musculus GN=Iqsec1 PE=1 SV=2
CL3822.Contig1_OMA	sp|Q3TES0|IQEC3_MOUSE	52.3	7.2e-142	IQ motif and SEC7 domain-containing protein 3 OS=Mus musculus GN=Iqsec3 PE=2 SV=1
CL3822.Contig2_OMA	sp|Q5JU85|IQEC2_HUMAN	58.7	0	IQ motif and SEC7 domain-containing protein 2 OS=Homo sapiens GN=IQSEC2 PE=1 SV=1
CL3822.Contig2_OMA	sp|Q5DU25|IQEC2_MOUSE	58.3	0	IQ motif and SEC7 domain-containing protein 2 OS=Mus musculus GN=Iqsec2 PE=1 SV=3
CL3822.Contig2_OMA	sp|Q6DN90|IQEC1_HUMAN	53.7	4.4e-272	IQ motif and SEC7 domain-containing protein 1 OS=Homo sapiens GN=IQSEC1 PE=1 SV=1
CL3822.Contig2_OMA	sp|Q8R0S2|IQEC1_MOUSE	52.9	2.9e-268	IQ motif and SEC7 domain-containing protein 1 OS=Mus musculus GN=Iqsec1 PE=1 SV=2
CL3822.Contig2_OMA	sp|Q9UPP2|IQEC3_HUMAN	61.4	2.1e-141	IQ motif and SEC7 domain-containing protein 3 OS=Homo sapiens GN=IQSEC3 PE=2 SV=3
CL3823.Contig1_OMA	sp|P12107|COBA1_HUMAN	91.7	1.4e-73	Collagen alpha-1(XI) chain OS=Homo sapiens GN=COL11A1 PE=1 SV=4
CL3823.Contig1_OMA	sp|P20909|COBA1_RAT	90.2	1.2e-72	Collagen alpha-1(XI) chain OS=Rattus norvegicus GN=Col11a1 PE=1 SV=2
CL3823.Contig1_OMA	sp|Q61245|COBA1_MOUSE	88.7	1.1e-70	Collagen alpha-1(XI) chain OS=Mus musculus GN=Col11a1 PE=1 SV=2
CL3823.Contig1_OMA	sp|O88207|CO5A1_MOUSE	82.7	1.6e-66	Collagen alpha-1(V) chain OS=Mus musculus GN=Col5a1 PE=2 SV=2
CL3823.Contig1_OMA	sp|P20908|CO5A1_HUMAN	82.7	2.1e-66	Collagen alpha-1(V) chain OS=Homo sapiens GN=COL5A1 PE=1 SV=3
CL3823.Contig2_OMA	sp|P12107|COBA1_HUMAN	73.4	0	Collagen alpha-1(XI) chain OS=Homo sapiens GN=COL11A1 PE=1 SV=4
CL3823.Contig2_OMA	sp|Q61245|COBA1_MOUSE	72.6	0	Collagen alpha-1(XI) chain OS=Mus musculus GN=Col11a1 PE=1 SV=2
CL3823.Contig2_OMA	sp|P20909|COBA1_RAT	72.3	0	Collagen alpha-1(XI) chain OS=Rattus norvegicus GN=Col11a1 PE=1 SV=2
CL3823.Contig2_OMA	sp|Q60467|CO5A1_CRILO	67.6	0	Collagen alpha-1(V) chain OS=Cricetulus longicaudatus GN=COL5A1 PE=2 SV=1
CL3823.Contig2_OMA	sp|Q9JI03|CO5A1_RAT	67	0	Collagen alpha-1(V) chain OS=Rattus norvegicus GN=Col5a1 PE=1 SV=1
CL3825.Contig1_OMA	sp|Q00547|HMMR_MOUSE	33.3	1.9e-09	Hyaluronan mediated motility receptor OS=Mus musculus GN=Hmmr PE=1 SV=4
CL3826.Contig1_OMA	sp|Q5DU56|NLRC3_MOUSE	32	6.7e-09	Protein NLRC3 OS=Mus musculus GN=Nlrc3 PE=2 SV=2
CL3826.Contig1_OMA	sp|Q7RTR2|NLRC3_HUMAN	28.4	1.5e-08	Protein NLRC3 OS=Homo sapiens GN=NLRC3 PE=2 SV=2
CL3826.Contig1_OMA	sp|Q3TL44|NLRX1_MOUSE	26.2	8.2e-07	NLR family member X1 OS=Mus musculus GN=Nlrx1 PE=2 SV=1
CL3826.Contig1_OMA	sp|Q5FVQ8|NLRX1_RAT	33.7	1.1e-06	NLR family member X1 OS=Rattus norvegicus GN=Nlrx1 PE=2 SV=1
CL3826.Contig1_OMA	sp|Q86W24|NAL14_HUMAN	36.5	9.1e-06	NACHT, LRR and PYD domains-containing protein 14 OS=Homo sapiens GN=NLRP14 PE=2 SV=1
CL3826.Contig2_OMA	sp|Q5DU56|NLRC3_MOUSE	33.2	1.7e-58	Protein NLRC3 OS=Mus musculus GN=Nlrc3 PE=2 SV=2
CL3826.Contig2_OMA	sp|Q7RTR2|NLRC3_HUMAN	33.7	1.2e-56	Protein NLRC3 OS=Homo sapiens GN=NLRC3 PE=2 SV=2
CL3826.Contig2_OMA	sp|B0FPE9|NALP3_MACMU	28.7	3.4e-38	NACHT, LRR and PYD domains-containing protein 3 OS=Macaca mulatta GN=NLRP3 PE=2 SV=1
CL3826.Contig2_OMA	sp|Q96P20|NALP3_HUMAN	28.5	1.9e-36	NACHT, LRR and PYD domains-containing protein 3 OS=Homo sapiens GN=NLRP3 PE=1 SV=3
CL3826.Contig2_OMA	sp|A6QLE5|NALP3_BOVIN	26.6	2.7e-35	NACHT, LRR and PYD domains-containing protein 3 OS=Bos taurus GN=NLRP3 PE=2 SV=1
CL3826.Contig5_OMA	sp|B0FPE9|NALP3_MACMU	28.9	7.2e-06	NACHT, LRR and PYD domains-containing protein 3 OS=Macaca mulatta GN=NLRP3 PE=2 SV=1
CL3826.Contig6_OMA	sp|B0FPE9|NALP3_MACMU	25.3	6.9e-06	NACHT, LRR and PYD domains-containing protein 3 OS=Macaca mulatta GN=NLRP3 PE=2 SV=1
CL3826.Contig7_OMA	sp|Q54G96|Y8826_DICDI	23.5	1.4e-12	Uncharacterized protein DDB_G0290301 OS=Dictyostelium discoideum GN=DDB_G0290301 PE=4 SV=1
CL3826.Contig7_OMA	sp|Q556Q3|IRLF_DICDI	19.5	1.2e-06	Probable serine/threonine-protein kinase irlF OS=Dictyostelium discoideum GN=irlF-1 PE=3 SV=1
CL3829.Contig1_OMA	sp|O75164|KDM4A_HUMAN	64.5	1.7e-179	Lysine-specific demethylase 4A OS=Homo sapiens GN=KDM4A PE=1 SV=2
CL3829.Contig1_OMA	sp|Q8BW72|KDM4A_MOUSE	65	6.4e-179	Lysine-specific demethylase 4A OS=Mus musculus GN=Kdm4a PE=1 SV=3
CL3829.Contig1_OMA	sp|Q5RD88|KDM4A_PONAB	64.3	2.4e-178	Lysine-specific demethylase 4A OS=Pongo abelii GN=KDM4A PE=2 SV=1
CL3829.Contig1_OMA	sp|Q9H3R0|KDM4C_HUMAN	52.8	6.3e-142	Lysine-specific demethylase 4C OS=Homo sapiens GN=KDM4C PE=1 SV=2
CL3829.Contig1_OMA	sp|Q8VCD7|KDM4C_MOUSE	51.3	5e-139	Lysine-specific demethylase 4C OS=Mus musculus GN=Kdm4c PE=1 SV=1
CL3829.Contig2_OMA	sp|O75164|KDM4A_HUMAN	55.2	0	Lysine-specific demethylase 4A OS=Homo sapiens GN=KDM4A PE=1 SV=2
CL3829.Contig2_OMA	sp|Q5RD88|KDM4A_PONAB	55.2	0	Lysine-specific demethylase 4A OS=Pongo abelii GN=KDM4A PE=2 SV=1
CL3829.Contig2_OMA	sp|Q8BW72|KDM4A_MOUSE	54.2	0	Lysine-specific demethylase 4A OS=Mus musculus GN=Kdm4a PE=1 SV=3
CL3829.Contig2_OMA	sp|Q9H3R0|KDM4C_HUMAN	48.5	7.1e-294	Lysine-specific demethylase 4C OS=Homo sapiens GN=KDM4C PE=1 SV=2
CL3829.Contig2_OMA	sp|Q8VCD7|KDM4C_MOUSE	47.2	3.4e-288	Lysine-specific demethylase 4C OS=Mus musculus GN=Kdm4c PE=1 SV=1
CL3830.Contig1_OMA	sp|P32507|PVRL2_MOUSE	35.8	9.2e-12	Nectin-2 OS=Mus musculus GN=Pvrl2 PE=1 SV=2
CL3830.Contig1_OMA	sp|Q9JKF6|PVRL1_MOUSE	30.8	8.1e-08	Nectin-1 OS=Mus musculus GN=Pvrl1 PE=1 SV=3
CL3830.Contig1_OMA	sp|P15151|PVR_HUMAN	30.8	3.1e-07	Poliovirus receptor OS=Homo sapiens GN=PVR PE=1 SV=2
CL3830.Contig1_OMA	sp|Q15223|PVRL1_HUMAN	29.8	5.2e-07	Nectin-1 OS=Homo sapiens GN=PVRL1 PE=1 SV=3
CL3830.Contig1_OMA	sp|Q9GL76|PVRL1_PIG	28.8	2.6e-06	Nectin-1 OS=Sus scrofa GN=PVRL1 PE=2 SV=1
CL3830.Contig2_OMA	sp|P32507|PVRL2_MOUSE	30.8	6.4e-12	Nectin-2 OS=Mus musculus GN=Pvrl2 PE=1 SV=2
CL3830.Contig2_OMA	sp|P15151|PVR_HUMAN	30.9	1.3e-09	Poliovirus receptor OS=Homo sapiens GN=PVR PE=1 SV=2
CL3830.Contig2_OMA	sp|Q9JKF6|PVRL1_MOUSE	30.7	3.9e-09	Nectin-1 OS=Mus musculus GN=Pvrl1 PE=1 SV=3
CL3830.Contig2_OMA	sp|Q15223|PVRL1_HUMAN	29.9	2.5e-08	Nectin-1 OS=Homo sapiens GN=PVRL1 PE=1 SV=3
CL3830.Contig2_OMA	sp|P04218|OX2G_RAT	32.3	4.3e-08	OX-2 membrane glycoprotein OS=Rattus norvegicus GN=Cd200 PE=2 SV=1
CL3832.Contig1_OMA	sp|Q14693|LPIN1_HUMAN	62.1	3.9e-311	Phosphatidate phosphatase LPIN1 OS=Homo sapiens GN=LPIN1 PE=1 SV=2
CL3832.Contig1_OMA	sp|Q92539|LPIN2_HUMAN	52.7	5.1e-250	Phosphatidate phosphatase LPIN2 OS=Homo sapiens GN=LPIN2 PE=1 SV=1
CL3832.Contig1_OMA	sp|Q99PI5|LPIN2_MOUSE	51.6	1.6e-248	Phosphatidate phosphatase LPIN2 OS=Mus musculus GN=Lpin2 PE=1 SV=2
CL3832.Contig1_OMA	sp|Q91ZP3|LPIN1_MOUSE	59.9	2.8e-232	Phosphatidate phosphatase LPIN1 OS=Mus musculus GN=Lpin1 PE=1 SV=1
CL3832.Contig1_OMA	sp|Q9BQK8|LPIN3_HUMAN	49	6.4e-221	Phosphatidate phosphatase LPIN3 OS=Homo sapiens GN=LPIN3 PE=1 SV=3
CL3832.Contig2_OMA	sp|Q14693|LPIN1_HUMAN	76	5.8e-159	Phosphatidate phosphatase LPIN1 OS=Homo sapiens GN=LPIN1 PE=1 SV=2
CL3832.Contig2_OMA	sp|Q91ZP3|LPIN1_MOUSE	75.4	5.5e-157	Phosphatidate phosphatase LPIN1 OS=Mus musculus GN=Lpin1 PE=1 SV=1
CL3832.Contig2_OMA	sp|Q92539|LPIN2_HUMAN	64.1	1.6e-127	Phosphatidate phosphatase LPIN2 OS=Homo sapiens GN=LPIN2 PE=1 SV=1
CL3832.Contig2_OMA	sp|Q99PI5|LPIN2_MOUSE	62.4	2.7e-124	Phosphatidate phosphatase LPIN2 OS=Mus musculus GN=Lpin2 PE=1 SV=2
CL3832.Contig2_OMA	sp|Q99PI4|LPIN3_MOUSE	60.4	4.8e-121	Phosphatidate phosphatase LPIN3 OS=Mus musculus GN=Lpin3 PE=1 SV=1
CL3832.Contig3_OMA	sp|Q14693|LPIN1_HUMAN	82.5	6.5e-32	Phosphatidate phosphatase LPIN1 OS=Homo sapiens GN=LPIN1 PE=1 SV=2
CL3832.Contig3_OMA	sp|Q91ZP3|LPIN1_MOUSE	81.2	2.5e-31	Phosphatidate phosphatase LPIN1 OS=Mus musculus GN=Lpin1 PE=1 SV=1
CL3832.Contig3_OMA	sp|Q92539|LPIN2_HUMAN	55.4	4.8e-19	Phosphatidate phosphatase LPIN2 OS=Homo sapiens GN=LPIN2 PE=1 SV=1
CL3832.Contig3_OMA	sp|Q99PI5|LPIN2_MOUSE	54.3	1.1e-18	Phosphatidate phosphatase LPIN2 OS=Mus musculus GN=Lpin2 PE=1 SV=2
CL3832.Contig3_OMA	sp|Q9BQK8|LPIN3_HUMAN	52.6	5.9e-17	Phosphatidate phosphatase LPIN3 OS=Homo sapiens GN=LPIN3 PE=1 SV=3
CL3833.Contig1_OMA	sp|Q9D3G5|STX11_MOUSE	38.9	8e-61	Syntaxin-11 OS=Mus musculus GN=Stx11 PE=2 SV=1
CL3833.Contig1_OMA	sp|O75558|STX11_HUMAN	40.9	1.2e-59	Syntaxin-11 OS=Homo sapiens GN=STX11 PE=2 SV=1
CL3833.Contig1_OMA	sp|Q8N4C7|STX19_HUMAN	29.9	6e-40	Syntaxin-19 OS=Homo sapiens GN=STX19 PE=1 SV=1
CL3833.Contig1_OMA	sp|Q5RAL4|STX19_PONAB	29.5	2.3e-39	Syntaxin-19 OS=Pongo abelii GN=STX19 PE=2 SV=1
CL3833.Contig1_OMA	sp|Q8R1Q0|STX19_MOUSE	31.2	5.1e-39	Syntaxin-19 OS=Mus musculus GN=Stx19 PE=2 SV=1
CL3833.Contig2_OMA	sp|Q9D3G5|STX11_MOUSE	38.9	7.9e-61	Syntaxin-11 OS=Mus musculus GN=Stx11 PE=2 SV=1
CL3833.Contig2_OMA	sp|O75558|STX11_HUMAN	40.9	1.1e-59	Syntaxin-11 OS=Homo sapiens GN=STX11 PE=2 SV=1
CL3833.Contig2_OMA	sp|Q8N4C7|STX19_HUMAN	29.9	5.9e-40	Syntaxin-19 OS=Homo sapiens GN=STX19 PE=1 SV=1
CL3833.Contig2_OMA	sp|Q5RAL4|STX19_PONAB	29.5	2.2e-39	Syntaxin-19 OS=Pongo abelii GN=STX19 PE=2 SV=1
CL3833.Contig2_OMA	sp|Q8R1Q0|STX19_MOUSE	31.2	5e-39	Syntaxin-19 OS=Mus musculus GN=Stx19 PE=2 SV=1
CL3834.Contig1_OMA	sp|Q01082|SPTB2_HUMAN	83.6	0	Spectrin beta chain, non-erythrocytic 1 OS=Homo sapiens GN=SPTBN1 PE=1 SV=2
CL3834.Contig1_OMA	sp|Q62261|SPTB2_MOUSE	83.5	0	Spectrin beta chain, non-erythrocytic 1 OS=Mus musculus GN=Sptbn1 PE=1 SV=2
CL3834.Contig1_OMA	sp|Q9QWN8|SPTN2_RAT	60.1	0	Spectrin beta chain, non-erythrocytic 2 OS=Rattus norvegicus GN=Sptbn2 PE=1 SV=2
CL3834.Contig1_OMA	sp|O15020|SPTN2_HUMAN	60	0	Spectrin beta chain, non-erythrocytic 2 OS=Homo sapiens GN=SPTBN2 PE=1 SV=3
CL3834.Contig1_OMA	sp|P11277|SPTB1_HUMAN	51.3	4.9e-279	Spectrin beta chain, erythrocytic OS=Homo sapiens GN=SPTB PE=1 SV=5
CL3834.Contig2_OMA	sp|Q01082|SPTB2_HUMAN	79	0	Spectrin beta chain, non-erythrocytic 1 OS=Homo sapiens GN=SPTBN1 PE=1 SV=2
CL3834.Contig2_OMA	sp|Q62261|SPTB2_MOUSE	79	0	Spectrin beta chain, non-erythrocytic 1 OS=Mus musculus GN=Sptbn1 PE=1 SV=2
CL3834.Contig2_OMA	sp|Q9QWN8|SPTN2_RAT	55.5	0	Spectrin beta chain, non-erythrocytic 2 OS=Rattus norvegicus GN=Sptbn2 PE=1 SV=2
CL3834.Contig2_OMA	sp|O15020|SPTN2_HUMAN	59.4	0	Spectrin beta chain, non-erythrocytic 2 OS=Homo sapiens GN=SPTBN2 PE=1 SV=3
CL3834.Contig2_OMA	sp|Q00963|SPTCB_DROME	47.3	0	Spectrin beta chain OS=Drosophila melanogaster GN=beta-Spec PE=1 SV=2
CL3836.Contig1_OMA	sp|Q7ZWL6|MAF1_XENLA	70.9	2e-97	Repressor of RNA polymerase III transcription MAF1 homolog OS=Xenopus laevis GN=maf1 PE=2 SV=1
CL3836.Contig1_OMA	sp|A5D9C6|MAF1_BOVIN	75.8	1.1e-95	Repressor of RNA polymerase III transcription MAF1 homolog OS=Bos taurus GN=MAF1 PE=2 SV=1
CL3836.Contig1_OMA	sp|Q9H063|MAF1_HUMAN	76.1	3.2e-95	Repressor of RNA polymerase III transcription MAF1 homolog OS=Homo sapiens GN=MAF1 PE=1 SV=2
CL3836.Contig1_OMA	sp|Q96KC2|ARL5B_HUMAN	94.4	3.2e-95	ADP-ribosylation factor-like protein 5B OS=Homo sapiens GN=ARL5B PE=1 SV=1
CL3836.Contig1_OMA	sp|Q9D4P0|ARL5B_MOUSE	94.4	3.2e-95	ADP-ribosylation factor-like protein 5B OS=Mus musculus GN=Arl5b PE=2 SV=3
CL3836.Contig2_OMA	sp|Q96KC2|ARL5B_HUMAN	94.4	3.3e-95	ADP-ribosylation factor-like protein 5B OS=Homo sapiens GN=ARL5B PE=1 SV=1
CL3836.Contig2_OMA	sp|Q9D4P0|ARL5B_MOUSE	94.4	3.3e-95	ADP-ribosylation factor-like protein 5B OS=Mus musculus GN=Arl5b PE=2 SV=3
CL3836.Contig2_OMA	sp|Q7ZWL6|MAF1_XENLA	80.2	1.8e-93	Repressor of RNA polymerase III transcription MAF1 homolog OS=Xenopus laevis GN=maf1 PE=2 SV=1
CL3836.Contig2_OMA	sp|A5D9C6|MAF1_BOVIN	79.2	7.7e-92	Repressor of RNA polymerase III transcription MAF1 homolog OS=Bos taurus GN=MAF1 PE=2 SV=1
CL3836.Contig2_OMA	sp|Q9D0U6|MAF1_MOUSE	79.2	7.7e-92	Repressor of RNA polymerase III transcription MAF1 homolog OS=Mus musculus GN=Maf1 PE=2 SV=1
CL3837.Contig1_OMA	sp|P17024|ZNF20_HUMAN	39.7	2.1e-08	Zinc finger protein 20 OS=Homo sapiens GN=ZNF20 PE=2 SV=2
CL3837.Contig1_OMA	sp|Q86WZ6|ZN227_HUMAN	33.3	1e-07	Zinc finger protein 227 OS=Homo sapiens GN=ZNF227 PE=2 SV=1
CL3837.Contig1_OMA	sp|Q7Z7L9|ZSCA2_HUMAN	23.3	8.6e-07	Zinc finger and SCAN domain-containing protein 2 OS=Homo sapiens GN=ZSCAN2 PE=2 SV=2
CL3837.Contig1_OMA	sp|P18745|ZO22_XENLA	27.7	8.6e-07	Oocyte zinc finger protein XlCOF22 OS=Xenopus laevis PE=3 SV=1
CL3837.Contig1_OMA	sp|Q9ULM2|ZN490_HUMAN	42.6	1.1e-06	Zinc finger protein 490 OS=Homo sapiens GN=ZNF490 PE=2 SV=2
CL3837.Contig2_OMA	sp|P18749|ZO6_XENLA	41.8	1e-12	Oocyte zinc finger protein XlCOF6 (Fragment) OS=Xenopus laevis PE=3 SV=1
CL3837.Contig2_OMA	sp|P18729|ZG57_XENLA	42.1	3.8e-12	Gastrula zinc finger protein XlCGF57.1 (Fragment) OS=Xenopus laevis PE=3 SV=1
CL3837.Contig2_OMA	sp|Q07230|ZSCA2_MOUSE	38	6.6e-12	Zinc finger and SCAN domain-containing protein 2 OS=Mus musculus GN=Zscan2 PE=1 SV=1
CL3837.Contig2_OMA	sp|Q7Z7L9|ZSCA2_HUMAN	38	8.6e-12	Zinc finger and SCAN domain-containing protein 2 OS=Homo sapiens GN=ZSCAN2 PE=2 SV=2
CL3837.Contig2_OMA	sp|Q5RCD9|ZSCA2_PONAB	38	8.6e-12	Zinc finger and SCAN domain-containing protein 2 OS=Pongo abelii GN=ZSCAN2 PE=2 SV=1
CL3838.Contig1_OMA	sp|Q9UGU0|TCF20_HUMAN	44.3	1e-45	Transcription factor 20 OS=Homo sapiens GN=TCF20 PE=1 SV=3
CL3838.Contig1_OMA	sp|Q9EPQ8|TCF20_MOUSE	45.6	1.8e-45	Transcription factor 20 OS=Mus musculus GN=Tcf20 PE=1 SV=3
CL3838.Contig1_OMA	sp|Q7Z5J4|RAI1_HUMAN	58	4.5e-25	Retinoic acid-induced protein 1 OS=Homo sapiens GN=RAI1 PE=1 SV=2
CL3838.Contig1_OMA	sp|Q61818|RAI1_MOUSE	55.7	1.5e-23	Retinoic acid-induced protein 1 OS=Mus musculus GN=Rai1 PE=1 SV=3
CL3838.Contig1_OMA	sp|Q8NEZ4|KMT2C_HUMAN	39.3	2.8e-11	Histone-lysine N-methyltransferase 2C OS=Homo sapiens GN=KMT2C PE=1 SV=3
CL3838.Contig2_OMA	sp|Q9UGU0|TCF20_HUMAN	47.5	3e-45	Transcription factor 20 OS=Homo sapiens GN=TCF20 PE=1 SV=3
CL3838.Contig2_OMA	sp|Q9EPQ8|TCF20_MOUSE	49.2	5.2e-45	Transcription factor 20 OS=Mus musculus GN=Tcf20 PE=1 SV=3
CL3838.Contig2_OMA	sp|Q7Z5J4|RAI1_HUMAN	58.1	5.9e-25	Retinoic acid-induced protein 1 OS=Homo sapiens GN=RAI1 PE=1 SV=2
CL3838.Contig2_OMA	sp|Q61818|RAI1_MOUSE	55.8	1.9e-23	Retinoic acid-induced protein 1 OS=Mus musculus GN=Rai1 PE=1 SV=3
CL3838.Contig2_OMA	sp|Q8NEZ4|KMT2C_HUMAN	39.5	1.3e-11	Histone-lysine N-methyltransferase 2C OS=Homo sapiens GN=KMT2C PE=1 SV=3
CL3839.Contig1_OMA	sp|O95721|SNP29_HUMAN	52.9	2.3e-68	Synaptosomal-associated protein 29 OS=Homo sapiens GN=SNAP29 PE=1 SV=1
CL3839.Contig1_OMA	sp|Q5R5K4|SNP29_PONAB	51.7	4.2e-67	Synaptosomal-associated protein 29 OS=Pongo abelii GN=SNAP29 PE=2 SV=1
CL3839.Contig1_OMA	sp|Q0II86|SNP29_BOVIN	51.6	1.6e-66	Synaptosomal-associated protein 29 OS=Bos taurus GN=SNAP29 PE=2 SV=1
CL3839.Contig1_OMA	sp|Q9ERB0|SNP29_MOUSE	48.6	5.7e-64	Synaptosomal-associated protein 29 OS=Mus musculus GN=Snap29 PE=2 SV=1
CL3839.Contig1_OMA	sp|Q9Z2P6|SNP29_RAT	49.4	1.1e-62	Synaptosomal-associated protein 29 OS=Rattus norvegicus GN=Snap29 PE=1 SV=1
CL3839.Contig2_OMA	sp|O95721|SNP29_HUMAN	52.9	2.2e-68	Synaptosomal-associated protein 29 OS=Homo sapiens GN=SNAP29 PE=1 SV=1
CL3839.Contig2_OMA	sp|Q5R5K4|SNP29_PONAB	51.7	4.2e-67	Synaptosomal-associated protein 29 OS=Pongo abelii GN=SNAP29 PE=2 SV=1
CL3839.Contig2_OMA	sp|Q0II86|SNP29_BOVIN	51.6	1.6e-66	Synaptosomal-associated protein 29 OS=Bos taurus GN=SNAP29 PE=2 SV=1
CL3839.Contig2_OMA	sp|Q9ERB0|SNP29_MOUSE	48.6	5.7e-64	Synaptosomal-associated protein 29 OS=Mus musculus GN=Snap29 PE=2 SV=1
CL3839.Contig2_OMA	sp|Q9Z2P6|SNP29_RAT	49.4	1.1e-62	Synaptosomal-associated protein 29 OS=Rattus norvegicus GN=Snap29 PE=1 SV=1
CL3840.Contig1_OMA	sp|Q9D735|CS043_MOUSE	46.7	9.8e-32	Uncharacterized protein C19orf43 homolog OS=Mus musculus PE=1 SV=1
CL3840.Contig1_OMA	sp|Q9BQ61|CS043_HUMAN	46.8	4.9e-31	Uncharacterized protein C19orf43 OS=Homo sapiens GN=C19orf43 PE=1 SV=1
CL3840.Contig2_OMA	sp|Q9D735|CS043_MOUSE	70.3	3e-17	Uncharacterized protein C19orf43 homolog OS=Mus musculus PE=1 SV=1
CL3840.Contig2_OMA	sp|Q9BQ61|CS043_HUMAN	70.3	3e-17	Uncharacterized protein C19orf43 OS=Homo sapiens GN=C19orf43 PE=1 SV=1
CL3841.Contig1_OMA	sp|Q5EAD5|PGTB1_BOVIN	74.7	3e-161	Geranylgeranyl transferase type-1 subunit beta OS=Bos taurus GN=PGGT1B PE=2 SV=1
CL3841.Contig1_OMA	sp|P53609|PGTB1_HUMAN	74.7	8.6e-161	Geranylgeranyl transferase type-1 subunit beta OS=Homo sapiens GN=PGGT1B PE=1 SV=2
CL3841.Contig1_OMA	sp|P53610|PGTB1_RAT	74.4	1.1e-160	Geranylgeranyl transferase type-1 subunit beta OS=Rattus norvegicus GN=Pggt1b PE=1 SV=1
CL3841.Contig1_OMA	sp|Q8BUY9|PGTB1_MOUSE	74.1	2.5e-160	Geranylgeranyl transferase type-1 subunit beta OS=Mus musculus GN=Pggt1b PE=2 SV=1
CL3841.Contig1_OMA	sp|Q55DA3|PGTB1_DICDI	41.9	3.2e-67	Geranylgeranyl transferase type-1 subunit beta OS=Dictyostelium discoideum GN=pggt1b PE=2 SV=1
CL3841.Contig2_OMA	sp|Q5EAD5|PGTB1_BOVIN	74.7	5.5e-114	Geranylgeranyl transferase type-1 subunit beta OS=Bos taurus GN=PGGT1B PE=2 SV=1
CL3841.Contig2_OMA	sp|P53609|PGTB1_HUMAN	74.7	7.1e-114	Geranylgeranyl transferase type-1 subunit beta OS=Homo sapiens GN=PGGT1B PE=1 SV=2
CL3841.Contig2_OMA	sp|P53610|PGTB1_RAT	74.3	2.1e-113	Geranylgeranyl transferase type-1 subunit beta OS=Rattus norvegicus GN=Pggt1b PE=1 SV=1
CL3841.Contig2_OMA	sp|Q8BUY9|PGTB1_MOUSE	73.9	4.6e-113	Geranylgeranyl transferase type-1 subunit beta OS=Mus musculus GN=Pggt1b PE=2 SV=1
CL3841.Contig2_OMA	sp|Q55DA3|PGTB1_DICDI	42.4	5.8e-47	Geranylgeranyl transferase type-1 subunit beta OS=Dictyostelium discoideum GN=pggt1b PE=2 SV=1
CL3843.Contig1_OMA	sp|B0S728|TMM71_DANRE	42.8	4.1e-55	Transmembrane protein 71 OS=Danio rerio GN=tmem71 PE=3 SV=1
CL3843.Contig1_OMA	sp|Q149F5|TMM71_MOUSE	42.6	2.4e-18	Transmembrane protein 71 OS=Mus musculus GN=Tmem71 PE=2 SV=1
CL3843.Contig1_OMA	sp|Q6P5X7|TMM71_HUMAN	47.8	3.8e-16	Transmembrane protein 71 OS=Homo sapiens GN=TMEM71 PE=2 SV=2
CL3843.Contig2_OMA	sp|B0S728|TMM71_DANRE	41.5	4.4e-48	Transmembrane protein 71 OS=Danio rerio GN=tmem71 PE=3 SV=1
CL3843.Contig2_OMA	sp|Q149F5|TMM71_MOUSE	48.6	4.7e-18	Transmembrane protein 71 OS=Mus musculus GN=Tmem71 PE=2 SV=1
CL3843.Contig2_OMA	sp|Q6P5X7|TMM71_HUMAN	47.8	3.4e-16	Transmembrane protein 71 OS=Homo sapiens GN=TMEM71 PE=2 SV=2
CL3844.Contig1_OMA	sp|Q3UWA4|TRI40_MOUSE	34.7	5.6e-09	Tripartite motif-containing protein 40 OS=Mus musculus GN=Trim40 PE=2 SV=1
CL3844.Contig1_OMA	sp|Q1XHT8|TRI40_PANTR	35.4	7.3e-09	Tripartite motif-containing protein 40 OS=Pan troglodytes GN=TRIM40 PE=3 SV=1
CL3844.Contig1_OMA	sp|Q6P9F5|TRI40_HUMAN	35.4	7.3e-09	Tripartite motif-containing protein 40 OS=Homo sapiens GN=TRIM40 PE=1 SV=3
CL3844.Contig1_OMA	sp|Q6MFY8|TRI40_RAT	34.7	1.2e-08	Tripartite motif-containing protein 40 OS=Rattus norvegicus GN=Trim40 PE=3 SV=1
CL3844.Contig1_OMA	sp|Q6Q0C0|TRAF7_HUMAN	41.8	1.1e-07	E3 ubiquitin-protein ligase TRAF7 OS=Homo sapiens GN=TRAF7 PE=1 SV=1
CL3844.Contig2_OMA	sp|Q6Q0C0|TRAF7_HUMAN	41.8	1.3e-07	E3 ubiquitin-protein ligase TRAF7 OS=Homo sapiens GN=TRAF7 PE=1 SV=1
CL3844.Contig2_OMA	sp|Q922B6|TRAF7_MOUSE	41.8	1.3e-07	E3 ubiquitin-protein ligase TRAF7 OS=Mus musculus GN=Traf7 PE=2 SV=1
CL3844.Contig2_OMA	sp|Q1XHT8|TRI40_PANTR	26.7	1.7e-07	Tripartite motif-containing protein 40 OS=Pan troglodytes GN=TRIM40 PE=3 SV=1
CL3844.Contig2_OMA	sp|Q6P9F5|TRI40_HUMAN	26.7	1.7e-07	Tripartite motif-containing protein 40 OS=Homo sapiens GN=TRIM40 PE=1 SV=3
CL3844.Contig2_OMA	sp|Q80V85|TRI62_MOUSE	44.2	2.2e-07	E3 ubiquitin-protein ligase TRIM62 OS=Mus musculus GN=Trim62 PE=2 SV=1
CL3845.Contig1_OMA	sp|Q8BLN5|ERG7_MOUSE	63	9.9e-13	Lanosterol synthase OS=Mus musculus GN=Lss PE=2 SV=2
CL3845.Contig1_OMA	sp|P84466|ERG7_BOVIN	65.2	1.7e-12	Lanosterol synthase OS=Bos taurus GN=LSS PE=1 SV=2
CL3845.Contig1_OMA	sp|P48450|ERG7_RAT	63	1.7e-12	Lanosterol synthase OS=Rattus norvegicus GN=Lss PE=1 SV=2
CL3845.Contig1_OMA	sp|P48449|ERG7_HUMAN	63	2.2e-12	Lanosterol synthase OS=Homo sapiens GN=LSS PE=1 SV=1
CL3845.Contig1_OMA	sp|Q55D85|CAS1_DICDI	43.2	3.1e-06	Cycloartenol synthase OS=Dictyostelium discoideum GN=cas1 PE=1 SV=1
CL3845.Contig2_OMA	sp|Q8BLN5|ERG7_MOUSE	62.5	2.1e-12	Lanosterol synthase OS=Mus musculus GN=Lss PE=2 SV=2
CL3845.Contig2_OMA	sp|P48450|ERG7_RAT	62.5	2.1e-12	Lanosterol synthase OS=Rattus norvegicus GN=Lss PE=1 SV=2
CL3845.Contig2_OMA	sp|P48449|ERG7_HUMAN	63	8.1e-12	Lanosterol synthase OS=Homo sapiens GN=LSS PE=1 SV=1
CL3845.Contig2_OMA	sp|P84466|ERG7_BOVIN	63	2.4e-11	Lanosterol synthase OS=Bos taurus GN=LSS PE=1 SV=2
CL3846.Contig1_OMA	sp|Q6ZVL6|K154L_HUMAN	43.6	6.7e-77	UPF0606 protein KIAA1549L OS=Homo sapiens GN=KIAA1549L PE=2 SV=2
CL3846.Contig1_OMA	sp|Q9HCM3|K1549_HUMAN	25.2	1e-24	UPF0606 protein KIAA1549 OS=Homo sapiens GN=KIAA1549 PE=1 SV=4
CL3846.Contig1_OMA	sp|Q68FD9|K1549_MOUSE	24.4	2.6e-20	UPF0606 protein KIAA1549 OS=Mus musculus GN=Kiaa1549 PE=1 SV=3
CL3847.Contig1_OMA	sp|Q8CHC8|ADNP2_MOUSE	34.4	3.8e-71	ADNP homeobox protein 2 OS=Mus musculus GN=Adnp2 PE=2 SV=2
CL3847.Contig1_OMA	sp|Q6IQ32|ADNP2_HUMAN	35.1	1.5e-70	ADNP homeobox protein 2 OS=Homo sapiens GN=ADNP2 PE=1 SV=1
CL3847.Contig1_OMA	sp|Q32LE4|GGCT_BOVIN	58.1	4.3e-38	Gamma-glutamylcyclotransferase OS=Bos taurus GN=GGCT PE=2 SV=1
CL3847.Contig1_OMA	sp|O75223|GGCT_HUMAN	54	1.5e-35	Gamma-glutamylcyclotransferase OS=Homo sapiens GN=GGCT PE=1 SV=1
CL3847.Contig1_OMA	sp|Q9D7X8|GGCT_MOUSE	48.9	2.2e-34	Gamma-glutamylcyclotransferase OS=Mus musculus GN=Ggct PE=1 SV=1
CL3847.Contig2_OMA	sp|Q6IQ32|ADNP2_HUMAN	29.4	9.8e-74	ADNP homeobox protein 2 OS=Homo sapiens GN=ADNP2 PE=1 SV=1
CL3847.Contig2_OMA	sp|Q8CHC8|ADNP2_MOUSE	31.1	6.4e-73	ADNP homeobox protein 2 OS=Mus musculus GN=Adnp2 PE=2 SV=2
CL3847.Contig2_OMA	sp|Q04537|PER_DROSR	38.2	3e-06	Period circadian protein (Fragment) OS=Drosophila serrata GN=per PE=3 SV=1
CL3848.Contig1_OMA	sp|Q3MHN0|PSB6_BOVIN	74.4	1.1e-93	Proteasome subunit beta type-6 OS=Bos taurus GN=PSMB6 PE=1 SV=1
CL3848.Contig1_OMA	sp|P28072|PSB6_HUMAN	74.6	1.6e-92	Proteasome subunit beta type-6 OS=Homo sapiens GN=PSMB6 PE=1 SV=4
CL3848.Contig1_OMA	sp|Q60692|PSB6_MOUSE	73.9	2.7e-92	Proteasome subunit beta type-6 OS=Mus musculus GN=Psmb6 PE=1 SV=3
CL3848.Contig1_OMA	sp|P28073|PSB6_RAT	74.2	1e-91	Proteasome subunit beta type-6 OS=Rattus norvegicus GN=Psmb6 PE=1 SV=3
CL3848.Contig1_OMA	sp|Q55GJ6|PSB6_DICDI	61.1	4.8e-73	Proteasome subunit beta type-6 OS=Dictyostelium discoideum GN=psmB6 PE=1 SV=1
CL3848.Contig2_OMA	sp|Q3MHN0|PSB6_BOVIN	74.4	1.1e-93	Proteasome subunit beta type-6 OS=Bos taurus GN=PSMB6 PE=1 SV=1
CL3848.Contig2_OMA	sp|P28072|PSB6_HUMAN	74.6	1.6e-92	Proteasome subunit beta type-6 OS=Homo sapiens GN=PSMB6 PE=1 SV=4
CL3848.Contig2_OMA	sp|Q60692|PSB6_MOUSE	73.9	2.7e-92	Proteasome subunit beta type-6 OS=Mus musculus GN=Psmb6 PE=1 SV=3
CL3848.Contig2_OMA	sp|P28073|PSB6_RAT	74.2	1e-91	Proteasome subunit beta type-6 OS=Rattus norvegicus GN=Psmb6 PE=1 SV=3
CL3848.Contig2_OMA	sp|Q55GJ6|PSB6_DICDI	61.1	4.7e-73	Proteasome subunit beta type-6 OS=Dictyostelium discoideum GN=psmB6 PE=1 SV=1
CL3848.Contig3_OMA	sp|Q3MHN0|PSB6_BOVIN	74.4	1.1e-93	Proteasome subunit beta type-6 OS=Bos taurus GN=PSMB6 PE=1 SV=1
CL3848.Contig3_OMA	sp|P28072|PSB6_HUMAN	74.6	1.5e-92	Proteasome subunit beta type-6 OS=Homo sapiens GN=PSMB6 PE=1 SV=4
CL3848.Contig3_OMA	sp|Q60692|PSB6_MOUSE	73.9	2.6e-92	Proteasome subunit beta type-6 OS=Mus musculus GN=Psmb6 PE=1 SV=3
CL3848.Contig3_OMA	sp|P28073|PSB6_RAT	74.2	9.9e-92	Proteasome subunit beta type-6 OS=Rattus norvegicus GN=Psmb6 PE=1 SV=3
CL3848.Contig3_OMA	sp|Q55GJ6|PSB6_DICDI	61.1	4.6e-73	Proteasome subunit beta type-6 OS=Dictyostelium discoideum GN=psmB6 PE=1 SV=1
CL3849.Contig1_OMA	sp|Q2T9K2|AP2E_XENLA	97.3	1.8e-33	Transcription factor AP-2-epsilon OS=Xenopus laevis GN=tfap2e PE=2 SV=1
CL3849.Contig1_OMA	sp|Q76HI7|AP2B_CANFA	93.2	1.1e-32	Transcription factor AP-2-beta OS=Canis familiaris GN=TFAP2B PE=2 SV=2
CL3849.Contig1_OMA	sp|Q92481|AP2B_HUMAN	93.2	1.1e-32	Transcription factor AP-2-beta OS=Homo sapiens GN=TFAP2B PE=1 SV=2
CL3849.Contig1_OMA	sp|Q61313|AP2B_MOUSE	93.2	1.1e-32	Transcription factor AP-2-beta OS=Mus musculus GN=Tfap2b PE=1 SV=2
CL3849.Contig1_OMA	sp|Q6VUP9|AP2E_MOUSE	93.3	1.1e-32	Transcription factor AP-2-epsilon OS=Mus musculus GN=Tfap2e PE=1 SV=2
CL3849.Contig2_OMA	sp|Q76HI7|AP2B_CANFA	87.6	1e-118	Transcription factor AP-2-beta OS=Canis familiaris GN=TFAP2B PE=2 SV=2
CL3849.Contig2_OMA	sp|Q92481|AP2B_HUMAN	87.6	1e-118	Transcription factor AP-2-beta OS=Homo sapiens GN=TFAP2B PE=1 SV=2
CL3849.Contig2_OMA	sp|Q61313|AP2B_MOUSE	87.6	1.9e-117	Transcription factor AP-2-beta OS=Mus musculus GN=Tfap2b PE=1 SV=2
CL3849.Contig2_OMA	sp|Q9N0N3|AP2A_SHEEP	83.8	2e-111	Transcription factor AP-2-alpha OS=Ovis aries GN=TFAP2A PE=2 SV=1
CL3849.Contig2_OMA	sp|P05549|AP2A_HUMAN	83.8	2e-111	Transcription factor AP-2-alpha OS=Homo sapiens GN=TFAP2A PE=1 SV=1
CL3850.Contig1_OMA	sp|Q86VZ6|JAZF1_HUMAN	84.5	9.7e-116	Juxtaposed with another zinc finger protein 1 OS=Homo sapiens GN=JAZF1 PE=1 SV=2
CL3850.Contig1_OMA	sp|Q5RDF5|JAZF1_PONAB	84.5	9.7e-116	Juxtaposed with another zinc finger protein 1 OS=Pongo abelii GN=JAZF1 PE=2 SV=1
CL3850.Contig1_OMA	sp|Q80ZQ5|JAZF1_MOUSE	84.5	9.7e-116	Juxtaposed with another zinc finger protein 1 OS=Mus musculus GN=Jazf1 PE=2 SV=2
CL3850.Contig2_OMA	sp|Q80ZQ5|JAZF1_MOUSE	88	6.2e-127	Juxtaposed with another zinc finger protein 1 OS=Mus musculus GN=Jazf1 PE=2 SV=2
CL3850.Contig2_OMA	sp|Q5RDF5|JAZF1_PONAB	87.6	1.8e-126	Juxtaposed with another zinc finger protein 1 OS=Pongo abelii GN=JAZF1 PE=2 SV=1
CL3850.Contig2_OMA	sp|Q86VZ6|JAZF1_HUMAN	87.6	1.8e-126	Juxtaposed with another zinc finger protein 1 OS=Homo sapiens GN=JAZF1 PE=1 SV=2
CL3851.Contig1_OMA	sp|Q9IA95|SFRP3_CHICK	67.7	9.8e-121	Secreted frizzled-related protein 3 OS=Gallus gallus GN=FRZB PE=2 SV=1
CL3851.Contig1_OMA	sp|P97401|SFRP3_MOUSE	68.4	4.1e-119	Secreted frizzled-related protein 3 OS=Mus musculus GN=Frzb PE=1 SV=1
CL3851.Contig1_OMA	sp|Q95117|SFRP3_BOVIN	67.7	7e-119	Secreted frizzled-related protein 3 OS=Bos taurus GN=FRZB PE=1 SV=1
CL3851.Contig1_OMA	sp|Q92765|SFRP3_HUMAN	68.4	2e-118	Secreted frizzled-related protein 3 OS=Homo sapiens GN=FRZB PE=1 SV=2
CL3851.Contig1_OMA	sp|Q5RF67|SFRP3_PONAB	68.4	2e-118	Secreted frizzled-related protein 3 OS=Pongo abelii GN=FRZB PE=2 SV=1
CL3852.Contig1_OMA	sp|P45844|ABCG1_HUMAN	84.6	2.7e-53	ATP-binding cassette sub-family G member 1 OS=Homo sapiens GN=ABCG1 PE=1 SV=3
CL3852.Contig1_OMA	sp|Q64343|ABCG1_MOUSE	84.6	8e-53	ATP-binding cassette sub-family G member 1 OS=Mus musculus GN=Abcg1 PE=1 SV=1
CL3852.Contig1_OMA	sp|Q9H172|ABCG4_HUMAN	70.9	6.3e-42	ATP-binding cassette sub-family G member 4 OS=Homo sapiens GN=ABCG4 PE=1 SV=2
CL3852.Contig2_OMA	sp|P45844|ABCG1_HUMAN	81.7	4.3e-77	ATP-binding cassette sub-family G member 1 OS=Homo sapiens GN=ABCG1 PE=1 SV=3
CL3852.Contig2_OMA	sp|Q64343|ABCG1_MOUSE	81.7	1.3e-76	ATP-binding cassette sub-family G member 1 OS=Mus musculus GN=Abcg1 PE=1 SV=1
CL3852.Contig2_OMA	sp|Q9H172|ABCG4_HUMAN	71	1.6e-63	ATP-binding cassette sub-family G member 4 OS=Homo sapiens GN=ABCG4 PE=1 SV=2
CL3852.Contig2_OMA	sp|P10090|WHITE_DROME	38	9.5e-24	Protein white OS=Drosophila melanogaster GN=w PE=2 SV=2
CL3853.Contig1_OMA	sp|Q8CIF6|SIDT2_MOUSE	75.5	0	SID1 transmembrane family member 2 OS=Mus musculus GN=Sidt2 PE=1 SV=1
CL3853.Contig1_OMA	sp|D3ZEH5|SIDT2_RAT	75.4	0	SID1 transmembrane family member 2 OS=Rattus norvegicus GN=Sidt2 PE=1 SV=2
CL3853.Contig1_OMA	sp|Q8NBJ9|SIDT2_HUMAN	74.9	0	SID1 transmembrane family member 2 OS=Homo sapiens GN=SIDT2 PE=1 SV=2
CL3853.Contig1_OMA	sp|Q6AXF6|SIDT1_MOUSE	57	9.2e-272	SID1 transmembrane family member 1 OS=Mus musculus GN=Sidt1 PE=2 SV=1
CL3853.Contig1_OMA	sp|Q9NXL6|SIDT1_HUMAN	58.7	3.5e-271	SID1 transmembrane family member 1 OS=Homo sapiens GN=SIDT1 PE=2 SV=2
CL3853.Contig2_OMA	sp|D3ZEH5|SIDT2_RAT	80.6	5.6e-145	SID1 transmembrane family member 2 OS=Rattus norvegicus GN=Sidt2 PE=1 SV=2
CL3853.Contig2_OMA	sp|Q8CIF6|SIDT2_MOUSE	80.3	9.6e-145	SID1 transmembrane family member 2 OS=Mus musculus GN=Sidt2 PE=1 SV=1
CL3853.Contig2_OMA	sp|Q8NBJ9|SIDT2_HUMAN	79.9	2.4e-143	SID1 transmembrane family member 2 OS=Homo sapiens GN=SIDT2 PE=1 SV=2
CL3853.Contig2_OMA	sp|Q9NXL6|SIDT1_HUMAN	66.5	3.7e-120	SID1 transmembrane family member 1 OS=Homo sapiens GN=SIDT1 PE=2 SV=2
CL3853.Contig2_OMA	sp|Q6Q3F5|SIDT1_RAT	66.5	1.8e-119	SID1 transmembrane family member 1 OS=Rattus norvegicus GN=Sidt1 PE=2 SV=2
CL3854.Contig1_OMA	sp|B2GU58|KIF11_XENTR	53.7	2.9e-308	Kinesin-like protein KIF11 OS=Xenopus tropicalis GN=kif11 PE=2 SV=1
CL3854.Contig1_OMA	sp|P28025|KI11B_XENLA	52.5	8.2e-303	Kinesin-like protein KIF11-B OS=Xenopus laevis GN=kif11-b PE=1 SV=2
CL3854.Contig1_OMA	sp|Q91783|KI11A_XENLA	52.3	4.5e-301	Kinesin-like protein KIF11-A OS=Xenopus laevis GN=kif11-a PE=1 SV=1
CL3854.Contig1_OMA	sp|P52732|KIF11_HUMAN	49.4	3.9e-273	Kinesin-like protein KIF11 OS=Homo sapiens GN=KIF11 PE=1 SV=2
CL3854.Contig1_OMA	sp|Q6P9P6|KIF11_MOUSE	49.2	3.3e-272	Kinesin-like protein KIF11 OS=Mus musculus GN=Kif11 PE=2 SV=1
CL3854.Contig2_OMA	sp|B2GU58|KIF11_XENTR	56.2	7.7e-288	Kinesin-like protein KIF11 OS=Xenopus tropicalis GN=kif11 PE=2 SV=1
CL3854.Contig2_OMA	sp|P28025|KI11B_XENLA	55.3	1.4e-284	Kinesin-like protein KIF11-B OS=Xenopus laevis GN=kif11-b PE=1 SV=2
CL3854.Contig2_OMA	sp|Q91783|KI11A_XENLA	54.8	8.2e-282	Kinesin-like protein KIF11-A OS=Xenopus laevis GN=kif11-a PE=1 SV=1
CL3854.Contig2_OMA	sp|Q6P9P6|KIF11_MOUSE	51.7	3.5e-256	Kinesin-like protein KIF11 OS=Mus musculus GN=Kif11 PE=2 SV=1
CL3854.Contig2_OMA	sp|P52732|KIF11_HUMAN	52	3.7e-250	Kinesin-like protein KIF11 OS=Homo sapiens GN=KIF11 PE=1 SV=2
CL3854.Contig3_OMA	sp|B2GU58|KIF11_XENTR	28.5	3.5e-40	Kinesin-like protein KIF11 OS=Xenopus tropicalis GN=kif11 PE=2 SV=1
CL3854.Contig3_OMA	sp|Q91783|KI11A_XENLA	26.9	1.3e-37	Kinesin-like protein KIF11-A OS=Xenopus laevis GN=kif11-a PE=1 SV=1
CL3854.Contig3_OMA	sp|P28025|KI11B_XENLA	26.7	2.2e-37	Kinesin-like protein KIF11-B OS=Xenopus laevis GN=kif11-b PE=1 SV=2
CL3854.Contig3_OMA	sp|Q95JC9|PRP_PIG	25.7	1.2e-06	Basic proline-rich protein OS=Sus scrofa PE=1 SV=2
CL3856.Contig1_OMA	sp|Q6NWF6|K2C8_DANRE	78.4	8e-216	Keratin, type II cytoskeletal 8 OS=Danio rerio GN=krt8 PE=1 SV=1
CL3856.Contig1_OMA	sp|P18520|ION3_CARAU	77	4.9e-213	Intermediate filament protein ON3 OS=Carassius auratus PE=2 SV=1
CL3856.Contig1_OMA	sp|P08776|K2C8_XENLA	64.6	2.4e-175	Keratin, type II cytoskeletal 8 OS=Xenopus laevis PE=2 SV=1
CL3856.Contig1_OMA	sp|Q5K2N3|K2C8_PROAT	62.5	4.2e-172	Keratin, type II cytoskeletal 8 OS=Protopterus aethiopicus GN=KRT8 PE=1 SV=3
CL3856.Contig1_OMA	sp|P05787|K2C8_HUMAN	63.9	3.3e-169	Keratin, type II cytoskeletal 8 OS=Homo sapiens GN=KRT8 PE=1 SV=7
CL3856.Contig2_OMA	sp|P18520|ION3_CARAU	64.3	4.7e-130	Intermediate filament protein ON3 OS=Carassius auratus PE=2 SV=1
CL3856.Contig2_OMA	sp|Q6NWF6|K2C8_DANRE	64.9	1.4e-129	Keratin, type II cytoskeletal 8 OS=Danio rerio GN=krt8 PE=1 SV=1
CL3856.Contig2_OMA	sp|O93532|K2CO_CHICK	62	8.3e-119	Keratin, type II cytoskeletal cochleal OS=Gallus gallus PE=2 SV=1
CL3856.Contig2_OMA	sp|P16878|K2C5_XENLA	59.2	1.9e-115	Keratin, type II cytoskeletal OS=Xenopus laevis PE=2 SV=2
CL3856.Contig2_OMA	sp|P08776|K2C8_XENLA	56.4	1.2e-114	Keratin, type II cytoskeletal 8 OS=Xenopus laevis PE=2 SV=1
CL3857.Contig1_OMA	sp|Q7SXB3|P3IP1_DANRE	58.5	3.8e-80	Phosphoinositide-3-kinase-interacting protein 1 OS=Danio rerio GN=pik3ip1 PE=2 SV=1
CL3857.Contig1_OMA	sp|Q1RMT9|P3IP1_BOVIN	50	1.7e-59	Phosphoinositide-3-kinase-interacting protein 1 OS=Bos taurus GN=PIK3IP1 PE=2 SV=1
CL3857.Contig1_OMA	sp|Q5RCS3|P3IP1_PONAB	47.7	6.3e-59	Phosphoinositide-3-kinase-interacting protein 1 OS=Pongo abelii GN=PIK3IP1 PE=2 SV=1
CL3857.Contig1_OMA	sp|Q96FE7|P3IP1_HUMAN	47.7	2.4e-58	Phosphoinositide-3-kinase-interacting protein 1 OS=Homo sapiens GN=PIK3IP1 PE=1 SV=2
CL3857.Contig1_OMA	sp|Q7TMJ8|P3IP1_MOUSE	45.2	7.2e-55	Phosphoinositide-3-kinase-interacting protein 1 OS=Mus musculus GN=Pik3ip1 PE=2 SV=1
CL3857.Contig2_OMA	sp|Q7SXB3|P3IP1_DANRE	48.3	2.3e-22	Phosphoinositide-3-kinase-interacting protein 1 OS=Danio rerio GN=pik3ip1 PE=2 SV=1
CL3857.Contig2_OMA	sp|Q90Y90|KREM1_XENLA	39.8	1.1e-13	Kremen protein 1 OS=Xenopus laevis GN=kremen1 PE=2 SV=1
CL3857.Contig2_OMA	sp|P98121|URTB_DESRO	39.8	2.5e-13	Salivary plasminogen activator beta OS=Desmodus rotundus PE=1 SV=1
CL3857.Contig2_OMA	sp|P15638|URT2_DESRO	39.8	2.5e-13	Salivary plasminogen activator alpha 2 OS=Desmodus rotundus PE=1 SV=2
CL3857.Contig2_OMA	sp|Q04756|HGFA_HUMAN	43	3.3e-13	Hepatocyte growth factor activator OS=Homo sapiens GN=HGFAC PE=1 SV=1
CL3859.Contig1_OMA	sp|O18733|MMP9_CANFA	55.5	1.1e-235	Matrix metalloproteinase-9 OS=Canis familiaris GN=MMP9 PE=2 SV=2
CL3859.Contig1_OMA	sp|P14780|MMP9_HUMAN	55.9	7.3e-235	Matrix metalloproteinase-9 OS=Homo sapiens GN=MMP9 PE=1 SV=3
CL3859.Contig1_OMA	sp|P52176|MMP9_BOVIN	56.2	1.4e-233	Matrix metalloproteinase-9 OS=Bos taurus GN=MMP9 PE=2 SV=1
CL3859.Contig1_OMA	sp|P41246|MMP9_RABIT	54.9	4.6e-229	Matrix metalloproteinase-9 OS=Oryctolagus cuniculus GN=MMP9 PE=2 SV=1
CL3859.Contig1_OMA	sp|P41245|MMP9_MOUSE	53.8	4.6e-229	Matrix metalloproteinase-9 OS=Mus musculus GN=Mmp9 PE=2 SV=2
CL3859.Contig2_OMA	sp|O18733|MMP9_CANFA	55.3	1.1e-235	Matrix metalloproteinase-9 OS=Canis familiaris GN=MMP9 PE=2 SV=2
CL3859.Contig2_OMA	sp|P14780|MMP9_HUMAN	55.8	7.4e-235	Matrix metalloproteinase-9 OS=Homo sapiens GN=MMP9 PE=1 SV=3
CL3859.Contig2_OMA	sp|P52176|MMP9_BOVIN	56.1	1.4e-233	Matrix metalloproteinase-9 OS=Bos taurus GN=MMP9 PE=2 SV=1
CL3859.Contig2_OMA	sp|P41245|MMP9_MOUSE	53.8	2.1e-229	Matrix metalloproteinase-9 OS=Mus musculus GN=Mmp9 PE=2 SV=2
CL3859.Contig2_OMA	sp|P41246|MMP9_RABIT	54.8	6.1e-229	Matrix metalloproteinase-9 OS=Oryctolagus cuniculus GN=MMP9 PE=2 SV=1
CL3861.Contig1_OMA	sp|P23368|MAOM_HUMAN	75.7	1.4e-265	NAD-dependent malic enzyme, mitochondrial OS=Homo sapiens GN=ME2 PE=1 SV=1
CL3861.Contig1_OMA	sp|Q99KE1|MAOM_MOUSE	75	4.3e-262	NAD-dependent malic enzyme, mitochondrial OS=Mus musculus GN=Me2 PE=2 SV=1
CL3861.Contig1_OMA	sp|Q16798|MAON_HUMAN	59	5.3e-196	NADP-dependent malic enzyme, mitochondrial OS=Homo sapiens GN=ME3 PE=2 SV=2
CL3861.Contig1_OMA	sp|Q8BMF3|MAON_MOUSE	59.2	9.1e-196	NADP-dependent malic enzyme, mitochondrial OS=Mus musculus GN=Me3 PE=1 SV=2
CL3861.Contig1_OMA	sp|P40927|MAOX_COLLI	59.8	1.2e-195	NADP-dependent malic enzyme OS=Columba livia GN=ME1 PE=1 SV=1
CL3861.Contig2_OMA	sp|P23368|MAOM_HUMAN	75.7	1.5e-265	NAD-dependent malic enzyme, mitochondrial OS=Homo sapiens GN=ME2 PE=1 SV=1
CL3861.Contig2_OMA	sp|Q99KE1|MAOM_MOUSE	75	4.4e-262	NAD-dependent malic enzyme, mitochondrial OS=Mus musculus GN=Me2 PE=2 SV=1
CL3861.Contig2_OMA	sp|Q16798|MAON_HUMAN	59	5.4e-196	NADP-dependent malic enzyme, mitochondrial OS=Homo sapiens GN=ME3 PE=2 SV=2
CL3861.Contig2_OMA	sp|Q8BMF3|MAON_MOUSE	59.2	9.3e-196	NADP-dependent malic enzyme, mitochondrial OS=Mus musculus GN=Me3 PE=1 SV=2
CL3861.Contig2_OMA	sp|P40927|MAOX_COLLI	59.8	1.2e-195	NADP-dependent malic enzyme OS=Columba livia GN=ME1 PE=1 SV=1
CL3862.Contig1_OMA	sp|O35381|AN32A_MOUSE	76.2	6e-102	Acidic leucine-rich nuclear phosphoprotein 32 family member A OS=Mus musculus GN=Anp32a PE=1 SV=1
CL3862.Contig1_OMA	sp|P49911|AN32A_RAT	75.8	2.3e-101	Acidic leucine-rich nuclear phosphoprotein 32 family member A OS=Rattus norvegicus GN=Anp32a PE=2 SV=1
CL3862.Contig1_OMA	sp|Q3SZC6|AN32B_BOVIN	68.1	9.8e-97	Acidic leucine-rich nuclear phosphoprotein 32 family member B OS=Bos taurus GN=ANP32B PE=2 SV=1
CL3862.Contig1_OMA	sp|Q6A1I3|AN32B_SHEEP	67.7	1.9e-95	Acidic leucine-rich nuclear phosphoprotein 32 family member B OS=Ovis aries GN=ANP32B PE=2 SV=1
CL3862.Contig1_OMA	sp|Q92688|AN32B_HUMAN	67.3	7.1e-95	Acidic leucine-rich nuclear phosphoprotein 32 family member B OS=Homo sapiens GN=ANP32B PE=1 SV=1
CL3862.Contig2_OMA	sp|O35381|AN32A_MOUSE	76.2	1.2e-101	Acidic leucine-rich nuclear phosphoprotein 32 family member A OS=Mus musculus GN=Anp32a PE=1 SV=1
CL3862.Contig2_OMA	sp|P49911|AN32A_RAT	75.8	4.7e-101	Acidic leucine-rich nuclear phosphoprotein 32 family member A OS=Rattus norvegicus GN=Anp32a PE=2 SV=1
CL3862.Contig2_OMA	sp|Q3SZC6|AN32B_BOVIN	68.1	2e-96	Acidic leucine-rich nuclear phosphoprotein 32 family member B OS=Bos taurus GN=ANP32B PE=2 SV=1
CL3862.Contig2_OMA	sp|Q6A1I3|AN32B_SHEEP	67.7	3.9e-95	Acidic leucine-rich nuclear phosphoprotein 32 family member B OS=Ovis aries GN=ANP32B PE=2 SV=1
CL3862.Contig2_OMA	sp|Q92688|AN32B_HUMAN	67.3	1.5e-94	Acidic leucine-rich nuclear phosphoprotein 32 family member B OS=Homo sapiens GN=ANP32B PE=1 SV=1
CL3863.Contig1_OMA	sp|Q9HBU9|POPD2_HUMAN	45.5	3e-40	Popeye domain-containing protein 2 OS=Homo sapiens GN=POPDC2 PE=2 SV=2
CL3863.Contig1_OMA	sp|Q9ES82|POPD2_MOUSE	62.5	6.9e-37	Popeye domain-containing protein 2 OS=Mus musculus GN=Popdc2 PE=2 SV=1
CL3863.Contig1_OMA	sp|Q9DG25|POPD3_CHICK	61.8	3.9e-32	Popeye domain-containing protein 3 OS=Gallus gallus GN=POPDC3 PE=2 SV=1
CL3863.Contig1_OMA	sp|Q9ES81|POPD3_MOUSE	61.8	1.9e-31	Popeye domain-containing protein 3 OS=Mus musculus GN=Popdc3 PE=2 SV=1
CL3863.Contig1_OMA	sp|Q9HBV1|POPD3_HUMAN	61.8	5.7e-31	Popeye domain-containing protein 3 OS=Homo sapiens GN=POPDC3 PE=2 SV=2
CL3863.Contig2_OMA	sp|Q9ES82|POPD2_MOUSE	62.5	7.9e-37	Popeye domain-containing protein 2 OS=Mus musculus GN=Popdc2 PE=2 SV=1
CL3863.Contig2_OMA	sp|Q9HBU9|POPD2_HUMAN	60.5	5.6e-35	Popeye domain-containing protein 2 OS=Homo sapiens GN=POPDC2 PE=2 SV=2
CL3863.Contig2_OMA	sp|Q9DG25|POPD3_CHICK	61.8	4.5e-32	Popeye domain-containing protein 3 OS=Gallus gallus GN=POPDC3 PE=2 SV=1
CL3863.Contig2_OMA	sp|Q9ES81|POPD3_MOUSE	61.8	2.2e-31	Popeye domain-containing protein 3 OS=Mus musculus GN=Popdc3 PE=2 SV=1
CL3863.Contig2_OMA	sp|Q9HBV1|POPD3_HUMAN	61.8	6.4e-31	Popeye domain-containing protein 3 OS=Homo sapiens GN=POPDC3 PE=2 SV=2
CL3864.Contig1_OMA	sp|Q5U3F2|SLU7_DANRE	80.6	1.8e-281	Pre-mRNA-splicing factor SLU7 OS=Danio rerio GN=slu7 PE=2 SV=1
CL3864.Contig1_OMA	sp|Q5ZIG2|SLU7_CHICK	79.5	2.1e-269	Pre-mRNA-splicing factor SLU7 OS=Gallus gallus GN=SLU7 PE=2 SV=1
CL3864.Contig1_OMA	sp|Q4R4P2|SLU7_MACFA	76.8	2.4e-265	Pre-mRNA-splicing factor SLU7 OS=Macaca fascicularis GN=SLU7 PE=2 SV=1
CL3864.Contig1_OMA	sp|Q3ZBE5|SLU7_BOVIN	77	3.2e-265	Pre-mRNA-splicing factor SLU7 OS=Bos taurus GN=SLU7 PE=2 SV=2
CL3864.Contig1_OMA	sp|O95391|SLU7_HUMAN	77	3.2e-265	Pre-mRNA-splicing factor SLU7 OS=Homo sapiens GN=SLU7 PE=1 SV=2
CL3864.Contig2_OMA	sp|Q5U3F2|SLU7_DANRE	80.6	2e-281	Pre-mRNA-splicing factor SLU7 OS=Danio rerio GN=slu7 PE=2 SV=1
CL3864.Contig2_OMA	sp|Q5ZIG2|SLU7_CHICK	79.5	2.3e-269	Pre-mRNA-splicing factor SLU7 OS=Gallus gallus GN=SLU7 PE=2 SV=1
CL3864.Contig2_OMA	sp|Q4R4P2|SLU7_MACFA	76.8	2.6e-265	Pre-mRNA-splicing factor SLU7 OS=Macaca fascicularis GN=SLU7 PE=2 SV=1
CL3864.Contig2_OMA	sp|Q3ZBE5|SLU7_BOVIN	77	3.4e-265	Pre-mRNA-splicing factor SLU7 OS=Bos taurus GN=SLU7 PE=2 SV=2
CL3864.Contig2_OMA	sp|O95391|SLU7_HUMAN	77	3.4e-265	Pre-mRNA-splicing factor SLU7 OS=Homo sapiens GN=SLU7 PE=1 SV=2
CL3865.Contig2_OMA	sp|Q708S6|ASI1C_DANRE	88.9	8e-108	Acid-sensing ion channel 1 OS=Danio rerio GN=asic1 PE=1 SV=1
CL3865.Contig2_OMA	sp|Q708S8|ASI1A_DANRE	80.6	2e-95	Acid-sensing ion channel 1 OS=Danio rerio GN=asic1 PE=2 SV=1
CL3865.Contig2_OMA	sp|Q1XA76|ASIC1_CHICK	82.5	4.3e-93	Acid-sensing ion channel 1 OS=Gallus gallus GN=ASIC1 PE=1 SV=1
CL3865.Contig2_OMA	sp|Q7T1N4|ASIC1_OPSTA	81.5	5.6e-93	Acid-sensing ion channel 1 OS=Opsanus tau GN=asic1 PE=1 SV=1
CL3865.Contig2_OMA	sp|P78348|ASIC1_HUMAN	75.8	2e-90	Acid-sensing ion channel 1 OS=Homo sapiens GN=ASIC1 PE=1 SV=3
CL3867.Contig1_OMA	sp|Q3SYW1|AP1M2_BOVIN	84.9	1.3e-210	AP-1 complex subunit mu-2 OS=Bos taurus GN=AP1M2 PE=1 SV=3
CL3867.Contig1_OMA	sp|Q9WVP1|AP1M2_MOUSE	84.6	1.3e-210	AP-1 complex subunit mu-2 OS=Mus musculus GN=Ap1m2 PE=1 SV=3
CL3867.Contig1_OMA	sp|Q9Y6Q5|AP1M2_HUMAN	83.5	1.2e-208	AP-1 complex subunit mu-2 OS=Homo sapiens GN=AP1M2 PE=1 SV=4
CL3867.Contig1_OMA	sp|Q2KJ81|AP1M1_BOVIN	77.3	2.8e-197	AP-1 complex subunit mu-1 OS=Bos taurus GN=AP1M1 PE=1 SV=3
CL3867.Contig1_OMA	sp|Q9BXS5|AP1M1_HUMAN	77.3	2.8e-197	AP-1 complex subunit mu-1 OS=Homo sapiens GN=AP1M1 PE=1 SV=3
CL3867.Contig2_OMA	sp|Q2KJ81|AP1M1_BOVIN	80.1	3.8e-203	AP-1 complex subunit mu-1 OS=Bos taurus GN=AP1M1 PE=1 SV=3
CL3867.Contig2_OMA	sp|Q9BXS5|AP1M1_HUMAN	80.1	3.8e-203	AP-1 complex subunit mu-1 OS=Homo sapiens GN=AP1M1 PE=1 SV=3
CL3867.Contig2_OMA	sp|Q32Q06|AP1M1_RAT	80.1	6.5e-203	AP-1 complex subunit mu-1 OS=Rattus norvegicus GN=Ap1m1 PE=1 SV=3
CL3867.Contig2_OMA	sp|P35585|AP1M1_MOUSE	79.9	8.5e-203	AP-1 complex subunit mu-1 OS=Mus musculus GN=Ap1m1 PE=1 SV=3
CL3867.Contig2_OMA	sp|Q3SYW1|AP1M2_BOVIN	81.3	1.8e-200	AP-1 complex subunit mu-2 OS=Bos taurus GN=AP1M2 PE=1 SV=3
CL3868.Contig1_OMA	sp|Q7T163|KDIS_DANRE	70.2	0	Kinase D-interacting substrate of 220 kDa OS=Danio rerio GN=kidins220 PE=2 SV=2
CL3868.Contig1_OMA	sp|Q9ULH0|KDIS_HUMAN	67.6	0	Kinase D-interacting substrate of 220 kDa OS=Homo sapiens GN=KIDINS220 PE=1 SV=3
CL3868.Contig1_OMA	sp|Q9EQG6|KDIS_RAT	67.2	0	Kinase D-interacting substrate of 220 kDa OS=Rattus norvegicus GN=Kidins220 PE=1 SV=2
CL3868.Contig1_OMA	sp|Q9ULJ7|ANR50_HUMAN	37.1	2e-53	Ankyrin repeat domain-containing protein 50 OS=Homo sapiens GN=ANKRD50 PE=1 SV=4
CL3868.Contig1_OMA	sp|P16157|ANK1_HUMAN	32.8	1.1e-46	Ankyrin-1 OS=Homo sapiens GN=ANK1 PE=1 SV=3
CL3868.Contig2_OMA	sp|Q7T163|KDIS_DANRE	69.4	0	Kinase D-interacting substrate of 220 kDa OS=Danio rerio GN=kidins220 PE=2 SV=2
CL3868.Contig2_OMA	sp|Q9ULH0|KDIS_HUMAN	67.7	0	Kinase D-interacting substrate of 220 kDa OS=Homo sapiens GN=KIDINS220 PE=1 SV=3
CL3868.Contig2_OMA	sp|Q9EQG6|KDIS_RAT	67.3	0	Kinase D-interacting substrate of 220 kDa OS=Rattus norvegicus GN=Kidins220 PE=1 SV=2
CL3868.Contig2_OMA	sp|Q9ULJ7|ANR50_HUMAN	37.1	2e-53	Ankyrin repeat domain-containing protein 50 OS=Homo sapiens GN=ANKRD50 PE=1 SV=4
CL3868.Contig2_OMA	sp|P16157|ANK1_HUMAN	32.8	1.1e-46	Ankyrin-1 OS=Homo sapiens GN=ANK1 PE=1 SV=3
CL3870.Contig1_OMA	sp|Q91YN5|UAP1_MOUSE	75.4	8.3e-234	UDP-N-acetylhexosamine pyrophosphorylase OS=Mus musculus GN=Uap1 PE=1 SV=1
CL3870.Contig1_OMA	sp|Q16222|UAP1_HUMAN	74.3	9.5e-230	UDP-N-acetylhexosamine pyrophosphorylase OS=Homo sapiens GN=UAP1 PE=1 SV=3
CL3870.Contig1_OMA	sp|Q28CH3|UAP1L_XENTR	58.9	5e-162	UDP-N-acetylhexosamine pyrophosphorylase-like protein 1 OS=Xenopus tropicalis GN=uap1l1 PE=2 SV=1
CL3870.Contig1_OMA	sp|Q7ZWD4|UAP1L_DANRE	57.4	1.4e-161	UDP-N-acetylhexosamine pyrophosphorylase-like protein 1 OS=Danio rerio GN=uap1l1 PE=2 SV=1
CL3870.Contig1_OMA	sp|Q3KQV9|UAP1L_HUMAN	55	7e-156	UDP-N-acetylhexosamine pyrophosphorylase-like protein 1 OS=Homo sapiens GN=UAP1L1 PE=1 SV=2
CL3870.Contig2_OMA	sp|Q91YN5|UAP1_MOUSE	74.3	2.3e-228	UDP-N-acetylhexosamine pyrophosphorylase OS=Mus musculus GN=Uap1 PE=1 SV=1
CL3870.Contig2_OMA	sp|Q16222|UAP1_HUMAN	73.1	2.6e-224	UDP-N-acetylhexosamine pyrophosphorylase OS=Homo sapiens GN=UAP1 PE=1 SV=3
CL3870.Contig2_OMA	sp|Q28CH3|UAP1L_XENTR	60.4	8.9e-164	UDP-N-acetylhexosamine pyrophosphorylase-like protein 1 OS=Xenopus tropicalis GN=uap1l1 PE=2 SV=1
CL3870.Contig2_OMA	sp|Q7ZWD4|UAP1L_DANRE	58.6	4.4e-163	UDP-N-acetylhexosamine pyrophosphorylase-like protein 1 OS=Danio rerio GN=uap1l1 PE=2 SV=1
CL3870.Contig2_OMA	sp|Q3KQV9|UAP1L_HUMAN	56.6	8.6e-159	UDP-N-acetylhexosamine pyrophosphorylase-like protein 1 OS=Homo sapiens GN=UAP1L1 PE=1 SV=2
CL3871.Contig1_OMA	sp|Q9BQ24|ZFY21_HUMAN	57	1.6e-69	Zinc finger FYVE domain-containing protein 21 OS=Homo sapiens GN=ZFYVE21 PE=1 SV=1
CL3871.Contig1_OMA	sp|D3ZVP7|ZFY21_RAT	55.6	5.1e-68	Zinc finger FYVE domain-containing protein 21 OS=Rattus norvegicus GN=Zfyve21 PE=3 SV=1
CL3871.Contig1_OMA	sp|Q8VCM3|ZFY21_MOUSE	55.6	8.8e-68	Zinc finger FYVE domain-containing protein 21 OS=Mus musculus GN=Zfyve21 PE=2 SV=2
CL3871.Contig1_OMA	sp|Q05B78|ZFY21_BOVIN	53.9	1.4e-65	Zinc finger FYVE domain-containing protein 21 OS=Bos taurus GN=ZFYVE21 PE=2 SV=1
CL3871.Contig1_OMA	sp|A0JMD2|LST2_DANRE	45.3	3.1e-12	Lateral signaling target protein 2 homolog OS=Danio rerio GN=zfyve28 PE=2 SV=1
CL3871.Contig2_OMA	sp|Q9BQ24|ZFY21_HUMAN	38.2	7.5e-10	Zinc finger FYVE domain-containing protein 21 OS=Homo sapiens GN=ZFYVE21 PE=1 SV=1
CL3871.Contig2_OMA	sp|D3ZVP7|ZFY21_RAT	38.6	1.3e-09	Zinc finger FYVE domain-containing protein 21 OS=Rattus norvegicus GN=Zfyve21 PE=3 SV=1
CL3871.Contig2_OMA	sp|Q8VCM3|ZFY21_MOUSE	38.6	1.7e-09	Zinc finger FYVE domain-containing protein 21 OS=Mus musculus GN=Zfyve21 PE=2 SV=2
CL3871.Contig2_OMA	sp|Q05B78|ZFY21_BOVIN	36.7	1e-06	Zinc finger FYVE domain-containing protein 21 OS=Bos taurus GN=ZFYVE21 PE=2 SV=1
CL3872.Contig1_OMA	sp|Q9QWW1|HOME2_MOUSE	71	1.7e-144	Homer protein homolog 2 OS=Mus musculus GN=Homer2 PE=1 SV=1
CL3872.Contig1_OMA	sp|O88801|HOME2_RAT	71	1.7e-144	Homer protein homolog 2 OS=Rattus norvegicus GN=Homer2 PE=1 SV=1
CL3872.Contig1_OMA	sp|Q9NSB8|HOME2_HUMAN	70.7	1.1e-143	Homer protein homolog 2 OS=Homo sapiens GN=HOMER2 PE=1 SV=1
CL3872.Contig1_OMA	sp|Q9Z2Y3|HOME1_MOUSE	52.8	5.8e-97	Homer protein homolog 1 OS=Mus musculus GN=Homer1 PE=1 SV=2
CL3872.Contig1_OMA	sp|Q9Z214|HOME1_RAT	52.8	7.6e-97	Homer protein homolog 1 OS=Rattus norvegicus GN=Homer1 PE=1 SV=2
CL3872.Contig2_OMA	sp|Q9QWW1|HOME2_MOUSE	71.2	9.9e-146	Homer protein homolog 2 OS=Mus musculus GN=Homer2 PE=1 SV=1
CL3872.Contig2_OMA	sp|O88801|HOME2_RAT	71.2	9.9e-146	Homer protein homolog 2 OS=Rattus norvegicus GN=Homer2 PE=1 SV=1
CL3872.Contig2_OMA	sp|Q9NSB8|HOME2_HUMAN	70.9	6.4e-145	Homer protein homolog 2 OS=Homo sapiens GN=HOMER2 PE=1 SV=1
CL3872.Contig2_OMA	sp|Q9Z2Y3|HOME1_MOUSE	53	3.5e-98	Homer protein homolog 1 OS=Mus musculus GN=Homer1 PE=1 SV=2
CL3872.Contig2_OMA	sp|Q9Z214|HOME1_RAT	53	4.5e-98	Homer protein homolog 1 OS=Rattus norvegicus GN=Homer1 PE=1 SV=2
CL3873.Contig1_OMA	sp|F1QCC6|GPC1_DANRE	52.9	1.1e-159	Glypican-1 OS=Danio rerio GN=gpc1 PE=2 SV=1
CL3873.Contig1_OMA	sp|P35052|GPC1_HUMAN	50.5	2.9e-152	Glypican-1 OS=Homo sapiens GN=GPC1 PE=1 SV=2
CL3873.Contig1_OMA	sp|P50593|GPC1_CHICK	52.6	9.4e-151	Glypican-1 OS=Gallus gallus GN=GPC1 PE=2 SV=1
CL3873.Contig1_OMA	sp|P35053|GPC1_RAT	50.3	1.2e-150	Glypican-1 OS=Rattus norvegicus GN=Gpc1 PE=1 SV=1
CL3873.Contig1_OMA	sp|Q9QZF2|GPC1_MOUSE	50.4	1.2e-150	Glypican-1 OS=Mus musculus GN=Gpc1 PE=1 SV=1
CL3873.Contig2_OMA	sp|F1QCC6|GPC1_DANRE	52.9	1.2e-159	Glypican-1 OS=Danio rerio GN=gpc1 PE=2 SV=1
CL3873.Contig2_OMA	sp|P35052|GPC1_HUMAN	50.5	3.1e-152	Glypican-1 OS=Homo sapiens GN=GPC1 PE=1 SV=2
CL3873.Contig2_OMA	sp|P50593|GPC1_CHICK	52.6	9.8e-151	Glypican-1 OS=Gallus gallus GN=GPC1 PE=2 SV=1
CL3873.Contig2_OMA	sp|P35053|GPC1_RAT	50.3	1.3e-150	Glypican-1 OS=Rattus norvegicus GN=Gpc1 PE=1 SV=1
CL3873.Contig2_OMA	sp|Q9QZF2|GPC1_MOUSE	50.4	1.3e-150	Glypican-1 OS=Mus musculus GN=Gpc1 PE=1 SV=1
CL3874.Contig1_OMA	sp|P23004|QCR2_BOVIN	64.8	1.6e-152	Cytochrome b-c1 complex subunit 2, mitochondrial OS=Bos taurus GN=UQCRC2 PE=1 SV=2
CL3874.Contig1_OMA	sp|P22695|QCR2_HUMAN	64.6	2.2e-152	Cytochrome b-c1 complex subunit 2, mitochondrial OS=Homo sapiens GN=UQCRC2 PE=1 SV=3
CL3874.Contig1_OMA	sp|Q9DB77|QCR2_MOUSE	62.6	3.4e-150	Cytochrome b-c1 complex subunit 2, mitochondrial OS=Mus musculus GN=Uqcrc2 PE=1 SV=1
CL3874.Contig1_OMA	sp|P32551|QCR2_RAT	61.1	1.1e-148	Cytochrome b-c1 complex subunit 2, mitochondrial OS=Rattus norvegicus GN=Uqcrc2 PE=1 SV=2
CL3874.Contig1_OMA	sp|Q5R513|MPPA_PONAB	28.1	1.2e-38	Mitochondrial-processing peptidase subunit alpha OS=Pongo abelii GN=PMPCA PE=2 SV=2
CL3874.Contig2_OMA	sp|P22695|QCR2_HUMAN	63.3	3.5e-155	Cytochrome b-c1 complex subunit 2, mitochondrial OS=Homo sapiens GN=UQCRC2 PE=1 SV=3
CL3874.Contig2_OMA	sp|P23004|QCR2_BOVIN	62.9	5e-154	Cytochrome b-c1 complex subunit 2, mitochondrial OS=Bos taurus GN=UQCRC2 PE=1 SV=2
CL3874.Contig2_OMA	sp|Q9DB77|QCR2_MOUSE	63.1	9.5e-153	Cytochrome b-c1 complex subunit 2, mitochondrial OS=Mus musculus GN=Uqcrc2 PE=1 SV=1
CL3874.Contig2_OMA	sp|P32551|QCR2_RAT	61.9	5.2e-151	Cytochrome b-c1 complex subunit 2, mitochondrial OS=Rattus norvegicus GN=Uqcrc2 PE=1 SV=2
CL3874.Contig2_OMA	sp|Q5R513|MPPA_PONAB	28.1	2.4e-39	Mitochondrial-processing peptidase subunit alpha OS=Pongo abelii GN=PMPCA PE=2 SV=2
CL3876.Contig1_OMA	sp|O73737|MAP6_CHICK	50.5	2.4e-91	Microtubule-associated protein 6 homolog OS=Gallus gallus GN=MAP6 PE=2 SV=1
CL3876.Contig1_OMA	sp|Q96JE9|MAP6_HUMAN	45.8	4.6e-90	Microtubule-associated protein 6 OS=Homo sapiens GN=MAP6 PE=1 SV=2
CL3876.Contig1_OMA	sp|B0S4Q5|MAP6_XENTR	43.3	3.8e-76	Microtubule-associated protein 6 homolog OS=Xenopus tropicalis GN=map6 PE=2 SV=1
CL3876.Contig1_OMA	sp|Q7TSJ2|MAP6_MOUSE	37.9	8.5e-44	Microtubule-associated protein 6 OS=Mus musculus GN=Map6 PE=1 SV=2
CL3876.Contig1_OMA	sp|Q63560|MAP6_RAT	37.8	3.2e-43	Microtubule-associated protein 6 OS=Rattus norvegicus GN=Map6 PE=1 SV=1
CL3876.Contig2_OMA	sp|Q7TSJ2|MAP6_MOUSE	47.9	9.7e-09	Microtubule-associated protein 6 OS=Mus musculus GN=Map6 PE=1 SV=2
CL3876.Contig2_OMA	sp|Q63560|MAP6_RAT	46.4	1.8e-07	Microtubule-associated protein 6 OS=Rattus norvegicus GN=Map6 PE=1 SV=1
CL3876.Contig2_OMA	sp|Q96JE9|MAP6_HUMAN	46.4	5.3e-07	Microtubule-associated protein 6 OS=Homo sapiens GN=MAP6 PE=1 SV=2
CL3876.Contig2_OMA	sp|O73737|MAP6_CHICK	44.9	2e-06	Microtubule-associated protein 6 homolog OS=Gallus gallus GN=MAP6 PE=2 SV=1
CL3876.Contig2_OMA	sp|B0S4Q5|MAP6_XENTR	44.3	3.4e-06	Microtubule-associated protein 6 homolog OS=Xenopus tropicalis GN=map6 PE=2 SV=1
CL3878.Contig1_OMA	sp|Q568P1|MESH1_DANRE	73.4	4.5e-72	Guanosine-3',5'-bis(diphosphate) 3'-pyrophosphohydrolase MESH1 OS=Danio rerio GN=hddc3 PE=2 SV=1
CL3878.Contig1_OMA	sp|Q28C98|MESH1_XENTR	68.2	3e-68	Guanosine-3',5'-bis(diphosphate) 3'-pyrophosphohydrolase MESH1 OS=Xenopus tropicalis GN=hddc3 PE=2 SV=1
CL3878.Contig1_OMA	sp|Q9D114|MESH1_MOUSE	70.9	7.5e-67	Guanosine-3',5'-bis(diphosphate) 3'-pyrophosphohydrolase MESH1 OS=Mus musculus GN=Hddc3 PE=2 SV=1
CL3878.Contig1_OMA	sp|Q8N4P3|MESH1_HUMAN	69.8	8.3e-66	Guanosine-3',5'-bis(diphosphate) 3'-pyrophosphohydrolase MESH1 OS=Homo sapiens GN=HDDC3 PE=1 SV=3
CL3878.Contig1_OMA	sp|Q9VAM9|MESH1_DROME	60.9	2.6e-51	Guanosine-3',5'-bis(diphosphate) 3'-pyrophosphohydrolase MESH1 OS=Drosophila melanogaster GN=Mesh1 PE=1 SV=1
CL3878.Contig2_OMA	sp|Q568P1|MESH1_DANRE	73.2	2.6e-55	Guanosine-3',5'-bis(diphosphate) 3'-pyrophosphohydrolase MESH1 OS=Danio rerio GN=hddc3 PE=2 SV=1
CL3878.Contig2_OMA	sp|Q28C98|MESH1_XENTR	68.3	2.3e-51	Guanosine-3',5'-bis(diphosphate) 3'-pyrophosphohydrolase MESH1 OS=Xenopus tropicalis GN=hddc3 PE=2 SV=1
CL3878.Contig2_OMA	sp|Q9D114|MESH1_MOUSE	71.1	3e-51	Guanosine-3',5'-bis(diphosphate) 3'-pyrophosphohydrolase MESH1 OS=Mus musculus GN=Hddc3 PE=2 SV=1
CL3878.Contig2_OMA	sp|Q8N4P3|MESH1_HUMAN	69.7	2.5e-50	Guanosine-3',5'-bis(diphosphate) 3'-pyrophosphohydrolase MESH1 OS=Homo sapiens GN=HDDC3 PE=1 SV=3
CL3878.Contig2_OMA	sp|Q9VAM9|MESH1_DROME	60.4	5.9e-39	Guanosine-3',5'-bis(diphosphate) 3'-pyrophosphohydrolase MESH1 OS=Drosophila melanogaster GN=Mesh1 PE=1 SV=1
CL3880.Contig1_OMA	sp|Q925U4|EDEM1_MOUSE	48.3	8.4e-23	ER degradation-enhancing alpha-mannosidase-like protein 1 OS=Mus musculus GN=Edem1 PE=1 SV=1
CL3880.Contig1_OMA	sp|Q92611|EDEM1_HUMAN	46.9	5.4e-22	ER degradation-enhancing alpha-mannosidase-like protein 1 OS=Homo sapiens GN=EDEM1 PE=1 SV=1
CL3880.Contig2_OMA	sp|Q925U4|EDEM1_MOUSE	70.5	9e-269	ER degradation-enhancing alpha-mannosidase-like protein 1 OS=Mus musculus GN=Edem1 PE=1 SV=1
CL3880.Contig2_OMA	sp|Q92611|EDEM1_HUMAN	69.4	5.8e-268	ER degradation-enhancing alpha-mannosidase-like protein 1 OS=Homo sapiens GN=EDEM1 PE=1 SV=1
CL3880.Contig2_OMA	sp|Q6GQB9|EDEM3_XENLA	44.4	4.8e-105	ER degradation-enhancing alpha-mannosidase-like protein 3 OS=Xenopus laevis GN=edem3 PE=2 SV=2
CL3880.Contig2_OMA	sp|Q2HXL6|EDEM3_MOUSE	44	3.1e-104	ER degradation-enhancing alpha-mannosidase-like protein 3 OS=Mus musculus GN=Edem3 PE=1 SV=2
CL3880.Contig2_OMA	sp|Q9BZQ6|EDEM3_HUMAN	43.8	4.5e-103	ER degradation-enhancing alpha-mannosidase-like protein 3 OS=Homo sapiens GN=EDEM3 PE=1 SV=2
CL3881.Contig1_OMA	sp|Q96MC6|HIAT1_HUMAN	70.8	4.6e-199	Hippocampus abundant transcript 1 protein OS=Homo sapiens GN=HIAT1 PE=2 SV=2
CL3881.Contig1_OMA	sp|P70187|HIAT1_MOUSE	76.1	7.9e-199	Hippocampus abundant transcript 1 protein OS=Mus musculus GN=Hiat1 PE=2 SV=3
CL3881.Contig1_OMA	sp|Q5SR56|HIAL1_HUMAN	72	1.5e-194	Hippocampus abundant transcript-like protein 1 OS=Homo sapiens GN=HIATL1 PE=2 SV=3
CL3881.Contig1_OMA	sp|A4IF94|HIAL1_BOVIN	71	1.9e-192	Hippocampus abundant transcript-like protein 1 OS=Bos taurus GN=HIATL1 PE=2 SV=1
CL3881.Contig1_OMA	sp|B2RYH9|HIAL1_RAT	70.7	3e-190	Hippocampus abundant transcript-like protein 1 OS=Rattus norvegicus GN=Hiatl1 PE=2 SV=1
CL3881.Contig2_OMA	sp|Q96MC6|HIAT1_HUMAN	78.4	2.2e-101	Hippocampus abundant transcript 1 protein OS=Homo sapiens GN=HIAT1 PE=2 SV=2
CL3881.Contig2_OMA	sp|P70187|HIAT1_MOUSE	78.4	2.2e-101	Hippocampus abundant transcript 1 protein OS=Mus musculus GN=Hiat1 PE=2 SV=3
CL3881.Contig2_OMA	sp|A4IF94|HIAL1_BOVIN	85	1.1e-97	Hippocampus abundant transcript-like protein 1 OS=Bos taurus GN=HIATL1 PE=2 SV=1
CL3881.Contig2_OMA	sp|Q5SR56|HIAL1_HUMAN	84.5	1.9e-97	Hippocampus abundant transcript-like protein 1 OS=Homo sapiens GN=HIATL1 PE=2 SV=3
CL3881.Contig2_OMA	sp|B2RYH9|HIAL1_RAT	81.6	1.1e-94	Hippocampus abundant transcript-like protein 1 OS=Rattus norvegicus GN=Hiatl1 PE=2 SV=1
CL3883.Contig1_OMA	sp|O43524|FOXO3_HUMAN	55.3	1.9e-191	Forkhead box protein O3 OS=Homo sapiens GN=FOXO3 PE=1 SV=1
CL3883.Contig1_OMA	sp|Q9WVH4|FOXO3_MOUSE	54	8.8e-189	Forkhead box protein O3 OS=Mus musculus GN=Foxo3 PE=1 SV=1
CL3883.Contig1_OMA	sp|Q6EUW1|FOXO3_XENLA	56.5	5.7e-188	Forkhead box protein O3 OS=Xenopus laevis GN=foxo3 PE=2 SV=1
CL3883.Contig1_OMA	sp|Q6EUW2|FOXO1_XENLA	42.1	1.1e-119	Forkhead box protein O1 OS=Xenopus laevis GN=foxo1 PE=2 SV=1
CL3883.Contig1_OMA	sp|E1BPQ1|FOXO1_BOVIN	41.7	1.9e-119	Forkhead box protein O1 OS=Bos taurus GN=FOXO1 PE=3 SV=2
CL3883.Contig2_OMA	sp|O43524|FOXO3_HUMAN	55.3	2e-191	Forkhead box protein O3 OS=Homo sapiens GN=FOXO3 PE=1 SV=1
CL3883.Contig2_OMA	sp|Q9WVH4|FOXO3_MOUSE	54	9.3e-189	Forkhead box protein O3 OS=Mus musculus GN=Foxo3 PE=1 SV=1
CL3883.Contig2_OMA	sp|Q6EUW1|FOXO3_XENLA	56.5	6.1e-188	Forkhead box protein O3 OS=Xenopus laevis GN=foxo3 PE=2 SV=1
CL3883.Contig2_OMA	sp|Q6EUW2|FOXO1_XENLA	42.1	1.2e-119	Forkhead box protein O1 OS=Xenopus laevis GN=foxo1 PE=2 SV=1
CL3883.Contig2_OMA	sp|E1BPQ1|FOXO1_BOVIN	41.7	2.1e-119	Forkhead box protein O1 OS=Bos taurus GN=FOXO1 PE=3 SV=2
CL3884.Contig1_OMA	sp|Q13231|CHIT1_HUMAN	51.5	2.6e-139	Chitotriosidase-1 OS=Homo sapiens GN=CHIT1 PE=1 SV=1
CL3884.Contig1_OMA	sp|Q6RY07|CHIA_RAT	52.8	6.4e-138	Acidic mammalian chitinase OS=Rattus norvegicus GN=Chia PE=2 SV=1
CL3884.Contig1_OMA	sp|Q91XA9|CHIA_MOUSE	51.9	1.9e-137	Acidic mammalian chitinase OS=Mus musculus GN=Chia PE=1 SV=2
CL3884.Contig1_OMA	sp|Q95M17|CHIA_BOVIN	52.2	2.7e-136	Acidic mammalian chitinase OS=Bos taurus GN=CHIA PE=1 SV=1
CL3884.Contig1_OMA	sp|Q9BZP6|CHIA_HUMAN	51.3	1.7e-135	Acidic mammalian chitinase OS=Homo sapiens GN=CHIA PE=1 SV=1
CL3884.Contig2_OMA	sp|Q13231|CHIT1_HUMAN	52.2	4.7e-141	Chitotriosidase-1 OS=Homo sapiens GN=CHIT1 PE=1 SV=1
CL3884.Contig2_OMA	sp|Q6RY07|CHIA_RAT	53.4	8.1e-141	Acidic mammalian chitinase OS=Rattus norvegicus GN=Chia PE=2 SV=1
CL3884.Contig2_OMA	sp|Q91XA9|CHIA_MOUSE	52.2	1.5e-139	Acidic mammalian chitinase OS=Mus musculus GN=Chia PE=1 SV=2
CL3884.Contig2_OMA	sp|Q95M17|CHIA_BOVIN	52.6	3.4e-139	Acidic mammalian chitinase OS=Bos taurus GN=CHIA PE=1 SV=1
CL3884.Contig2_OMA	sp|Q9BZP6|CHIA_HUMAN	51.5	1.1e-137	Acidic mammalian chitinase OS=Homo sapiens GN=CHIA PE=1 SV=1
CL3885.Contig1_OMA	sp|P31483|TIA1_HUMAN	83.2	1.1e-175	Nucleolysin TIA-1 isoform p40 OS=Homo sapiens GN=TIA1 PE=1 SV=3
CL3885.Contig1_OMA	sp|P52912|TIA1_MOUSE	82.6	1.7e-173	Nucleolysin TIA-1 OS=Mus musculus GN=Tia1 PE=1 SV=1
CL3885.Contig1_OMA	sp|Q01085|TIAR_HUMAN	78.9	7.5e-161	Nucleolysin TIAR OS=Homo sapiens GN=TIAL1 PE=1 SV=1
CL3885.Contig1_OMA	sp|P70318|TIAR_MOUSE	75.1	1e-157	Nucleolysin TIAR OS=Mus musculus GN=Tial1 PE=1 SV=1
CL3885.Contig1_OMA	sp|P0CB38|PAB4L_HUMAN	28.6	1.3e-24	Polyadenylate-binding protein 4-like OS=Homo sapiens GN=PABPC4L PE=2 SV=1
CL3885.Contig2_OMA	sp|P31483|TIA1_HUMAN	79.6	1.7e-185	Nucleolysin TIA-1 isoform p40 OS=Homo sapiens GN=TIA1 PE=1 SV=3
CL3885.Contig2_OMA	sp|P52912|TIA1_MOUSE	78.1	8.9e-182	Nucleolysin TIA-1 OS=Mus musculus GN=Tia1 PE=1 SV=1
CL3885.Contig2_OMA	sp|Q01085|TIAR_HUMAN	72.8	2.4e-163	Nucleolysin TIAR OS=Homo sapiens GN=TIAL1 PE=1 SV=1
CL3885.Contig2_OMA	sp|P70318|TIAR_MOUSE	69.8	1.1e-160	Nucleolysin TIAR OS=Mus musculus GN=Tial1 PE=1 SV=1
CL3885.Contig2_OMA	sp|P0CB38|PAB4L_HUMAN	28.6	9e-25	Polyadenylate-binding protein 4-like OS=Homo sapiens GN=PABPC4L PE=2 SV=1
CL3888.Contig1_OMA	sp|Q4KUS2|UN13A_MOUSE	94.9	2.3e-101	Protein unc-13 homolog A OS=Mus musculus GN=Unc13a PE=1 SV=3
CL3888.Contig1_OMA	sp|Q62768|UN13A_RAT	94.9	2.3e-101	Protein unc-13 homolog A OS=Rattus norvegicus GN=Unc13a PE=1 SV=1
CL3888.Contig1_OMA	sp|Q9UPW8|UN13A_HUMAN	94.4	2.5e-100	Protein unc-13 homolog A OS=Homo sapiens GN=UNC13A PE=2 SV=4
CL3888.Contig1_OMA	sp|O14795|UN13B_HUMAN	91.2	2.2e-96	Protein unc-13 homolog B OS=Homo sapiens GN=UNC13B PE=1 SV=2
CL3888.Contig1_OMA	sp|Q9Z1N9|UN13B_MOUSE	89.6	1.3e-93	Protein unc-13 homolog B OS=Mus musculus GN=Unc13b PE=2 SV=2
CL3889.Contig1_OMA	sp|Q8I7P9|POL5_DROME	32.8	2.5e-66	Retrovirus-related Pol polyprotein from transposon opus OS=Drosophila melanogaster GN=pol PE=4 SV=1
CL3889.Contig1_OMA	sp|P20825|POL2_DROME	26.5	1.6e-65	Retrovirus-related Pol polyprotein from transposon 297 OS=Drosophila melanogaster GN=pol PE=4 SV=1
CL3889.Contig1_OMA	sp|P04323|POL3_DROME	37.1	6.3e-62	Retrovirus-related Pol polyprotein from transposon 17.6 OS=Drosophila melanogaster GN=pol PE=4 SV=1
CL3889.Contig1_OMA	sp|P10394|POL4_DROME	33.9	1.7e-59	Retrovirus-related Pol polyprotein from transposon 412 OS=Drosophila melanogaster GN=POL PE=4 SV=1
CL3889.Contig1_OMA	sp|P10401|POLY_DROME	36.4	3.8e-59	Retrovirus-related Pol polyprotein from transposon gypsy OS=Drosophila melanogaster GN=pol PE=4 SV=1
CL3889.Contig2_OMA	sp|Q8I7P9|POL5_DROME	32.8	2.3e-66	Retrovirus-related Pol polyprotein from transposon opus OS=Drosophila melanogaster GN=pol PE=4 SV=1
CL3889.Contig2_OMA	sp|P20825|POL2_DROME	26.5	1.5e-65	Retrovirus-related Pol polyprotein from transposon 297 OS=Drosophila melanogaster GN=pol PE=4 SV=1
CL3889.Contig2_OMA	sp|P04323|POL3_DROME	37.1	5.8e-62	Retrovirus-related Pol polyprotein from transposon 17.6 OS=Drosophila melanogaster GN=pol PE=4 SV=1
CL3889.Contig2_OMA	sp|P10394|POL4_DROME	33.9	1.6e-59	Retrovirus-related Pol polyprotein from transposon 412 OS=Drosophila melanogaster GN=POL PE=4 SV=1
CL3889.Contig2_OMA	sp|P10401|POLY_DROME	36.4	3.5e-59	Retrovirus-related Pol polyprotein from transposon gypsy OS=Drosophila melanogaster GN=pol PE=4 SV=1
CL3891.Contig2_OMA	sp|Q96A84|EMID1_HUMAN	55.6	5.8e-06	EMI domain-containing protein 1 OS=Homo sapiens GN=EMID1 PE=2 SV=1
CL3891.Contig2_OMA	sp|Q91VF5|EMID1_MOUSE	66.7	7.5e-06	EMI domain-containing protein 1 OS=Mus musculus GN=Emid1 PE=2 SV=1
CL3892.Contig1_OMA	sp|B0KYV5|LIMA1_PIG	33.6	5.7e-82	LIM domain and actin-binding protein 1 OS=Sus scrofa GN=LIMA1 PE=2 SV=1
CL3892.Contig1_OMA	sp|Q9UHB6|LIMA1_HUMAN	33.4	3.2e-77	LIM domain and actin-binding protein 1 OS=Homo sapiens GN=LIMA1 PE=1 SV=1
CL3892.Contig1_OMA	sp|Q9ERG0|LIMA1_MOUSE	41	1.1e-72	LIM domain and actin-binding protein 1 OS=Mus musculus GN=Lima1 PE=1 SV=3
CL3892.Contig1_OMA	sp|Q1LZA7|LIMD2_BOVIN	57.3	7.1e-32	LIM domain-containing protein 2 OS=Bos taurus GN=LIMD2 PE=2 SV=1
CL3892.Contig1_OMA	sp|Q9BT23|LIMD2_HUMAN	55.4	1.2e-31	LIM domain-containing protein 2 OS=Homo sapiens GN=LIMD2 PE=1 SV=1
CL3892.Contig2_OMA	sp|B0KYV5|LIMA1_PIG	33.3	9.4e-81	LIM domain and actin-binding protein 1 OS=Sus scrofa GN=LIMA1 PE=2 SV=1
CL3892.Contig2_OMA	sp|Q9UHB6|LIMA1_HUMAN	31	2.8e-77	LIM domain and actin-binding protein 1 OS=Homo sapiens GN=LIMA1 PE=1 SV=1
CL3892.Contig2_OMA	sp|Q9ERG0|LIMA1_MOUSE	41	1.2e-72	LIM domain and actin-binding protein 1 OS=Mus musculus GN=Lima1 PE=1 SV=3
CL3892.Contig2_OMA	sp|Q1LZA7|LIMD2_BOVIN	57.3	8.1e-32	LIM domain-containing protein 2 OS=Bos taurus GN=LIMD2 PE=2 SV=1
CL3892.Contig2_OMA	sp|Q9BT23|LIMD2_HUMAN	55.4	1.4e-31	LIM domain-containing protein 2 OS=Homo sapiens GN=LIMD2 PE=1 SV=1
CL3893.Contig1_OMA	sp|Q92859|NEO1_HUMAN	54.3	1.8e-22	Neogenin OS=Homo sapiens GN=NEO1 PE=1 SV=2
CL3893.Contig1_OMA	sp|P97603|NEO1_RAT	53.4	1.5e-21	Neogenin (Fragment) OS=Rattus norvegicus GN=Neo1 PE=2 SV=1
CL3893.Contig1_OMA	sp|P97798|NEO1_MOUSE	53.8	4.3e-21	Neogenin OS=Mus musculus GN=Neo1 PE=1 SV=1
CL3893.Contig1_OMA	sp|Q90610|NEO1_CHICK	52.5	6.2e-20	Neogenin (Fragment) OS=Gallus gallus PE=2 SV=1
CL3893.Contig1_OMA	sp|P70211|DCC_MOUSE	37.2	7.7e-10	Netrin receptor DCC OS=Mus musculus GN=Dcc PE=1 SV=2
CL3893.Contig2_OMA	sp|Q92859|NEO1_HUMAN	63.3	1.4e-37	Neogenin OS=Homo sapiens GN=NEO1 PE=1 SV=2
CL3893.Contig2_OMA	sp|P97603|NEO1_RAT	62.6	1.2e-36	Neogenin (Fragment) OS=Rattus norvegicus GN=Neo1 PE=2 SV=1
CL3893.Contig2_OMA	sp|P97798|NEO1_MOUSE	62.9	3.4e-36	Neogenin OS=Mus musculus GN=Neo1 PE=1 SV=1
CL3893.Contig2_OMA	sp|Q90610|NEO1_CHICK	61.5	4.8e-35	Neogenin (Fragment) OS=Gallus gallus PE=2 SV=1
CL3893.Contig2_OMA	sp|P70211|DCC_MOUSE	43.8	4.4e-20	Netrin receptor DCC OS=Mus musculus GN=Dcc PE=1 SV=2
CL3894.Contig1_OMA	sp|Q29099|PTBP1_PIG	76.6	1.1e-239	Polypyrimidine tract-binding protein 1 OS=Sus scrofa GN=PTBP1 PE=2 SV=1
CL3894.Contig1_OMA	sp|Q00438|PTBP1_RAT	76.2	2.9e-237	Polypyrimidine tract-binding protein 1 OS=Rattus norvegicus GN=Ptbp1 PE=1 SV=1
CL3894.Contig1_OMA	sp|Q8WN55|PTBP1_BOVIN	73.8	5.4e-228	Polypyrimidine tract-binding protein 1 OS=Bos taurus GN=PTBP1 PE=2 SV=1
CL3894.Contig1_OMA	sp|P26599|PTBP1_HUMAN	74.2	7.1e-228	Polypyrimidine tract-binding protein 1 OS=Homo sapiens GN=PTBP1 PE=1 SV=1
CL3894.Contig1_OMA	sp|O95758|PTBP3_HUMAN	70.3	5.1e-218	Polypyrimidine tract-binding protein 3 OS=Homo sapiens GN=PTBP3 PE=1 SV=2
CL3894.Contig2_OMA	sp|Q29099|PTBP1_PIG	75.2	1.3e-167	Polypyrimidine tract-binding protein 1 OS=Sus scrofa GN=PTBP1 PE=2 SV=1
CL3894.Contig2_OMA	sp|Q00438|PTBP1_RAT	74.4	3e-164	Polypyrimidine tract-binding protein 1 OS=Rattus norvegicus GN=Ptbp1 PE=1 SV=1
CL3894.Contig2_OMA	sp|P26599|PTBP1_HUMAN	71.6	1.5e-155	Polypyrimidine tract-binding protein 1 OS=Homo sapiens GN=PTBP1 PE=1 SV=1
CL3894.Contig2_OMA	sp|P17225|PTBP1_MOUSE	71.1	1.9e-155	Polypyrimidine tract-binding protein 1 OS=Mus musculus GN=Ptbp1 PE=1 SV=2
CL3894.Contig2_OMA	sp|Q8WN55|PTBP1_BOVIN	71.1	2.5e-155	Polypyrimidine tract-binding protein 1 OS=Bos taurus GN=PTBP1 PE=2 SV=1
CL3895.Contig2_OMA	sp|Q13490|BIRC2_HUMAN	52.7	3.5e-194	Baculoviral IAP repeat-containing protein 2 OS=Homo sapiens GN=BIRC2 PE=1 SV=2
CL3895.Contig2_OMA	sp|Q90660|BIR_CHICK	54.7	8.1e-191	Inhibitor of apoptosis protein OS=Gallus gallus GN=ITA PE=2 SV=1
CL3895.Contig2_OMA	sp|A1E2V0|BIRC3_CANFA	53.1	2e-189	Baculoviral IAP repeat-containing protein 3 OS=Canis familiaris GN=BIRC3 PE=2 SV=1
CL3895.Contig2_OMA	sp|Q13489|BIRC3_HUMAN	52	4.9e-188	Baculoviral IAP repeat-containing protein 3 OS=Homo sapiens GN=BIRC3 PE=1 SV=2
CL3895.Contig2_OMA	sp|Q62210|BIRC2_MOUSE	51.1	3.4e-181	Baculoviral IAP repeat-containing protein 2 OS=Mus musculus GN=Birc2 PE=1 SV=1
CL3896.Contig2_OMA	sp|P59747|PRVB_SCOJP	79.6	5.8e-42	Parvalbumin beta OS=Scomber japonicus PE=1 SV=2
CL3896.Contig2_OMA	sp|Q90YK7|PRVB2_THECH	78	1.4e-40	Parvalbumin beta-2 OS=Theragra chalcogramma PE=1 SV=3
CL3896.Contig2_OMA	sp|P02618|PRVB_CYPCA	79.6	1.4e-40	Parvalbumin beta OS=Cyprinus carpio PE=1 SV=1
CL3896.Contig2_OMA	sp|Q91483|PRVB2_SALSA	77.6	2.4e-40	Parvalbumin beta 2 OS=Salmo salar PE=1 SV=3
CL3896.Contig2_OMA	sp|Q90YK8|PRVB1_THECH	78	1.6e-39	Parvalbumin beta-1 OS=Theragra chalcogramma PE=1 SV=1
CL3897.Contig1_OMA	sp|Q29467|I5P1_CANFA	78.3	1.2e-189	Type I inositol 1,4,5-trisphosphate 5-phosphatase OS=Canis familiaris GN=INPP5A PE=2 SV=1
CL3897.Contig1_OMA	sp|Q14642|I5P1_HUMAN	78.1	1.8e-188	Type I inositol 1,4,5-trisphosphate 5-phosphatase OS=Homo sapiens GN=INPP5A PE=1 SV=1
CL3897.Contig1_OMA	sp|Q17848|I5P1_CAEEL	38.3	2.6e-70	Probable type I inositol 1,4,5-trisphosphate 5-phosphatase OS=Caenorhabditis elegans GN=ipp-5 PE=2 SV=2
CL3897.Contig2_OMA	sp|Q29467|I5P1_CANFA	78.5	2.4e-196	Type I inositol 1,4,5-trisphosphate 5-phosphatase OS=Canis familiaris GN=INPP5A PE=2 SV=1
CL3897.Contig2_OMA	sp|Q14642|I5P1_HUMAN	78.2	3.5e-195	Type I inositol 1,4,5-trisphosphate 5-phosphatase OS=Homo sapiens GN=INPP5A PE=1 SV=1
CL3897.Contig2_OMA	sp|Q17848|I5P1_CAEEL	38.3	2.7e-70	Probable type I inositol 1,4,5-trisphosphate 5-phosphatase OS=Caenorhabditis elegans GN=ipp-5 PE=2 SV=2
CL3898.Contig1_OMA	sp|Q8NCE2|MTMRE_HUMAN	64.8	3.6e-244	Myotubularin-related protein 14 OS=Homo sapiens GN=MTMR14 PE=1 SV=2
CL3898.Contig1_OMA	sp|Q8VEL2|MTMRE_MOUSE	65.7	6.8e-243	Myotubularin-related protein 14 OS=Mus musculus GN=Mtmr14 PE=2 SV=2
CL3898.Contig2_OMA	sp|Q8NCE2|MTMRE_HUMAN	64.8	3.6e-244	Myotubularin-related protein 14 OS=Homo sapiens GN=MTMR14 PE=1 SV=2
CL3898.Contig2_OMA	sp|Q8VEL2|MTMRE_MOUSE	65.7	6.9e-243	Myotubularin-related protein 14 OS=Mus musculus GN=Mtmr14 PE=2 SV=2
CL3899.Contig1_OMA	sp|Q56A36|HSH2D_DANRE	39.8	1.2e-51	Hematopoietic SH2 domain-containing protein homolog OS=Danio rerio GN=hsh2d PE=2 SV=1
CL3899.Contig1_OMA	sp|Q96JZ2|HSH2D_HUMAN	38.6	6.3e-29	Hematopoietic SH2 domain-containing protein OS=Homo sapiens GN=HSH2D PE=1 SV=1
CL3899.Contig1_OMA	sp|Q6VYH9|HSH2D_MOUSE	46	4.5e-27	Hematopoietic SH2 domain-containing protein OS=Mus musculus GN=Hsh2d PE=2 SV=1
CL3899.Contig1_OMA	sp|Q9NP31|SH22A_HUMAN	30.3	1.4e-25	SH2 domain-containing protein 2A OS=Homo sapiens GN=SH2D2A PE=1 SV=3
CL3899.Contig1_OMA	sp|A6NKC9|SH2D7_HUMAN	45.5	4.7e-24	SH2 domain-containing protein 7 OS=Homo sapiens GN=SH2D7 PE=4 SV=2
CL3899.Contig2_OMA	sp|Q56A36|HSH2D_DANRE	39.8	1.2e-51	Hematopoietic SH2 domain-containing protein homolog OS=Danio rerio GN=hsh2d PE=2 SV=1
CL3899.Contig2_OMA	sp|Q96JZ2|HSH2D_HUMAN	38.6	6.2e-29	Hematopoietic SH2 domain-containing protein OS=Homo sapiens GN=HSH2D PE=1 SV=1
CL3899.Contig2_OMA	sp|Q6VYH9|HSH2D_MOUSE	46	4.5e-27	Hematopoietic SH2 domain-containing protein OS=Mus musculus GN=Hsh2d PE=2 SV=1
CL3899.Contig2_OMA	sp|Q9NP31|SH22A_HUMAN	30.3	1.4e-25	SH2 domain-containing protein 2A OS=Homo sapiens GN=SH2D2A PE=1 SV=3
CL3899.Contig2_OMA	sp|A6NKC9|SH2D7_HUMAN	45.5	4.6e-24	SH2 domain-containing protein 7 OS=Homo sapiens GN=SH2D7 PE=4 SV=2
CL3901.Contig1_OMA	sp|Q8TE68|ES8L1_HUMAN	40.1	3.3e-104	Epidermal growth factor receptor kinase substrate 8-like protein 1 OS=Homo sapiens GN=EPS8L1 PE=1 SV=3
CL3901.Contig1_OMA	sp|Q8R5F8|ES8L1_MOUSE	42.3	4.5e-101	Epidermal growth factor receptor kinase substrate 8-like protein 1 OS=Mus musculus GN=Eps8l1 PE=1 SV=1
CL3901.Contig1_OMA	sp|F1M3L7|EPS8_RAT	35.8	4.5e-77	Epidermal growth factor receptor kinase substrate 8 OS=Rattus norvegicus GN=Eps8 PE=1 SV=2
CL3901.Contig1_OMA	sp|Q5R4H4|EPS8_PONAB	35	1e-76	Epidermal growth factor receptor kinase substrate 8 OS=Pongo abelii GN=EPS8 PE=2 SV=2
CL3901.Contig1_OMA	sp|Q08509|EPS8_MOUSE	34.5	1e-76	Epidermal growth factor receptor kinase substrate 8 OS=Mus musculus GN=Eps8 PE=1 SV=2
CL3901.Contig2_OMA	sp|Q8TE68|ES8L1_HUMAN	38.3	1.6e-124	Epidermal growth factor receptor kinase substrate 8-like protein 1 OS=Homo sapiens GN=EPS8L1 PE=1 SV=3
CL3901.Contig2_OMA	sp|Q8R5F8|ES8L1_MOUSE	37.8	2.3e-118	Epidermal growth factor receptor kinase substrate 8-like protein 1 OS=Mus musculus GN=Eps8l1 PE=1 SV=1
CL3901.Contig2_OMA	sp|Q99K30|ES8L2_MOUSE	35.3	5.8e-98	Epidermal growth factor receptor kinase substrate 8-like protein 2 OS=Mus musculus GN=Eps8l2 PE=1 SV=1
CL3901.Contig2_OMA	sp|Q5R4H4|EPS8_PONAB	33.3	9.9e-98	Epidermal growth factor receptor kinase substrate 8 OS=Pongo abelii GN=EPS8 PE=2 SV=2
CL3901.Contig2_OMA	sp|Q08509|EPS8_MOUSE	32.8	1.7e-97	Epidermal growth factor receptor kinase substrate 8 OS=Mus musculus GN=Eps8 PE=1 SV=2
CL3902.Contig1_OMA	sp|O75293|GA45B_HUMAN	66.7	9.5e-38	Growth arrest and DNA damage-inducible protein GADD45 beta OS=Homo sapiens GN=GADD45B PE=1 SV=1
CL3902.Contig1_OMA	sp|Q5E9A5|GA45B_BOVIN	64.9	1.1e-36	Growth arrest and DNA damage-inducible protein GADD45 beta OS=Bos taurus GN=GADD45B PE=2 SV=1
CL3902.Contig1_OMA	sp|P22339|GA45B_MOUSE	65.8	2.3e-36	Growth arrest and DNA damage-inducible protein GADD45 beta OS=Mus musculus GN=Gadd45b PE=1 SV=1
CL3902.Contig1_OMA	sp|Q60GI5|GA45A_FELCA	56.9	9.5e-30	Growth arrest and DNA damage-inducible protein GADD45 alpha OS=Felis catus GN=GADD45A PE=2 SV=1
CL3902.Contig1_OMA	sp|P24523|GA45A_CRIGR	56	1.2e-29	Growth arrest and DNA damage-inducible protein GADD45 alpha OS=Cricetulus griseus GN=GADD45A PE=2 SV=1
CL3902.Contig2_OMA	sp|O75293|GA45B_HUMAN	68.8	1.7e-57	Growth arrest and DNA damage-inducible protein GADD45 beta OS=Homo sapiens GN=GADD45B PE=1 SV=1
CL3902.Contig2_OMA	sp|Q5E9A5|GA45B_BOVIN	67.5	5.5e-56	Growth arrest and DNA damage-inducible protein GADD45 beta OS=Bos taurus GN=GADD45B PE=2 SV=1
CL3902.Contig2_OMA	sp|P22339|GA45B_MOUSE	66.9	2.7e-55	Growth arrest and DNA damage-inducible protein GADD45 beta OS=Mus musculus GN=Gadd45b PE=1 SV=1
CL3902.Contig2_OMA	sp|Q9WTQ7|GA45G_RAT	55.6	2.8e-44	Growth arrest and DNA damage-inducible protein GADD45 gamma OS=Rattus norvegicus GN=Gadd45g PE=2 SV=1
CL3902.Contig2_OMA	sp|P24523|GA45A_CRIGR	55.2	4.8e-44	Growth arrest and DNA damage-inducible protein GADD45 alpha OS=Cricetulus griseus GN=GADD45A PE=2 SV=1
CL3903.Contig1_OMA	sp|Q62315|JARD2_MOUSE	43.7	1.2e-31	Protein Jumonji OS=Mus musculus GN=Jarid2 PE=1 SV=1
CL3903.Contig1_OMA	sp|Q5F363|JARD2_CHICK	50.6	3e-30	Protein Jumonji OS=Gallus gallus GN=JARID2 PE=2 SV=1
CL3903.Contig1_OMA	sp|Q92833|JARD2_HUMAN	50	8.7e-30	Protein Jumonji OS=Homo sapiens GN=JARID2 PE=1 SV=2
CL3903.Contig1_OMA	sp|Q1LVC2|JARD2_DANRE	43.1	1.5e-29	Protein Jumonji OS=Danio rerio GN=jarid2b PE=3 SV=2
CL3904.Contig1_OMA	sp|Q9P0W5|SCHI1_HUMAN	79.8	1.1e-123	Schwannomin-interacting protein 1 OS=Homo sapiens GN=SCHIP1 PE=1 SV=1
CL3904.Contig1_OMA	sp|Q3TI53|SCHI1_MOUSE	79.5	7.1e-123	Schwannomin-interacting protein 1 OS=Mus musculus GN=Schip1 PE=1 SV=2
CL3904.Contig2_OMA	sp|Q9P0W5|SCHI1_HUMAN	88.4	4.7e-134	Schwannomin-interacting protein 1 OS=Homo sapiens GN=SCHIP1 PE=1 SV=1
CL3904.Contig2_OMA	sp|Q3TI53|SCHI1_MOUSE	88	1.8e-133	Schwannomin-interacting protein 1 OS=Mus musculus GN=Schip1 PE=1 SV=2
CL3905.Contig1_OMA	sp|Q24574|UBPE_DROME	30.2	4.2e-19	Ubiquitin carboxyl-terminal hydrolase 64E OS=Drosophila melanogaster GN=Ubp64E PE=1 SV=2
CL3905.Contig1_OMA	sp|O75604|UBP2_HUMAN	27.8	1.5e-16	Ubiquitin carboxyl-terminal hydrolase 2 OS=Homo sapiens GN=USP2 PE=1 SV=2
CL3905.Contig1_OMA	sp|Q5U349|UBP2_RAT	27.8	3.3e-16	Ubiquitin carboxyl-terminal hydrolase 2 OS=Rattus norvegicus GN=Usp2 PE=1 SV=1
CL3905.Contig1_OMA	sp|O88623|UBP2_MOUSE	27.8	3.3e-16	Ubiquitin carboxyl-terminal hydrolase 2 OS=Mus musculus GN=Usp2 PE=1 SV=2
CL3905.Contig2_OMA	sp|Q54QQ2|Y5634_DICDI	20.3	7e-08	Uncharacterized protein DDB_G0283697 OS=Dictyostelium discoideum GN=DDB_G0283697 PE=4 SV=1
CL3905.Contig2_OMA	sp|Q8IRB5|CLSPN_DROME	21.9	2e-07	Claspin homolog OS=Drosophila melanogaster GN=CG32251 PE=1 SV=1
CL3905.Contig2_OMA	sp|Q7Z6E9|RBBP6_HUMAN	20.9	2.6e-07	E3 ubiquitin-protein ligase RBBP6 OS=Homo sapiens GN=RBBP6 PE=1 SV=1
CL3905.Contig2_OMA	sp|Q55AX2|DOT1L_DICDI	19.1	3.8e-06	Histone-lysine N-methyltransferase, H3 lysine-79 specific OS=Dictyostelium discoideum GN=dotA PE=2 SV=2
CL3905.Contig2_OMA	sp|Q1ZXH0|MSH3_DICDI	21.6	8.5e-06	DNA mismatch repair protein Msh3 OS=Dictyostelium discoideum GN=msh3 PE=3 SV=1
CL3907.Contig1_OMA	sp|Q9HAT8|PELI2_HUMAN	82.5	2.5e-217	E3 ubiquitin-protein ligase pellino homolog 2 OS=Homo sapiens GN=PELI2 PE=1 SV=1
CL3907.Contig1_OMA	sp|Q8BST6|PELI2_MOUSE	80.2	4.2e-209	E3 ubiquitin-protein ligase pellino homolog 2 OS=Mus musculus GN=Peli2 PE=1 SV=2
CL3907.Contig1_OMA	sp|Q96FA3|PELI1_HUMAN	78.1	1.4e-201	E3 ubiquitin-protein ligase pellino homolog 1 OS=Homo sapiens GN=PELI1 PE=1 SV=2
CL3907.Contig1_OMA	sp|Q8C669|PELI1_MOUSE	77.8	5.5e-201	E3 ubiquitin-protein ligase pellino homolog 1 OS=Mus musculus GN=Peli1 PE=1 SV=2
CL3907.Contig1_OMA	sp|Q8BXR6|PELI3_MOUSE	69.2	1.1e-177	E3 ubiquitin-protein ligase pellino homolog 3 OS=Mus musculus GN=Peli3 PE=2 SV=2
CL3907.Contig2_OMA	sp|Q9HAT8|PELI2_HUMAN	83	4.5e-218	E3 ubiquitin-protein ligase pellino homolog 2 OS=Homo sapiens GN=PELI2 PE=1 SV=1
CL3907.Contig2_OMA	sp|Q8BST6|PELI2_MOUSE	80.7	7.7e-210	E3 ubiquitin-protein ligase pellino homolog 2 OS=Mus musculus GN=Peli2 PE=1 SV=2
CL3907.Contig2_OMA	sp|Q96FA3|PELI1_HUMAN	77.6	7.9e-199	E3 ubiquitin-protein ligase pellino homolog 1 OS=Homo sapiens GN=PELI1 PE=1 SV=2
CL3907.Contig2_OMA	sp|Q8C669|PELI1_MOUSE	77.4	3e-198	E3 ubiquitin-protein ligase pellino homolog 1 OS=Mus musculus GN=Peli1 PE=1 SV=2
CL3907.Contig2_OMA	sp|Q8BXR6|PELI3_MOUSE	68.5	1.5e-176	E3 ubiquitin-protein ligase pellino homolog 3 OS=Mus musculus GN=Peli3 PE=2 SV=2
CL3908.Contig1_OMA	sp|Q76IQ7|TOX2_RAT	54.1	5.5e-67	TOX high mobility group box family member 2 OS=Rattus norvegicus GN=Tox2 PE=2 SV=1
CL3908.Contig1_OMA	sp|Q66JW3|TOX_MOUSE	50.3	2e-64	Thymocyte selection-associated high mobility group box protein TOX OS=Mus musculus GN=Tox PE=1 SV=2
CL3908.Contig1_OMA	sp|O94900|TOX_HUMAN	46.1	7.5e-64	Thymocyte selection-associated high mobility group box protein TOX OS=Homo sapiens GN=TOX PE=2 SV=3
CL3908.Contig1_OMA	sp|Q96NM4|TOX2_HUMAN	46.4	1.8e-49	TOX high mobility group box family member 2 OS=Homo sapiens GN=TOX2 PE=2 SV=2
CL3908.Contig1_OMA	sp|Q80W03|TOX3_MOUSE	51.7	1.3e-44	TOX high mobility group box family member 3 OS=Mus musculus GN=Tox3 PE=2 SV=1
CL3908.Contig2_OMA	sp|Q76IQ7|TOX2_RAT	54.1	5.4e-67	TOX high mobility group box family member 2 OS=Rattus norvegicus GN=Tox2 PE=2 SV=1
CL3908.Contig2_OMA	sp|Q66JW3|TOX_MOUSE	50.3	1.9e-64	Thymocyte selection-associated high mobility group box protein TOX OS=Mus musculus GN=Tox PE=1 SV=2
CL3908.Contig2_OMA	sp|O94900|TOX_HUMAN	46.1	7.2e-64	Thymocyte selection-associated high mobility group box protein TOX OS=Homo sapiens GN=TOX PE=2 SV=3
CL3908.Contig2_OMA	sp|Q96NM4|TOX2_HUMAN	46.4	1.7e-49	TOX high mobility group box family member 2 OS=Homo sapiens GN=TOX2 PE=2 SV=2
CL3908.Contig2_OMA	sp|Q80W03|TOX3_MOUSE	51.7	1.3e-44	TOX high mobility group box family member 3 OS=Mus musculus GN=Tox3 PE=2 SV=1
CL3910.Contig1_OMA	sp|O57611|K1C18_SCYST	37.4	9.8e-53	Keratin, type I cytoskeletal 18 OS=Scyliorhinus stellaris GN=krt18 PE=1 SV=1
CL3910.Contig1_OMA	sp|Q5K2N9|K1C18_PROAT	35.7	9.8e-53	Keratin, type I cytoskeletal 18 OS=Protopterus aethiopicus GN=krt18 PE=1 SV=1
[truncated: 63,536 more rows]

## Sheet: O.songkhrammemsis.swissprot
Query_id	Subject_id	Identity	E_value	Subject_annotation
CL3741.Contig1_OSA	sp|P58875|S14L2_BOVIN	69.5	1.3e-108	SEC14-like protein 2 OS=Bos taurus GN=SEC14L2 PE=1 SV=2
CL3741.Contig1_OSA	sp|Q99MS0|S14L2_RAT	68.3	1.6e-106	SEC14-like protein 2 OS=Rattus norvegicus GN=Sec14l2 PE=1 SV=1
CL3741.Contig1_OSA	sp|Q99J08|S14L2_MOUSE	68.3	4.6e-106	SEC14-like protein 2 OS=Mus musculus GN=Sec14l2 PE=1 SV=1
CL3741.Contig1_OSA	sp|O76054|S14L2_HUMAN	67.6	6.6e-105	SEC14-like protein 2 OS=Homo sapiens GN=SEC14L2 PE=1 SV=1
CL3741.Contig1_OSA	sp|Q9Z1J8|S14L3_RAT	64.1	5.4e-99	SEC14-like protein 3 OS=Rattus norvegicus GN=Sec14l3 PE=1 SV=1
CL3741.Contig2_OSA	sp|P58875|S14L2_BOVIN	68.7	5.6e-169	SEC14-like protein 2 OS=Bos taurus GN=SEC14L2 PE=1 SV=2
CL3741.Contig2_OSA	sp|Q99MS0|S14L2_RAT	68.4	4.4e-166	SEC14-like protein 2 OS=Rattus norvegicus GN=Sec14l2 PE=1 SV=1
CL3741.Contig2_OSA	sp|Q99J08|S14L2_MOUSE	66.7	9.9e-166	SEC14-like protein 2 OS=Mus musculus GN=Sec14l2 PE=1 SV=1
CL3741.Contig2_OSA	sp|O76054|S14L2_HUMAN	66.7	4.9e-165	SEC14-like protein 2 OS=Homo sapiens GN=SEC14L2 PE=1 SV=1
CL3741.Contig2_OSA	sp|Q9UDX4|S14L3_HUMAN	65.8	2e-158	SEC14-like protein 3 OS=Homo sapiens GN=SEC14L3 PE=1 SV=1
CL3742.Contig1_OSA	sp|Q91WM3|U3IP2_MOUSE	69	1.6e-158	U3 small nucleolar RNA-interacting protein 2 OS=Mus musculus GN=Rrp9 PE=1 SV=1
CL3742.Contig1_OSA	sp|O43818|U3IP2_HUMAN	69.7	1.3e-157	U3 small nucleolar RNA-interacting protein 2 OS=Homo sapiens GN=RRP9 PE=1 SV=1
CL3742.Contig1_OSA	sp|Q14416|GRM2_HUMAN	75.5	2.5e-148	Metabotropic glutamate receptor 2 OS=Homo sapiens GN=GRM2 PE=1 SV=2
CL3742.Contig1_OSA	sp|Q14BI2|GRM2_MOUSE	74.6	8.1e-147	Metabotropic glutamate receptor 2 OS=Mus musculus GN=Grm2 PE=1 SV=2
CL3742.Contig1_OSA	sp|P31421|GRM2_RAT	74.3	8.1e-147	Metabotropic glutamate receptor 2 OS=Rattus norvegicus GN=Grm2 PE=1 SV=1
CL3742.Contig2_OSA	sp|Q14416|GRM2_HUMAN	75.5	1.7e-148	Metabotropic glutamate receptor 2 OS=Homo sapiens GN=GRM2 PE=1 SV=2
CL3742.Contig2_OSA	sp|Q14BI2|GRM2_MOUSE	74.6	5.4e-147	Metabotropic glutamate receptor 2 OS=Mus musculus GN=Grm2 PE=1 SV=2
CL3742.Contig2_OSA	sp|P31421|GRM2_RAT	74.3	5.4e-147	Metabotropic glutamate receptor 2 OS=Rattus norvegicus GN=Grm2 PE=1 SV=1
CL3742.Contig2_OSA	sp|Q9QYS2|GRM3_MOUSE	71.6	2.8e-143	Metabotropic glutamate receptor 3 OS=Mus musculus GN=Grm3 PE=1 SV=1
CL3742.Contig2_OSA	sp|P31422|GRM3_RAT	71.6	3.6e-143	Metabotropic glutamate receptor 3 OS=Rattus norvegicus GN=Grm3 PE=1 SV=1
CL3743.Contig1_OSA	sp|A2RT67|DEND3_MOUSE	50.3	4.3e-280	DENN domain-containing protein 3 OS=Mus musculus GN=Dennd3 PE=1 SV=2
CL3743.Contig1_OSA	sp|A2RUS2|DEND3_HUMAN	50.9	1.8e-262	DENN domain-containing protein 3 OS=Homo sapiens GN=DENND3 PE=1 SV=2
CL3743.Contig1_OSA	sp|Q86WG5|MTMRD_HUMAN	25.6	6.4e-18	Myotubularin-related protein 13 OS=Homo sapiens GN=SBF2 PE=1 SV=1
CL3743.Contig1_OSA	sp|Q924W7|ST5_MOUSE	25.8	8.4e-18	Suppression of tumorigenicity 5 protein OS=Mus musculus GN=St5 PE=1 SV=1
CL3743.Contig1_OSA	sp|P78524|ST5_HUMAN	25.9	9.3e-17	Suppression of tumorigenicity 5 protein OS=Homo sapiens GN=ST5 PE=1 SV=3
CL3743.Contig2_OSA	sp|A2RT67|DEND3_MOUSE	50.1	3.6e-311	DENN domain-containing protein 3 OS=Mus musculus GN=Dennd3 PE=1 SV=2
CL3743.Contig2_OSA	sp|A2RUS2|DEND3_HUMAN	50.3	3.2e-291	DENN domain-containing protein 3 OS=Homo sapiens GN=DENND3 PE=1 SV=2
CL3743.Contig2_OSA	sp|Q86WG5|MTMRD_HUMAN	25.6	3.8e-18	Myotubularin-related protein 13 OS=Homo sapiens GN=SBF2 PE=1 SV=1
CL3743.Contig2_OSA	sp|Q924W7|ST5_MOUSE	25.8	5e-18	Suppression of tumorigenicity 5 protein OS=Mus musculus GN=St5 PE=1 SV=1
CL3743.Contig2_OSA	sp|P78524|ST5_HUMAN	25.9	5.5e-17	Suppression of tumorigenicity 5 protein OS=Homo sapiens GN=ST5 PE=1 SV=3
CL3744.Contig1_OSA	sp|Q9D805|CAN9_MOUSE	34.1	1.1e-07	Calpain-9 OS=Mus musculus GN=Capn9 PE=2 SV=2
CL3744.Contig1_OSA	sp|O35350|CAN1_MOUSE	35.4	2.4e-07	Calpain-1 catalytic subunit OS=Mus musculus GN=Capn1 PE=1 SV=1
CL3744.Contig1_OSA	sp|P97571|CAN1_RAT	35.4	2.4e-07	Calpain-1 catalytic subunit OS=Rattus norvegicus GN=Capn1 PE=1 SV=1
CL3744.Contig1_OSA	sp|P43367|CAN2_PIG	37.7	2.4e-07	Calpain-2 catalytic subunit (Fragment) OS=Sus scrofa GN=CAPN2 PE=2 SV=2
CL3744.Contig1_OSA	sp|P34308|CAN_CAEEL	36.2	5.3e-07	Calpain clp-1 OS=Caenorhabditis elegans GN=clp-1 PE=3 SV=4
CL3744.Contig2_OSA	sp|O35350|CAN1_MOUSE	33.1	9.5e-35	Calpain-1 catalytic subunit OS=Mus musculus GN=Capn1 PE=1 SV=1
CL3744.Contig2_OSA	sp|P97571|CAN1_RAT	33.1	1.2e-34	Calpain-1 catalytic subunit OS=Rattus norvegicus GN=Capn1 PE=1 SV=1
CL3744.Contig2_OSA	sp|P00789|CANX_CHICK	32.8	2.8e-34	Calpain-1 catalytic subunit OS=Gallus gallus PE=1 SV=2
CL3744.Contig2_OSA	sp|A6NHC0|CAN8_HUMAN	32.9	2.8e-34	Calpain-8 OS=Homo sapiens GN=CAPN8 PE=2 SV=3
CL3744.Contig2_OSA	sp|P35750|CAN1_PIG	32	6.2e-34	Calpain-1 catalytic subunit OS=Sus scrofa GN=CAPN1 PE=2 SV=3
CL3744.Contig3_OSA	sp|Q9GLG1|CAN2_MACFA	40.8	2.8e-52	Calpain-2 catalytic subunit OS=Macaca fascicularis GN=CAPN2 PE=2 SV=3
CL3744.Contig3_OSA	sp|P17655|CAN2_HUMAN	40.8	2.8e-52	Calpain-2 catalytic subunit OS=Homo sapiens GN=CAPN2 PE=1 SV=6
CL3744.Contig3_OSA	sp|O35350|CAN1_MOUSE	41.5	4.7e-52	Calpain-1 catalytic subunit OS=Mus musculus GN=Capn1 PE=1 SV=1
CL3744.Contig3_OSA	sp|O14815|CAN9_HUMAN	40.9	8.1e-52	Calpain-9 OS=Homo sapiens GN=CAPN9 PE=1 SV=1
CL3744.Contig3_OSA	sp|Q27971|CAN2_BOVIN	41.2	2.4e-51	Calpain-2 catalytic subunit OS=Bos taurus GN=CAPN2 PE=2 SV=2
CL3746.Contig1_OSA	sp|Q6DBU5|GMPPB_DANRE	89.2	8.3e-189	Mannose-1-phosphate guanyltransferase beta OS=Danio rerio GN=gmppb PE=2 SV=1
CL3746.Contig1_OSA	sp|Q68EY9|GMPBA_XENLA	86.7	4e-183	Mannose-1-phosphate guanyltransferase beta-A OS=Xenopus laevis GN=gmppb-a PE=2 SV=1
CL3746.Contig1_OSA	sp|Q68EQ1|GMPPB_XENTR	85.8	2e-182	Mannose-1-phosphate guanyltransferase beta OS=Xenopus tropicalis GN=gmppb PE=2 SV=1
CL3746.Contig1_OSA	sp|A2VD83|GMPBB_XENLA	85.3	2.6e-182	Mannose-1-phosphate guanyltransferase beta-B OS=Xenopus laevis GN=gmppb-b PE=2 SV=1
CL3746.Contig1_OSA	sp|Q8BTZ7|GMPPB_MOUSE	82.2	4e-175	Mannose-1-phosphate guanyltransferase beta OS=Mus musculus GN=Gmppb PE=1 SV=1
CL3746.Contig2_OSA	sp|Q6DBU5|GMPPB_DANRE	89.3	3.2e-106	Mannose-1-phosphate guanyltransferase beta OS=Danio rerio GN=gmppb PE=2 SV=1
CL3746.Contig2_OSA	sp|Q68EY9|GMPBA_XENLA	84.6	2.2e-102	Mannose-1-phosphate guanyltransferase beta-A OS=Xenopus laevis GN=gmppb-a PE=2 SV=1
CL3746.Contig2_OSA	sp|A2VD83|GMPBB_XENLA	83.6	4.8e-102	Mannose-1-phosphate guanyltransferase beta-B OS=Xenopus laevis GN=gmppb-b PE=2 SV=1
CL3746.Contig2_OSA	sp|Q68EQ1|GMPPB_XENTR	83.6	8.2e-102	Mannose-1-phosphate guanyltransferase beta OS=Xenopus tropicalis GN=gmppb PE=2 SV=1
CL3746.Contig2_OSA	sp|P0C5I2|GMPPB_PIG	82.2	1.7e-99	Mannose-1-phosphate guanyltransferase beta OS=Sus scrofa GN=GMPPB PE=1 SV=1
CL3747.Contig1_OSA	sp|Q689Z5|SBNO1_MOUSE	75.8	0	Protein strawberry notch homolog 1 OS=Mus musculus GN=Sbno1 PE=1 SV=2
CL3747.Contig1_OSA	sp|A3KN83|SBNO1_HUMAN	75.4	0	Protein strawberry notch homolog 1 OS=Homo sapiens GN=SBNO1 PE=1 SV=1
CL3747.Contig1_OSA	sp|Q5F371|SBNO1_CHICK	76.5	0	Protein strawberry notch homolog 1 OS=Gallus gallus GN=SBNO1 PE=2 SV=1
CL3747.Contig1_OSA	sp|Q5BJL5|SBNO1_RAT	67.8	1.1e-299	Protein strawberry notch homolog 1 OS=Rattus norvegicus GN=Sbno1 PE=1 SV=2
CL3747.Contig1_OSA	sp|A8JUV0|SBNO_DROME	62.5	2.4e-198	Protein strawberry notch OS=Drosophila melanogaster GN=sno PE=1 SV=2
CL3747.Contig2_OSA	sp|A3KN83|SBNO1_HUMAN	77.8	2.1e-79	Protein strawberry notch homolog 1 OS=Homo sapiens GN=SBNO1 PE=1 SV=1
CL3747.Contig2_OSA	sp|Q689Z5|SBNO1_MOUSE	77.2	4.6e-79	Protein strawberry notch homolog 1 OS=Mus musculus GN=Sbno1 PE=1 SV=2
CL3747.Contig2_OSA	sp|Q5BJL5|SBNO1_RAT	77.2	4.6e-79	Protein strawberry notch homolog 1 OS=Rattus norvegicus GN=Sbno1 PE=1 SV=2
CL3747.Contig2_OSA	sp|A8JUV0|SBNO_DROME	42	1e-38	Protein strawberry notch OS=Drosophila melanogaster GN=sno PE=1 SV=2
CL3747.Contig2_OSA	sp|A0JND4|SBNO2_BOVIN	32.2	4.3e-29	Protein strawberry notch homolog 2 OS=Bos taurus GN=SBNO2 PE=2 SV=1
CL3748.Contig1_OSA	sp|Q96G97|BSCL2_HUMAN	48.6	6.1e-69	Seipin OS=Homo sapiens GN=BSCL2 PE=1 SV=3
CL3748.Contig1_OSA	sp|Q9Z2E9|BSCL2_MOUSE	48.6	2.3e-68	Seipin OS=Mus musculus GN=Bscl2 PE=1 SV=2
CL3748.Contig1_OSA	sp|Q5FVJ6|BSCL2_RAT	48.6	2.3e-68	Seipin OS=Rattus norvegicus GN=Bscl2 PE=1 SV=1
CL3748.Contig1_OSA	sp|Q5E9P6|BSCL2_BOVIN	49.4	3e-68	Seipin OS=Bos taurus GN=BSCL2 PE=2 SV=1
CL3748.Contig1_OSA	sp|Q9V3X4|BSCL2_DROME	38.7	4e-44	Seipin OS=Drosophila melanogaster GN=Seipin PE=2 SV=1
CL3748.Contig2_OSA	sp|Q96G97|BSCL2_HUMAN	48.6	6.2e-69	Seipin OS=Homo sapiens GN=BSCL2 PE=1 SV=3
CL3748.Contig2_OSA	sp|Q9Z2E9|BSCL2_MOUSE	48.6	2.4e-68	Seipin OS=Mus musculus GN=Bscl2 PE=1 SV=2
CL3748.Contig2_OSA	sp|Q5FVJ6|BSCL2_RAT	48.6	2.4e-68	Seipin OS=Rattus norvegicus GN=Bscl2 PE=1 SV=1
CL3748.Contig2_OSA	sp|Q5E9P6|BSCL2_BOVIN	49.4	3.1e-68	Seipin OS=Bos taurus GN=BSCL2 PE=2 SV=1
CL3748.Contig2_OSA	sp|Q9V3X4|BSCL2_DROME	38.7	4.1e-44	Seipin OS=Drosophila melanogaster GN=Seipin PE=2 SV=1
CL3749.Contig1_OSA	sp|Q5XKK7|F219B_HUMAN	58.4	5.9e-40	Protein FAM219B OS=Homo sapiens GN=FAM219B PE=1 SV=1
CL3749.Contig1_OSA	sp|Q14DQ1|F219B_MOUSE	58.7	6.5e-39	Protein FAM219B OS=Mus musculus GN=Fam219b PE=1 SV=1
CL3749.Contig1_OSA	sp|Q6DC60|F219A_DANRE	39.9	2.2e-26	Protein FAM219A OS=Danio rerio GN=fam219a PE=2 SV=1
CL3749.Contig1_OSA	sp|Q8IW50|F219A_HUMAN	46.1	6.3e-26	Protein FAM219A OS=Homo sapiens GN=FAM219A PE=1 SV=3
CL3749.Contig1_OSA	sp|Q9D772|F219A_MOUSE	50.8	4.5e-24	Protein FAM219A OS=Mus musculus GN=Fam219a PE=1 SV=2
CL3749.Contig2_OSA	sp|Q5XKK7|F219B_HUMAN	59.2	8.4e-39	Protein FAM219B OS=Homo sapiens GN=FAM219B PE=1 SV=1
CL3749.Contig2_OSA	sp|Q14DQ1|F219B_MOUSE	58.2	2.1e-37	Protein FAM219B OS=Mus musculus GN=Fam219b PE=1 SV=1
CL3749.Contig2_OSA	sp|Q6DC60|F219A_DANRE	39.9	8.2e-26	Protein FAM219A OS=Danio rerio GN=fam219a PE=2 SV=1
CL3749.Contig2_OSA	sp|Q8IW50|F219A_HUMAN	46.1	2.4e-25	Protein FAM219A OS=Homo sapiens GN=FAM219A PE=1 SV=3
CL3749.Contig2_OSA	sp|Q9D772|F219A_MOUSE	50.8	1.7e-23	Protein FAM219A OS=Mus musculus GN=Fam219a PE=1 SV=2
CL3750.Contig1_OSA	sp|Q5RJY2|G2E3_MOUSE	33	8.2e-26	G2/M phase-specific E3 ubiquitin-protein ligase OS=Mus musculus GN=G2e3 PE=2 SV=2
CL3750.Contig1_OSA	sp|Q7L622|G2E3_HUMAN	31	2.2e-23	G2/M phase-specific E3 ubiquitin-protein ligase OS=Homo sapiens GN=G2E3 PE=1 SV=1
CL3750.Contig1_OSA	sp|Q4R9C4|G2E3_MACFA	31	3.8e-23	G2/M phase-specific E3 ubiquitin-protein ligase OS=Macaca fascicularis GN=G2E3 PE=2 SV=2
CL3750.Contig1_OSA	sp|Q5F4A1|G2E3_CHICK	31.3	1.4e-22	G2/M phase-specific E3 ubiquitin-protein ligase OS=Gallus gallus GN=G2E3 PE=2 SV=1
CL3750.Contig3_OSA	sp|Q5RJY2|G2E3_MOUSE	33	5.9e-26	G2/M phase-specific E3 ubiquitin-protein ligase OS=Mus musculus GN=G2e3 PE=2 SV=2
CL3750.Contig3_OSA	sp|Q7L622|G2E3_HUMAN	31	1.6e-23	G2/M phase-specific E3 ubiquitin-protein ligase OS=Homo sapiens GN=G2E3 PE=1 SV=1
CL3750.Contig3_OSA	sp|Q4R9C4|G2E3_MACFA	31	2.7e-23	G2/M phase-specific E3 ubiquitin-protein ligase OS=Macaca fascicularis GN=G2E3 PE=2 SV=2
CL3750.Contig3_OSA	sp|Q5F4A1|G2E3_CHICK	31.3	1e-22	G2/M phase-specific E3 ubiquitin-protein ligase OS=Gallus gallus GN=G2E3 PE=2 SV=1
CL3751.Contig1_OSA	sp|P67999|KS6B1_RAT	81.8	7.5e-234	Ribosomal protein S6 kinase beta-1 OS=Rattus norvegicus GN=Rps6kb1 PE=1 SV=1
CL3751.Contig1_OSA	sp|P67998|KS6B1_RABIT	81.8	7.5e-234	Ribosomal protein S6 kinase beta-1 OS=Oryctolagus cuniculus GN=RPS6KB1 PE=2 SV=1
CL3751.Contig1_OSA	sp|P23443|KS6B1_HUMAN	81.8	1.3e-233	Ribosomal protein S6 kinase beta-1 OS=Homo sapiens GN=RPS6KB1 PE=1 SV=2
CL3751.Contig1_OSA	sp|Q8BSK8|KS6B1_MOUSE	81.8	1.7e-233	Ribosomal protein S6 kinase beta-1 OS=Mus musculus GN=Rps6kb1 PE=1 SV=2
CL3751.Contig1_OSA	sp|Q6TJY3|KS6B1_BOVIN	81.6	4.9e-233	Ribosomal protein S6 kinase beta-1 OS=Bos taurus GN=RPS6KB1 PE=2 SV=1
CL3751.Contig2_OSA	sp|P67999|KS6B1_RAT	82.6	1e-235	Ribosomal protein S6 kinase beta-1 OS=Rattus norvegicus GN=Rps6kb1 PE=1 SV=1
CL3751.Contig2_OSA	sp|P67998|KS6B1_RABIT	82.6	1e-235	Ribosomal protein S6 kinase beta-1 OS=Oryctolagus cuniculus GN=RPS6KB1 PE=2 SV=1
CL3751.Contig2_OSA	sp|P23443|KS6B1_HUMAN	82.6	1.8e-235	Ribosomal protein S6 kinase beta-1 OS=Homo sapiens GN=RPS6KB1 PE=1 SV=2
CL3751.Contig2_OSA	sp|Q8BSK8|KS6B1_MOUSE	82.6	2.3e-235	Ribosomal protein S6 kinase beta-1 OS=Mus musculus GN=Rps6kb1 PE=1 SV=2
CL3751.Contig2_OSA	sp|Q6TJY3|KS6B1_BOVIN	82.4	6.8e-235	Ribosomal protein S6 kinase beta-1 OS=Bos taurus GN=RPS6KB1 PE=2 SV=1
CL3752.Contig1_OSA	sp|Q9NPI5|NRK2_HUMAN	64	7.7e-78	Nicotinamide riboside kinase 2 OS=Homo sapiens GN=NMRK2 PE=1 SV=1
CL3752.Contig1_OSA	sp|Q9D7C9|NRK2_MOUSE	63.3	7.3e-76	Nicotinamide riboside kinase 2 OS=Mus musculus GN=Nmrk2 PE=1 SV=1
CL3752.Contig1_OSA	sp|Q91W63|NRK1_MOUSE	54.6	5.6e-60	Nicotinamide riboside kinase 1 OS=Mus musculus GN=Nmrk1 PE=1 SV=1
CL3752.Contig1_OSA	sp|Q6AY91|NRK1_RAT	54.9	7.3e-60	Nicotinamide riboside kinase 1 OS=Rattus norvegicus GN=Nmrk1 PE=2 SV=1
CL3752.Contig1_OSA	sp|Q9NWW6|NRK1_HUMAN	53.8	1.6e-54	Nicotinamide riboside kinase 1 OS=Homo sapiens GN=NMRK1 PE=1 SV=1
CL3752.Contig2_OSA	sp|Q9D7C9|NRK2_MOUSE	84.6	1.8e-13	Nicotinamide riboside kinase 2 OS=Mus musculus GN=Nmrk2 PE=1 SV=1
CL3752.Contig2_OSA	sp|Q9NPI5|NRK2_HUMAN	76.9	1.2e-12	Nicotinamide riboside kinase 2 OS=Homo sapiens GN=NMRK2 PE=1 SV=1
CL3752.Contig2_OSA	sp|Q91W63|NRK1_MOUSE	71.1	1.6e-09	Nicotinamide riboside kinase 1 OS=Mus musculus GN=Nmrk1 PE=1 SV=1
CL3752.Contig2_OSA	sp|Q6AY91|NRK1_RAT	73	2e-09	Nicotinamide riboside kinase 1 OS=Rattus norvegicus GN=Nmrk1 PE=2 SV=1
CL3752.Contig2_OSA	sp|Q9NWW6|NRK1_HUMAN	70.3	5e-08	Nicotinamide riboside kinase 1 OS=Homo sapiens GN=NMRK1 PE=1 SV=1
CL3752.Contig3_OSA	sp|Q9NPI5|NRK2_HUMAN	51.1	1e-62	Nicotinamide riboside kinase 2 OS=Homo sapiens GN=NMRK2 PE=1 SV=1
CL3752.Contig3_OSA	sp|Q9D7C9|NRK2_MOUSE	63.3	5.8e-50	Nicotinamide riboside kinase 2 OS=Mus musculus GN=Nmrk2 PE=1 SV=1
CL3752.Contig3_OSA	sp|Q91W63|NRK1_MOUSE	41.6	1.8e-43	Nicotinamide riboside kinase 1 OS=Mus musculus GN=Nmrk1 PE=1 SV=1
CL3752.Contig3_OSA	sp|Q6AY91|NRK1_RAT	41.8	2.4e-43	Nicotinamide riboside kinase 1 OS=Rattus norvegicus GN=Nmrk1 PE=2 SV=1
CL3752.Contig3_OSA	sp|Q9NWW6|NRK1_HUMAN	51.9	2.1e-31	Nicotinamide riboside kinase 1 OS=Homo sapiens GN=NMRK1 PE=1 SV=1
CL3753.Contig1_OSA	sp|Q5R414|CYFP2_PONAB	98.1	0	Cytoplasmic FMR1-interacting protein 2 OS=Pongo abelii GN=CYFIP2 PE=2 SV=1
CL3753.Contig1_OSA	sp|Q5SQX6|CYFP2_MOUSE	98.1	0	Cytoplasmic FMR1-interacting protein 2 OS=Mus musculus GN=Cyfip2 PE=1 SV=2
CL3753.Contig1_OSA	sp|Q96F07|CYFP2_HUMAN	96.2	0	Cytoplasmic FMR1-interacting protein 2 OS=Homo sapiens GN=CYFIP2 PE=1 SV=2
CL3753.Contig1_OSA	sp|Q6GQD1|CYFP2_XENLA	97.5	0	Cytoplasmic FMR1-interacting protein 2 OS=Xenopus laevis GN=cyfip2 PE=2 SV=1
CL3753.Contig1_OSA	sp|Q7L576|CYFP1_HUMAN	87.2	0	Cytoplasmic FMR1-interacting protein 1 OS=Homo sapiens GN=CYFIP1 PE=1 SV=1
CL3753.Contig2_OSA	sp|Q5SQX6|CYFP2_MOUSE	98.1	0	Cytoplasmic FMR1-interacting protein 2 OS=Mus musculus GN=Cyfip2 PE=1 SV=2
CL3753.Contig2_OSA	sp|Q5R414|CYFP2_PONAB	98	0	Cytoplasmic FMR1-interacting protein 2 OS=Pongo abelii GN=CYFIP2 PE=2 SV=1
CL3753.Contig2_OSA	sp|Q6GQD1|CYFP2_XENLA	97.5	0	Cytoplasmic FMR1-interacting protein 2 OS=Xenopus laevis GN=cyfip2 PE=2 SV=1
CL3753.Contig2_OSA	sp|Q96F07|CYFP2_HUMAN	96	0	Cytoplasmic FMR1-interacting protein 2 OS=Homo sapiens GN=CYFIP2 PE=1 SV=2
CL3753.Contig2_OSA	sp|Q7L576|CYFP1_HUMAN	87	0	Cytoplasmic FMR1-interacting protein 1 OS=Homo sapiens GN=CYFIP1 PE=1 SV=1
CL3754.Contig1_OSA	sp|Q68EV6|RM28_XENLA	71.8	2.3e-106	39S ribosomal protein L28, mitochondrial OS=Xenopus laevis GN=mrpl28 PE=2 SV=1
CL3754.Contig1_OSA	sp|Q13084|RM28_HUMAN	66.7	4.6e-99	39S ribosomal protein L28, mitochondrial OS=Homo sapiens GN=MRPL28 PE=1 SV=4
CL3754.Contig1_OSA	sp|Q2HJJ1|RM28_BOVIN	66.7	1e-98	39S ribosomal protein L28, mitochondrial OS=Bos taurus GN=MRPL28 PE=1 SV=1
CL3754.Contig1_OSA	sp|Q9D1B9|RM28_MOUSE	65.9	1.1e-97	39S ribosomal protein L28, mitochondrial OS=Mus musculus GN=Mrpl28 PE=1 SV=3
CL3754.Contig1_OSA	sp|Q9VMX0|RM28_DROME	30.9	2.2e-24	39S ribosomal protein L28, mitochondrial OS=Drosophila melanogaster GN=mRpL28 PE=2 SV=1
CL3754.Contig2_OSA	sp|Q68EV6|RM28_XENLA	68.9	4.8e-104	39S ribosomal protein L28, mitochondrial OS=Xenopus laevis GN=mrpl28 PE=2 SV=1
CL3754.Contig2_OSA	sp|Q13084|RM28_HUMAN	64	9.8e-97	39S ribosomal protein L28, mitochondrial OS=Homo sapiens GN=MRPL28 PE=1 SV=4
CL3754.Contig2_OSA	sp|Q2HJJ1|RM28_BOVIN	63.6	2.8e-96	39S ribosomal protein L28, mitochondrial OS=Bos taurus GN=MRPL28 PE=1 SV=1
CL3754.Contig2_OSA	sp|Q9D1B9|RM28_MOUSE	62.9	3.1e-95	39S ribosomal protein L28, mitochondrial OS=Mus musculus GN=Mrpl28 PE=1 SV=3
CL3754.Contig2_OSA	sp|Q9VMX0|RM28_DROME	29.6	7.2e-23	39S ribosomal protein L28, mitochondrial OS=Drosophila melanogaster GN=mRpL28 PE=2 SV=1
CL3755.Contig1_OSA	sp|Q501J6|DDX17_MOUSE	49.8	3.7e-53	Probable ATP-dependent RNA helicase DDX17 OS=Mus musculus GN=Ddx17 PE=1 SV=1
CL3755.Contig1_OSA	sp|Q92841|DDX17_HUMAN	50	2.6e-51	Probable ATP-dependent RNA helicase DDX17 OS=Homo sapiens GN=DDX17 PE=1 SV=2
CL3755.Contig1_OSA	sp|Q5R4I9|DDX5_PONAB	43.1	4.1e-28	Probable ATP-dependent RNA helicase DDX5 OS=Pongo abelii GN=DDX5 PE=2 SV=1
CL3755.Contig1_OSA	sp|A5A6J2|DDX5_PANTR	45.4	5.4e-28	Probable ATP-dependent RNA helicase DDX5 OS=Pan troglodytes GN=DDX5 PE=2 SV=1
CL3755.Contig1_OSA	sp|P17844|DDX5_HUMAN	74.7	7e-28	Probable ATP-dependent RNA helicase DDX5 OS=Homo sapiens GN=DDX5 PE=1 SV=1
CL3755.Contig2_OSA	sp|Q501J6|DDX17_MOUSE	49.8	2.8e-53	Probable ATP-dependent RNA helicase DDX17 OS=Mus musculus GN=Ddx17 PE=1 SV=1
CL3755.Contig2_OSA	sp|Q92841|DDX17_HUMAN	50	2e-51	Probable ATP-dependent RNA helicase DDX17 OS=Homo sapiens GN=DDX17 PE=1 SV=2
CL3755.Contig2_OSA	sp|Q5R4I9|DDX5_PONAB	43.1	3.2e-28	Probable ATP-dependent RNA helicase DDX5 OS=Pongo abelii GN=DDX5 PE=2 SV=1
CL3755.Contig2_OSA	sp|A5A6J2|DDX5_PANTR	45.4	4.1e-28	Probable ATP-dependent RNA helicase DDX5 OS=Pan troglodytes GN=DDX5 PE=2 SV=1
CL3755.Contig2_OSA	sp|P17844|DDX5_HUMAN	74.7	5.4e-28	Probable ATP-dependent RNA helicase DDX5 OS=Homo sapiens GN=DDX5 PE=1 SV=1
CL3756.Contig2_OSA	sp|P98088|MUC5A_HUMAN	31.6	8.3e-07	Mucin-5AC OS=Homo sapiens GN=MUC5AC PE=1 SV=4
CL3756.Contig2_OSA	sp|Q9H195|MUC3B_HUMAN	34.8	2.4e-06	Mucin-3B (Fragments) OS=Homo sapiens GN=MUC3B PE=2 SV=2
CL3757.Contig1_OSA	sp|Q5SWW4|MED13_MOUSE	66.8	0	Mediator of RNA polymerase II transcription subunit 13 OS=Mus musculus GN=Med13 PE=1 SV=1
CL3757.Contig1_OSA	sp|Q9UHV7|MED13_HUMAN	66.5	0	Mediator of RNA polymerase II transcription subunit 13 OS=Homo sapiens GN=MED13 PE=1 SV=3
CL3757.Contig1_OSA	sp|A2VCZ5|MD13L_DANRE	67.8	0	Mediator of RNA polymerase II transcription subunit 13-like OS=Danio rerio GN=zgc:153454 PE=2 SV=1
CL3757.Contig1_OSA	sp|Q71F56|MD13L_HUMAN	51.1	0	Mediator of RNA polymerase II transcription subunit 13-like OS=Homo sapiens GN=MED13L PE=1 SV=1
CL3757.Contig1_OSA	sp|Q6JPI3|MD13L_MOUSE	50.6	0	Mediator of RNA polymerase II transcription subunit 13-like OS=Mus musculus GN=Med13l PE=1 SV=2
CL3757.Contig2_OSA	sp|A2VCZ5|MD13L_DANRE	66.5	0	Mediator of RNA polymerase II transcription subunit 13-like OS=Danio rerio GN=zgc:153454 PE=2 SV=1
CL3757.Contig2_OSA	sp|Q5SWW4|MED13_MOUSE	61.6	0	Mediator of RNA polymerase II transcription subunit 13 OS=Mus musculus GN=Med13 PE=1 SV=1
CL3757.Contig2_OSA	sp|Q9UHV7|MED13_HUMAN	60.8	0	Mediator of RNA polymerase II transcription subunit 13 OS=Homo sapiens GN=MED13 PE=1 SV=3
CL3757.Contig2_OSA	sp|Q71F56|MD13L_HUMAN	48	0	Mediator of RNA polymerase II transcription subunit 13-like OS=Homo sapiens GN=MED13L PE=1 SV=1
CL3757.Contig2_OSA	sp|Q6JPI3|MD13L_MOUSE	47.7	0	Mediator of RNA polymerase II transcription subunit 13-like OS=Mus musculus GN=Med13l PE=1 SV=2
CL3757.Contig3_OSA	sp|A2VCZ5|MD13L_DANRE	68.8	0	Mediator of RNA polymerase II transcription subunit 13-like OS=Danio rerio GN=zgc:153454 PE=2 SV=1
CL3757.Contig3_OSA	sp|Q5SWW4|MED13_MOUSE	63.8	0	Mediator of RNA polymerase II transcription subunit 13 OS=Mus musculus GN=Med13 PE=1 SV=1
CL3757.Contig3_OSA	sp|Q9UHV7|MED13_HUMAN	63.2	0	Mediator of RNA polymerase II transcription subunit 13 OS=Homo sapiens GN=MED13 PE=1 SV=3
CL3757.Contig3_OSA	sp|Q71F56|MD13L_HUMAN	49.7	0	Mediator of RNA polymerase II transcription subunit 13-like OS=Homo sapiens GN=MED13L PE=1 SV=1
CL3757.Contig3_OSA	sp|Q6JPI3|MD13L_MOUSE	49.4	0	Mediator of RNA polymerase II transcription subunit 13-like OS=Mus musculus GN=Med13l PE=1 SV=2
CL3759.Contig1_OSA	sp|P22062|PIMT_RAT	70	3.1e-88	Protein-L-isoaspartate(D-aspartate) O-methyltransferase OS=Rattus norvegicus GN=Pcmt1 PE=1 SV=2
CL3759.Contig1_OSA	sp|P23506|PIMT_MOUSE	69.5	6.9e-88	Protein-L-isoaspartate(D-aspartate) O-methyltransferase OS=Mus musculus GN=Pcmt1 PE=1 SV=3
CL3759.Contig1_OSA	sp|Q5F3N1|PIMT_CHICK	68.4	1.2e-87	Protein-L-isoaspartate(D-aspartate) O-methyltransferase OS=Gallus gallus GN=PCMT1 PE=2 SV=3
CL3759.Contig1_OSA	sp|Q92047|PIMT_DANRE	68	1.2e-87	Protein-L-isoaspartate(D-aspartate) O-methyltransferase OS=Danio rerio GN=pcmt PE=2 SV=3
CL3759.Contig1_OSA	sp|P80895|PIMT_PIG	69.1	4.5e-87	Protein-L-isoaspartate(D-aspartate) O-methyltransferase OS=Sus scrofa GN=PCMT1 PE=1 SV=3
CL3759.Contig2_OSA	sp|P22062|PIMT_RAT	69.3	6.1e-89	Protein-L-isoaspartate(D-aspartate) O-methyltransferase OS=Rattus norvegicus GN=Pcmt1 PE=1 SV=2
CL3759.Contig2_OSA	sp|P23506|PIMT_MOUSE	68.9	1.3e-88	Protein-L-isoaspartate(D-aspartate) O-methyltransferase OS=Mus musculus GN=Pcmt1 PE=1 SV=3
CL3759.Contig2_OSA	sp|P80895|PIMT_PIG	68.4	8.7e-88	Protein-L-isoaspartate(D-aspartate) O-methyltransferase OS=Sus scrofa GN=PCMT1 PE=1 SV=3
CL3759.Contig2_OSA	sp|P15246|PIMT_BOVIN	68	2.5e-87	Protein-L-isoaspartate(D-aspartate) O-methyltransferase OS=Bos taurus GN=PCMT1 PE=1 SV=2
CL3759.Contig2_OSA	sp|P22061|PIMT_HUMAN	67.5	2.5e-87	Protein-L-isoaspartate(D-aspartate) O-methyltransferase OS=Homo sapiens GN=PCMT1 PE=1 SV=4
CL3760.Contig1_OSA	sp|O95858|TSN15_HUMAN	55.7	2.5e-77	Tetraspanin-15 OS=Homo sapiens GN=TSPAN15 PE=1 SV=1
CL3760.Contig1_OSA	sp|Q1JQA4|TSN15_BOVIN	55.3	5.6e-77	Tetraspanin-15 OS=Bos taurus GN=TSPAN15 PE=1 SV=1
CL3760.Contig1_OSA	sp|F7BWT7|TSN15_MOUSE	54.1	3.1e-75	Tetraspanin-15 OS=Mus musculus GN=Tspan15 PE=1 SV=2
CL3760.Contig1_OSA	sp|Q3SYV5|TSN33_BOVIN	34.6	2.8e-44	Tetraspanin-33 OS=Bos taurus GN=TSPAN33 PE=1 SV=1
CL3760.Contig1_OSA	sp|Q86UF1|TSN33_HUMAN	35.4	2.8e-44	Tetraspanin-33 OS=Homo sapiens GN=TSPAN33 PE=1 SV=1
CL3760.Contig2_OSA	sp|O95858|TSN15_HUMAN	55.7	2.5e-77	Tetraspanin-15 OS=Homo sapiens GN=TSPAN15 PE=1 SV=1
CL3760.Contig2_OSA	sp|Q1JQA4|TSN15_BOVIN	55.3	5.5e-77	Tetraspanin-15 OS=Bos taurus GN=TSPAN15 PE=1 SV=1
CL3760.Contig2_OSA	sp|F7BWT7|TSN15_MOUSE	54.1	3e-75	Tetraspanin-15 OS=Mus musculus GN=Tspan15 PE=1 SV=2
CL3760.Contig2_OSA	sp|Q3SYV5|TSN33_BOVIN	34.6	2.8e-44	Tetraspanin-33 OS=Bos taurus GN=TSPAN33 PE=1 SV=1
CL3760.Contig2_OSA	sp|Q86UF1|TSN33_HUMAN	35.4	2.8e-44	Tetraspanin-33 OS=Homo sapiens GN=TSPAN33 PE=1 SV=1
CL3762.Contig1_OSA	sp|A4QNZ7|P33MX_DANRE	44.6	2.8e-64	Putative monooxygenase p33MONOX OS=Danio rerio GN=p33monox PE=1 SV=1
CL3762.Contig2_OSA	sp|A4QNZ7|P33MX_DANRE	46.1	1.1e-28	Putative monooxygenase p33MONOX OS=Danio rerio GN=p33monox PE=1 SV=1
CL3763.Contig1_OSA	sp|Q63060|GLPK_RAT	82	2.9e-254	Glycerol kinase OS=Rattus norvegicus GN=Gk PE=2 SV=1
CL3763.Contig1_OSA	sp|Q64516|GLPK_MOUSE	81.1	4.1e-253	Glycerol kinase OS=Mus musculus GN=Gk PE=1 SV=2
CL3763.Contig1_OSA	sp|Q0IID9|GLPK_BOVIN	81.1	1.2e-252	Glycerol kinase OS=Bos taurus GN=GK PE=2 SV=1
CL3763.Contig1_OSA	sp|Q14409|GLPK3_HUMAN	81.5	2.7e-252	Glycerol kinase 3 OS=Homo sapiens GN=GK3P PE=2 SV=2
CL3763.Contig1_OSA	sp|P32189|GLPK_HUMAN	80.9	6e-252	Glycerol kinase OS=Homo sapiens GN=GK PE=1 SV=3
CL3763.Contig2_OSA	sp|Q64516|GLPK_MOUSE	80.1	3.5e-263	Glycerol kinase OS=Mus musculus GN=Gk PE=1 SV=2
CL3763.Contig2_OSA	sp|Q0IID9|GLPK_BOVIN	79.8	1.8e-262	Glycerol kinase OS=Bos taurus GN=GK PE=2 SV=1
CL3763.Contig2_OSA	sp|Q14409|GLPK3_HUMAN	80.3	3e-262	Glycerol kinase 3 OS=Homo sapiens GN=GK3P PE=2 SV=2
CL3763.Contig2_OSA	sp|P32189|GLPK_HUMAN	80	5.1e-262	Glycerol kinase OS=Homo sapiens GN=GK PE=1 SV=3
CL3763.Contig2_OSA	sp|Q63060|GLPK_RAT	82	3e-254	Glycerol kinase OS=Rattus norvegicus GN=Gk PE=2 SV=1
CL3763.Contig3_OSA	sp|Q64516|GLPK_MOUSE	82.6	4.3e-145	Glycerol kinase OS=Mus musculus GN=Gk PE=1 SV=2
CL3763.Contig3_OSA	sp|Q0IID9|GLPK_BOVIN	81.6	7.3e-145	Glycerol kinase OS=Bos taurus GN=GK PE=2 SV=1
CL3763.Contig3_OSA	sp|P32189|GLPK_HUMAN	82.3	2.1e-144	Glycerol kinase OS=Homo sapiens GN=GK PE=1 SV=3
CL3763.Contig3_OSA	sp|Q14409|GLPK3_HUMAN	81.3	4e-143	Glycerol kinase 3 OS=Homo sapiens GN=GK3P PE=2 SV=2
CL3763.Contig3_OSA	sp|Q4R4D5|GLPK2_MACFA	77.4	3.3e-137	Glycerol kinase 2 OS=Macaca fascicularis GN=GK2 PE=2 SV=1
CL3764.Contig1_OSA	sp|Q09666|AHNK_HUMAN	26.7	4.6e-56	Neuroblast differentiation-associated protein AHNAK OS=Homo sapiens GN=AHNAK PE=1 SV=2
CL3764.Contig1_OSA	sp|Q8IVF2|AHNK2_HUMAN	23.8	4.5e-11	Protein AHNAK2 OS=Homo sapiens GN=AHNAK2 PE=1 SV=2
CL3764.Contig2_OSA	sp|Q09666|AHNK_HUMAN	26.7	4.5e-56	Neuroblast differentiation-associated protein AHNAK OS=Homo sapiens GN=AHNAK PE=1 SV=2
CL3764.Contig2_OSA	sp|Q8IVF2|AHNK2_HUMAN	23.8	4.4e-11	Protein AHNAK2 OS=Homo sapiens GN=AHNAK2 PE=1 SV=2
CL3765.Contig1_OSA	sp|Q9BXM7|PINK1_HUMAN	60.8	9.4e-98	Serine/threonine-protein kinase PINK1, mitochondrial OS=Homo sapiens GN=PINK1 PE=1 SV=1
CL3765.Contig1_OSA	sp|Q99MQ3|PINK1_MOUSE	58.5	2.2e-94	Serine/threonine-protein kinase PINK1, mitochondrial OS=Mus musculus GN=Pink1 PE=1 SV=2
CL3765.Contig1_OSA	sp|Q09298|PINK1_CAEEL	35.4	9.9e-47	Serine/threonine-protein kinase pink-1, mitochondrial OS=Caenorhabditis elegans GN=pink-1 PE=3 SV=2
CL3765.Contig1_OSA	sp|P54265|DMPK_MOUSE	28.8	1.3e-09	Myotonin-protein kinase OS=Mus musculus GN=Dmpk PE=1 SV=1
CL3765.Contig1_OSA	sp|Q9P286|PAK5_HUMAN	29.1	2.8e-09	Serine/threonine-protein kinase PAK 5 OS=Homo sapiens GN=PAK5 PE=1 SV=1
CL3765.Contig2_OSA	sp|Q9BXM7|PINK1_HUMAN	50.3	1.5e-140	Serine/threonine-protein kinase PINK1, mitochondrial OS=Homo sapiens GN=PINK1 PE=1 SV=1
CL3765.Contig2_OSA	sp|Q99MQ3|PINK1_MOUSE	49.7	3e-138	Serine/threonine-protein kinase PINK1, mitochondrial OS=Mus musculus GN=Pink1 PE=1 SV=2
CL3765.Contig2_OSA	sp|Q09298|PINK1_CAEEL	32.8	3.4e-57	Serine/threonine-protein kinase pink-1, mitochondrial OS=Caenorhabditis elegans GN=pink-1 PE=3 SV=2
CL3765.Contig2_OSA	sp|P54265|DMPK_MOUSE	28.8	1.6e-09	Myotonin-protein kinase OS=Mus musculus GN=Dmpk PE=1 SV=1
CL3765.Contig2_OSA	sp|Q8IU85|KCC1D_HUMAN	29.8	3.5e-09	Calcium/calmodulin-dependent protein kinase type 1D OS=Homo sapiens GN=CAMK1D PE=1 SV=1
CL3765.Contig3_OSA	sp|Q9BXM7|PINK1_HUMAN	60.8	9.3e-98	Serine/threonine-protein kinase PINK1, mitochondrial OS=Homo sapiens GN=PINK1 PE=1 SV=1
CL3765.Contig3_OSA	sp|Q99MQ3|PINK1_MOUSE	58.5	2.1e-94	Serine/threonine-protein kinase PINK1, mitochondrial OS=Mus musculus GN=Pink1 PE=1 SV=2
CL3765.Contig3_OSA	sp|Q09298|PINK1_CAEEL	35.4	9.8e-47	Serine/threonine-protein kinase pink-1, mitochondrial OS=Caenorhabditis elegans GN=pink-1 PE=3 SV=2
CL3765.Contig3_OSA	sp|P54265|DMPK_MOUSE	28.8	1.2e-09	Myotonin-protein kinase OS=Mus musculus GN=Dmpk PE=1 SV=1
CL3765.Contig3_OSA	sp|Q9P286|PAK5_HUMAN	29.1	2.8e-09	Serine/threonine-protein kinase PAK 5 OS=Homo sapiens GN=PAK5 PE=1 SV=1
CL3765.Contig4_OSA	sp|Q9BXM7|PINK1_HUMAN	50.3	1.5e-140	Serine/threonine-protein kinase PINK1, mitochondrial OS=Homo sapiens GN=PINK1 PE=1 SV=1
CL3765.Contig4_OSA	sp|Q99MQ3|PINK1_MOUSE	49.7	3.1e-138	Serine/threonine-protein kinase PINK1, mitochondrial OS=Mus musculus GN=Pink1 PE=1 SV=2
CL3765.Contig4_OSA	sp|Q09298|PINK1_CAEEL	32.8	3.5e-57	Serine/threonine-protein kinase pink-1, mitochondrial OS=Caenorhabditis elegans GN=pink-1 PE=3 SV=2
CL3765.Contig4_OSA	sp|P54265|DMPK_MOUSE	28.8	1.6e-09	Myotonin-protein kinase OS=Mus musculus GN=Dmpk PE=1 SV=1
CL3765.Contig4_OSA	sp|Q8IU85|KCC1D_HUMAN	29.8	3.5e-09	Calcium/calmodulin-dependent protein kinase type 1D OS=Homo sapiens GN=CAMK1D PE=1 SV=1
CL3767.Contig1_OSA	sp|Q6P3S6|FBX42_HUMAN	65	1.3e-275	F-box only protein 42 OS=Homo sapiens GN=FBXO42 PE=1 SV=1
CL3767.Contig1_OSA	sp|Q6PDJ6|FBX42_MOUSE	62.6	1.2e-257	F-box only protein 42 OS=Mus musculus GN=Fbxo42 PE=1 SV=1
CL3767.Contig1_OSA	sp|Q5RDA9|FBX42_PONAB	61.9	5.2e-256	F-box only protein 42 OS=Pongo abelii GN=FBXO42 PE=2 SV=1
CL3767.Contig1_OSA	sp|Q61191|HCFC1_MOUSE	30.8	1.7e-12	Host cell factor 1 OS=Mus musculus GN=Hcfc1 PE=1 SV=2
CL3767.Contig1_OSA	sp|P51611|HCFC1_MESAU	30.8	1.7e-12	Host cell factor 1 OS=Mesocricetus auratus GN=HCFC1 PE=1 SV=1
CL3767.Contig2_OSA	sp|Q6P3S6|FBX42_HUMAN	57.7	7.7e-144	F-box only protein 42 OS=Homo sapiens GN=FBXO42 PE=1 SV=1
CL3767.Contig2_OSA	sp|Q6PDJ6|FBX42_MOUSE	53.7	7.3e-126	F-box only protein 42 OS=Mus musculus GN=Fbxo42 PE=1 SV=1
CL3767.Contig2_OSA	sp|Q5RDA9|FBX42_PONAB	52.8	2.3e-124	F-box only protein 42 OS=Pongo abelii GN=FBXO42 PE=2 SV=1
CL3769.Contig1_OSA	sp|Q3UJK4|GTPB2_MOUSE	81.8	8.4e-276	GTP-binding protein 2 OS=Mus musculus GN=Gtpbp2 PE=1 SV=1
CL3769.Contig1_OSA	sp|Q9BX10|GTPB2_HUMAN	80.9	1.4e-275	GTP-binding protein 2 OS=Homo sapiens GN=GTPBP2 PE=1 SV=1
CL3769.Contig1_OSA	sp|O08582|GTPB1_MOUSE	48.8	5.3e-145	GTP-binding protein 1 OS=Mus musculus GN=Gtpbp1 PE=1 SV=2
CL3769.Contig1_OSA	sp|D2XV59|GTPB1_RAT	48.8	9e-145	GTP-binding protein 1 OS=Rattus norvegicus GN=Gtpbp1 PE=1 SV=1
CL3769.Contig1_OSA	sp|O00178|GTPB1_HUMAN	48.7	1.2e-144	GTP-binding protein 1 OS=Homo sapiens GN=GTPBP1 PE=1 SV=3
CL3769.Contig2_OSA	sp|Q3UJK4|GTPB2_MOUSE	81.8	8.6e-276	GTP-binding protein 2 OS=Mus musculus GN=Gtpbp2 PE=1 SV=1
CL3769.Contig2_OSA	sp|Q9BX10|GTPB2_HUMAN	80.9	1.5e-275	GTP-binding protein 2 OS=Homo sapiens GN=GTPBP2 PE=1 SV=1
CL3769.Contig2_OSA	sp|O08582|GTPB1_MOUSE	48.8	5.4e-145	GTP-binding protein 1 OS=Mus musculus GN=Gtpbp1 PE=1 SV=2
CL3769.Contig2_OSA	sp|D2XV59|GTPB1_RAT	48.8	9.2e-145	GTP-binding protein 1 OS=Rattus norvegicus GN=Gtpbp1 PE=1 SV=1
CL3769.Contig2_OSA	sp|O00178|GTPB1_HUMAN	48.7	1.2e-144	GTP-binding protein 1 OS=Homo sapiens GN=GTPBP1 PE=1 SV=3
CL3770.Contig1_OSA	sp|Q9QXE5|TSSP_MOUSE	46.3	2.2e-31	Thymus-specific serine protease OS=Mus musculus GN=Prss16 PE=2 SV=1
CL3770.Contig1_OSA	sp|Q9NQE7|TSSP_HUMAN	45.3	1.1e-30	Thymus-specific serine protease OS=Homo sapiens GN=PRSS16 PE=2 SV=2
CL3770.Contig1_OSA	sp|Q9ET22|DPP2_MOUSE	29.3	2.1e-10	Dipeptidyl peptidase 2 OS=Mus musculus GN=Dpp7 PE=1 SV=2
CL3770.Contig2_OSA	sp|Q9QXE5|TSSP_MOUSE	38.1	8.2e-77	Thymus-specific serine protease OS=Mus musculus GN=Prss16 PE=2 SV=1
CL3770.Contig2_OSA	sp|Q9NQE7|TSSP_HUMAN	37.7	2.4e-76	Thymus-specific serine protease OS=Homo sapiens GN=PRSS16 PE=2 SV=2
CL3770.Contig2_OSA	sp|Q5RBU7|PCP_PONAB	28.8	2.1e-40	Lysosomal Pro-X carboxypeptidase OS=Pongo abelii GN=PRCP PE=2 SV=1
CL3774.Contig2_OSA	sp|Q8BWJ4|LRAD4_MOUSE	65.7	5e-98	Low-density lipoprotein receptor class A domain-containing protein 4 OS=Mus musculus GN=Ldlrad4 PE=2 SV=1
CL3774.Contig2_OSA	sp|O15165|LRAD4_HUMAN	65.6	6.5e-98	Low-density lipoprotein receptor class A domain-containing protein 4 OS=Homo sapiens GN=LDLRAD4 PE=1 SV=1
CL3774.Contig2_OSA	sp|Q969W9|PMEPA_HUMAN	59.4	2.1e-88	Protein TMEPAI OS=Homo sapiens GN=PMEPA1 PE=1 SV=1
CL3774.Contig2_OSA	sp|D2KUZ7|PMEPA_XENLA	58.3	8.9e-87	Protein TMEPAI OS=Xenopus laevis GN=pmepa1 PE=2 SV=1
CL3774.Contig2_OSA	sp|Q9D7R2|PMEPA_MOUSE	67	4e-79	Protein TMEPAI OS=Mus musculus GN=Pmepa1 PE=1 SV=1
CL3775.Contig1_OSA	sp|Q99PV3|MKLN1_RAT	95.1	9.2e-16	Muskelin OS=Rattus norvegicus GN=Mkln1 PE=1 SV=1
CL3775.Contig1_OSA	sp|Q5RB35|MKLN1_PONAB	95.1	9.2e-16	Muskelin OS=Pongo abelii GN=MKLN1 PE=2 SV=1
CL3775.Contig1_OSA	sp|O89050|MKLN1_MOUSE	95.1	9.2e-16	Muskelin OS=Mus musculus GN=Mkln1 PE=1 SV=1
CL3775.Contig1_OSA	sp|Q9UL63|MKLN1_HUMAN	95.1	9.2e-16	Muskelin OS=Homo sapiens GN=MKLN1 PE=1 SV=2
CL3775.Contig2_OSA	sp|Q5RB35|MKLN1_PONAB	88.8	0	Muskelin OS=Pongo abelii GN=MKLN1 PE=2 SV=1
CL3775.Contig2_OSA	sp|Q9UL63|MKLN1_HUMAN	88.8	0	Muskelin OS=Homo sapiens GN=MKLN1 PE=1 SV=2
CL3775.Contig2_OSA	sp|O89050|MKLN1_MOUSE	88.8	0	Muskelin OS=Mus musculus GN=Mkln1 PE=1 SV=1
CL3775.Contig2_OSA	sp|Q99PV3|MKLN1_RAT	88.8	0	Muskelin OS=Rattus norvegicus GN=Mkln1 PE=1 SV=1
CL3777.Contig1_OSA	sp|A4IFG2|BTBD9_BOVIN	73.3	2.8e-257	BTB/POZ domain-containing protein 9 OS=Bos taurus GN=BTBD9 PE=2 SV=2
CL3777.Contig1_OSA	sp|Q96Q07|BTBD9_HUMAN	73.4	3.7e-257	BTB/POZ domain-containing protein 9 OS=Homo sapiens GN=BTBD9 PE=1 SV=2
CL3777.Contig1_OSA	sp|Q5PQR3|BTBD9_RAT	73	3.7e-257	BTB/POZ domain-containing protein 9 OS=Rattus norvegicus GN=Btbd9 PE=1 SV=1
CL3777.Contig1_OSA	sp|Q8C726|BTBD9_MOUSE	73	6.3e-257	BTB/POZ domain-containing protein 9 OS=Mus musculus GN=Btbd9 PE=1 SV=1
CL3777.Contig1_OSA	sp|Q9W2S3|BTBD9_DROME	53.6	2.5e-160	BTB/POZ domain-containing protein 9 OS=Drosophila melanogaster GN=BTBD9 PE=1 SV=1
CL3777.Contig2_OSA	sp|Q96Q07|BTBD9_HUMAN	74.7	2.2e-248	BTB/POZ domain-containing protein 9 OS=Homo sapiens GN=BTBD9 PE=1 SV=2
CL3777.Contig2_OSA	sp|A4IFG2|BTBD9_BOVIN	74.2	6.4e-248	BTB/POZ domain-containing protein 9 OS=Bos taurus GN=BTBD9 PE=2 SV=2
CL3777.Contig2_OSA	sp|Q5PQR3|BTBD9_RAT	74.7	8.3e-248	BTB/POZ domain-containing protein 9 OS=Rattus norvegicus GN=Btbd9 PE=1 SV=1
CL3777.Contig2_OSA	sp|Q8C726|BTBD9_MOUSE	74.7	1.1e-247	BTB/POZ domain-containing protein 9 OS=Mus musculus GN=Btbd9 PE=1 SV=1
CL3777.Contig2_OSA	sp|Q9W2S3|BTBD9_DROME	52.7	2.4e-154	BTB/POZ domain-containing protein 9 OS=Drosophila melanogaster GN=BTBD9 PE=1 SV=1
CL3778.Contig1_OSA	sp|Q9NYU2|UGGG1_HUMAN	75	0	UDP-glucose:glycoprotein glucosyltransferase 1 OS=Homo sapiens GN=UGGT1 PE=1 SV=3
CL3778.Contig1_OSA	sp|Q9JLA3|UGGG1_RAT	74.4	0	UDP-glucose:glycoprotein glucosyltransferase 1 OS=Rattus norvegicus GN=Uggt1 PE=1 SV=2
CL3778.Contig1_OSA	sp|Q6P5E4|UGGG1_MOUSE	73.6	0	UDP-glucose:glycoprotein glucosyltransferase 1 OS=Mus musculus GN=Uggt1 PE=1 SV=4
CL3778.Contig1_OSA	sp|Q9NYU1|UGGG2_HUMAN	55	0	UDP-glucose:glycoprotein glucosyltransferase 2 OS=Homo sapiens GN=UGGT2 PE=1 SV=4
CL3778.Contig1_OSA	sp|Q09332|UGGG_DROME	43.9	0	UDP-glucose:glycoprotein glucosyltransferase OS=Drosophila melanogaster GN=Ugt PE=1 SV=2
CL3778.Contig2_OSA	sp|Q9JLA3|UGGG1_RAT	78.6	0	UDP-glucose:glycoprotein glucosyltransferase 1 OS=Rattus norvegicus GN=Uggt1 PE=1 SV=2
CL3778.Contig2_OSA	sp|Q6P5E4|UGGG1_MOUSE	77.4	0	UDP-glucose:glycoprotein glucosyltransferase 1 OS=Mus musculus GN=Uggt1 PE=1 SV=4
CL3778.Contig2_OSA	sp|Q9NYU2|UGGG1_HUMAN	78.3	0	UDP-glucose:glycoprotein glucosyltransferase 1 OS=Homo sapiens GN=UGGT1 PE=1 SV=3
CL3778.Contig2_OSA	sp|Q9NYU1|UGGG2_HUMAN	57.2	0	UDP-glucose:glycoprotein glucosyltransferase 2 OS=Homo sapiens GN=UGGT2 PE=1 SV=4
CL3778.Contig2_OSA	sp|Q09332|UGGG_DROME	49.1	4.1e-261	UDP-glucose:glycoprotein glucosyltransferase OS=Drosophila melanogaster GN=Ugt PE=1 SV=2
CL3779.Contig1_OSA	sp|P27615|SCRB2_RAT	43.2	8.8e-120	Lysosome membrane protein 2 OS=Rattus norvegicus GN=Scarb2 PE=1 SV=2
CL3779.Contig1_OSA	sp|Q14108|SCRB2_HUMAN	43.6	1.1e-117	Lysosome membrane protein 2 OS=Homo sapiens GN=SCARB2 PE=1 SV=2
CL3779.Contig1_OSA	sp|O35114|SCRB2_MOUSE	42.1	1.2e-116	Lysosome membrane protein 2 OS=Mus musculus GN=Scarb2 PE=1 SV=3
CL3779.Contig1_OSA	sp|Q60417|SCRB1_CRIGR	33.5	1.8e-72	Scavenger receptor class B member 1 OS=Cricetulus griseus GN=SCARB1 PE=2 SV=1
CL3779.Contig1_OSA	sp|P97943|SCRB1_RAT	32.3	3.7e-70	Scavenger receptor class B member 1 OS=Rattus norvegicus GN=Scarb1 PE=1 SV=1
CL3779.Contig2_OSA	sp|P27615|SCRB2_RAT	42.7	8.7e-120	Lysosome membrane protein 2 OS=Rattus norvegicus GN=Scarb2 PE=1 SV=2
CL3779.Contig2_OSA	sp|Q14108|SCRB2_HUMAN	43.6	1.1e-117	Lysosome membrane protein 2 OS=Homo sapiens GN=SCARB2 PE=1 SV=2
CL3779.Contig2_OSA	sp|O35114|SCRB2_MOUSE	41.7	1.2e-116	Lysosome membrane protein 2 OS=Mus musculus GN=Scarb2 PE=1 SV=3
CL3779.Contig2_OSA	sp|Q60417|SCRB1_CRIGR	33.5	1.8e-72	Scavenger receptor class B member 1 OS=Cricetulus griseus GN=SCARB1 PE=2 SV=1
CL3779.Contig2_OSA	sp|P97943|SCRB1_RAT	32.3	3.7e-70	Scavenger receptor class B member 1 OS=Rattus norvegicus GN=Scarb1 PE=1 SV=1
CL3781.Contig1_OSA	sp|Q7YRK6|CX6B1_TARSY	72.2	6.6e-32	Cytochrome c oxidase subunit 6B1 OS=Tarsius syrichta GN=COX6B1 PE=3 SV=3
CL3781.Contig1_OSA	sp|P00429|CX6B1_BOVIN	70.4	6.6e-32	Cytochrome c oxidase subunit 6B1 OS=Bos taurus GN=COX6B1 PE=1 SV=2
CL3781.Contig1_OSA	sp|P56391|CX6B1_MOUSE	69.6	6.6e-32	Cytochrome c oxidase subunit 6B1 OS=Mus musculus GN=Cox6b1 PE=1 SV=2
CL3781.Contig1_OSA	sp|Q5RCT0|CX6B1_PONAB	71.6	1.1e-31	Cytochrome c oxidase subunit 6B1 OS=Pongo abelii GN=COX6B1 PE=3 SV=3
CL3781.Contig1_OSA	sp|P14854|CX6B1_HUMAN	70.4	1.9e-31	Cytochrome c oxidase subunit 6B1 OS=Homo sapiens GN=COX6B1 PE=1 SV=2
CL3781.Contig2_OSA	sp|P00429|CX6B1_BOVIN	70.4	4.6e-32	Cytochrome c oxidase subunit 6B1 OS=Bos taurus GN=COX6B1 PE=1 SV=2
CL3781.Contig2_OSA	sp|P56391|CX6B1_MOUSE	69.6	4.6e-32	Cytochrome c oxidase subunit 6B1 OS=Mus musculus GN=Cox6b1 PE=1 SV=2
CL3781.Contig2_OSA	sp|Q7YRK6|CX6B1_TARSY	72.2	4.6e-32	Cytochrome c oxidase subunit 6B1 OS=Tarsius syrichta GN=COX6B1 PE=3 SV=3
CL3781.Contig2_OSA	sp|Q5RCT0|CX6B1_PONAB	71.6	7.8e-32	Cytochrome c oxidase subunit 6B1 OS=Pongo abelii GN=COX6B1 PE=3 SV=3
CL3781.Contig2_OSA	sp|P14854|CX6B1_HUMAN	70.4	1.3e-31	Cytochrome c oxidase subunit 6B1 OS=Homo sapiens GN=COX6B1 PE=1 SV=2
CL3781.Contig3_OSA	sp|Q7YRK6|CX6B1_TARSY	68	2.6e-27	Cytochrome c oxidase subunit 6B1 OS=Tarsius syrichta GN=COX6B1 PE=3 SV=3
CL3781.Contig3_OSA	sp|P00429|CX6B1_BOVIN	68	3.4e-27	Cytochrome c oxidase subunit 6B1 OS=Bos taurus GN=COX6B1 PE=1 SV=2
CL3781.Contig3_OSA	sp|P56391|CX6B1_MOUSE	65.3	9.8e-27	Cytochrome c oxidase subunit 6B1 OS=Mus musculus GN=Cox6b1 PE=1 SV=2
CL3781.Contig3_OSA	sp|Q5RCT0|CX6B1_PONAB	66.7	1.7e-26	Cytochrome c oxidase subunit 6B1 OS=Pongo abelii GN=COX6B1 PE=3 SV=3
CL3781.Contig3_OSA	sp|P14854|CX6B1_HUMAN	65.3	2.9e-26	Cytochrome c oxidase subunit 6B1 OS=Homo sapiens GN=COX6B1 PE=1 SV=2
CL3782.Contig1_OSA	sp|Q9BYM8|HOIL1_HUMAN	53.9	4.7e-168	RanBP-type and C3HC4-type zinc finger-containing protein 1 OS=Homo sapiens GN=RBCK1 PE=1 SV=2
CL3782.Contig1_OSA	sp|Q62921|HOIL1_RAT	52.5	3.5e-163	RanBP-type and C3HC4-type zinc finger-containing protein 1 OS=Rattus norvegicus GN=Rbck1 PE=1 SV=3
CL3782.Contig1_OSA	sp|Q9WUB0|HOIL1_MOUSE	52	7.8e-163	RanBP-type and C3HC4-type zinc finger-containing protein 1 OS=Mus musculus GN=Rbck1 PE=1 SV=2
CL3782.Contig1_OSA	sp|E6ZIJ1|HOIL1_DICLA	47.3	1.1e-148	RanBP-type and C3HC4-type zinc finger-containing protein 1 OS=Dicentrarchus labrax GN=rbck1 PE=3 SV=1
CL3782.Contig1_OSA	sp|A9JTG5|HOIL1_DANRE	44.4	6.6e-138	RanBP-type and C3HC4-type zinc finger-containing protein 1 OS=Danio rerio GN=rbck1 PE=2 SV=1
CL3782.Contig2_OSA	sp|E6ZIJ1|HOIL1_DICLA	45	2.4e-144	RanBP-type and C3HC4-type zinc finger-containing protein 1 OS=Dicentrarchus labrax GN=rbck1 PE=3 SV=1
CL3782.Contig2_OSA	sp|A9JTG5|HOIL1_DANRE	43.4	3.1e-136	RanBP-type and C3HC4-type zinc finger-containing protein 1 OS=Danio rerio GN=rbck1 PE=2 SV=1
CL3782.Contig2_OSA	sp|Q9BYM8|HOIL1_HUMAN	63.9	1.3e-129	RanBP-type and C3HC4-type zinc finger-containing protein 1 OS=Homo sapiens GN=RBCK1 PE=1 SV=2
CL3782.Contig2_OSA	sp|Q9WUB0|HOIL1_MOUSE	62.3	2.7e-127	RanBP-type and C3HC4-type zinc finger-containing protein 1 OS=Mus musculus GN=Rbck1 PE=1 SV=2
CL3782.Contig2_OSA	sp|Q62921|HOIL1_RAT	62.7	1e-126	RanBP-type and C3HC4-type zinc finger-containing protein 1 OS=Rattus norvegicus GN=Rbck1 PE=1 SV=3
CL3783.Contig1_OSA	sp|Q6V7V2|RTKN_RAT	62.2	7.1e-159	Rhotekin OS=Rattus norvegicus GN=Rtkn PE=1 SV=1
CL3783.Contig1_OSA	sp|Q9BST9|RTKN_HUMAN	62.3	4.8e-155	Rhotekin OS=Homo sapiens GN=RTKN PE=1 SV=2
CL3783.Contig1_OSA	sp|Q8C6B2|RTKN_MOUSE	60.6	8.1e-147	Rhotekin OS=Mus musculus GN=Rtkn PE=1 SV=3
CL3783.Contig1_OSA	sp|Q8IZC4|RTKN2_HUMAN	48.6	1.2e-118	Rhotekin-2 OS=Homo sapiens GN=RTKN2 PE=2 SV=1
CL3783.Contig1_OSA	sp|Q5XGX5|RTKN2_XENLA	49.3	2.1e-118	Rhotekin-2 OS=Xenopus laevis GN=rtkn2 PE=2 SV=1
CL3783.Contig2_OSA	sp|Q6V7V2|RTKN_RAT	59.8	3.2e-164	Rhotekin OS=Rattus norvegicus GN=Rtkn PE=1 SV=1
CL3783.Contig2_OSA	sp|Q9BST9|RTKN_HUMAN	56.4	2.3e-162	Rhotekin OS=Homo sapiens GN=RTKN PE=1 SV=2
CL3783.Contig2_OSA	sp|Q8C6B2|RTKN_MOUSE	56.6	1.1e-153	Rhotekin OS=Mus musculus GN=Rtkn PE=1 SV=3
CL3783.Contig2_OSA	sp|Q8IZC4|RTKN2_HUMAN	39.2	1.3e-125	Rhotekin-2 OS=Homo sapiens GN=RTKN2 PE=2 SV=1
CL3783.Contig2_OSA	sp|Q5XGX5|RTKN2_XENLA	40.1	1.5e-124	Rhotekin-2 OS=Xenopus laevis GN=rtkn2 PE=2 SV=1
CL3785.Contig1_OSA	sp|Q96JB8|MPP4_HUMAN	49.3	4.5e-175	MAGUK p55 subfamily member 4 OS=Homo sapiens GN=MPP4 PE=1 SV=2
CL3785.Contig1_OSA	sp|Q6P7F1|MPP4_MOUSE	50.8	2.7e-172	MAGUK p55 subfamily member 4 OS=Mus musculus GN=Mpp4 PE=1 SV=1
CL3785.Contig1_OSA	sp|Q9QYH1|MPP4_RAT	50.6	5.2e-131	MAGUK p55 subfamily member 4 OS=Rattus norvegicus GN=Mpp4 PE=1 SV=1
CL3785.Contig1_OSA	sp|Q6P0D7|MPP7_DANRE	37.5	1.3e-113	MAGUK p55 subfamily member 7 OS=Danio rerio GN=mpp7 PE=1 SV=1
CL3785.Contig1_OSA	sp|Q5U2Y3|MPP7_RAT	38.9	2.4e-112	MAGUK p55 subfamily member 7 OS=Rattus norvegicus GN=Mpp7 PE=2 SV=2
CL3785.Contig2_OSA	sp|Q6P7F1|MPP4_MOUSE	46.6	1.7e-74	MAGUK p55 subfamily member 4 OS=Mus musculus GN=Mpp4 PE=1 SV=1
CL3785.Contig2_OSA	sp|Q96JB8|MPP4_HUMAN	43.6	1.4e-73	MAGUK p55 subfamily member 4 OS=Homo sapiens GN=MPP4 PE=1 SV=2
CL3785.Contig2_OSA	sp|Q9QYH1|MPP4_RAT	49.4	4e-68	MAGUK p55 subfamily member 4 OS=Rattus norvegicus GN=Mpp4 PE=1 SV=1
CL3785.Contig2_OSA	sp|Q6P0D7|MPP7_DANRE	41.8	7.1e-57	MAGUK p55 subfamily member 7 OS=Danio rerio GN=mpp7 PE=1 SV=1
CL3785.Contig2_OSA	sp|A8KBF6|MPP7_XENTR	44.4	3.9e-55	MAGUK p55 subfamily member 7 OS=Xenopus tropicalis GN=mpp7 PE=2 SV=1
CL3785.Contig3_OSA	sp|Q9QYH1|MPP4_RAT	63	6.7e-21	MAGUK p55 subfamily member 4 OS=Rattus norvegicus GN=Mpp4 PE=1 SV=1
CL3785.Contig3_OSA	sp|Q6P7F1|MPP4_MOUSE	64.2	6.7e-21	MAGUK p55 subfamily member 4 OS=Mus musculus GN=Mpp4 PE=1 SV=1
CL3785.Contig3_OSA	sp|Q96JB8|MPP4_HUMAN	60.5	2.6e-20	MAGUK p55 subfamily member 4 OS=Homo sapiens GN=MPP4 PE=1 SV=2
CL3785.Contig3_OSA	sp|Q6P0D7|MPP7_DANRE	51.2	1.6e-17	MAGUK p55 subfamily member 7 OS=Danio rerio GN=mpp7 PE=1 SV=1
CL3785.Contig3_OSA	sp|Q5T2T1|MPP7_HUMAN	51.9	2e-17	MAGUK p55 subfamily member 7 OS=Homo sapiens GN=MPP7 PE=1 SV=1
CL3786.Contig1_OSA	sp|Q9D0E1|HNRPM_MOUSE	53.1	4.2e-192	Heterogeneous nuclear ribonucleoprotein M OS=Mus musculus GN=Hnrnpm PE=1 SV=3
CL3786.Contig1_OSA	sp|P52272|HNRPM_HUMAN	50.2	3e-182	Heterogeneous nuclear ribonucleoprotein M OS=Homo sapiens GN=HNRNPM PE=1 SV=3
CL3786.Contig1_OSA	sp|Q9P2K5|MYEF2_HUMAN	48.9	1e-118	Myelin expression factor 2 OS=Homo sapiens GN=MYEF2 PE=1 SV=3
CL3786.Contig1_OSA	sp|Q8C854|MYEF2_MOUSE	48.8	2.6e-117	Myelin expression factor 2 OS=Mus musculus GN=Myef2 PE=1 SV=1
CL3786.Contig1_OSA	sp|Q62826|HNRPM_RAT	54.3	4.4e-93	Heterogeneous nuclear ribonucleoprotein M OS=Rattus norvegicus GN=Hnrnpm PE=1 SV=4
CL3786.Contig2_OSA	sp|Q9D0E1|HNRPM_MOUSE	53.9	2.4e-170	Heterogeneous nuclear ribonucleoprotein M OS=Mus musculus GN=Hnrnpm PE=1 SV=3
CL3786.Contig2_OSA	sp|P52272|HNRPM_HUMAN	50.9	2.6e-161	Heterogeneous nuclear ribonucleoprotein M OS=Homo sapiens GN=HNRNPM PE=1 SV=3
CL3786.Contig2_OSA	sp|Q9P2K5|MYEF2_HUMAN	51.1	6e-105	Myelin expression factor 2 OS=Homo sapiens GN=MYEF2 PE=1 SV=3
CL3786.Contig2_OSA	sp|Q8C854|MYEF2_MOUSE	50.5	3e-104	Myelin expression factor 2 OS=Mus musculus GN=Myef2 PE=1 SV=1
CL3786.Contig2_OSA	sp|Q62826|HNRPM_RAT	54.3	6.9e-93	Heterogeneous nuclear ribonucleoprotein M OS=Rattus norvegicus GN=Hnrnpm PE=1 SV=4
CL3787.Contig1_OSA	sp|Q9P1Y5|CAMP3_HUMAN	49.2	1.8e-93	Calmodulin-regulated spectrin-associated protein 3 OS=Homo sapiens GN=CAMSAP3 PE=1 SV=2
CL3787.Contig1_OSA	sp|Q80VC9|CAMP3_MOUSE	49.5	1.1e-92	Calmodulin-regulated spectrin-associated protein 3 OS=Mus musculus GN=Camsap3 PE=1 SV=1
CL3787.Contig1_OSA	sp|Q8C1B1|CAMP2_MOUSE	40.8	5.5e-71	Calmodulin-regulated spectrin-associated protein 2 OS=Mus musculus GN=Camsap2 PE=1 SV=3
CL3787.Contig1_OSA	sp|Q08AD1|CAMP2_HUMAN	40.3	3.6e-70	Calmodulin-regulated spectrin-associated protein 2 OS=Homo sapiens GN=CAMSAP2 PE=1 SV=3
CL3787.Contig1_OSA	sp|Q5T5Y3|CAMP1_HUMAN	31.1	4.4e-68	Calmodulin-regulated spectrin-associated protein 1 OS=Homo sapiens GN=CAMSAP1 PE=1 SV=2
CL3787.Contig2_OSA	sp|Q9P1Y5|CAMP3_HUMAN	37.2	5.6e-45	Calmodulin-regulated spectrin-associated protein 3 OS=Homo sapiens GN=CAMSAP3 PE=1 SV=2
CL3787.Contig2_OSA	sp|Q80VC9|CAMP3_MOUSE	37.1	3.1e-43	Calmodulin-regulated spectrin-associated protein 3 OS=Mus musculus GN=Camsap3 PE=1 SV=1
CL3787.Contig2_OSA	sp|Q08AD1|CAMP2_HUMAN	28.9	1.5e-34	Calmodulin-regulated spectrin-associated protein 2 OS=Homo sapiens GN=CAMSAP2 PE=1 SV=3
CL3787.Contig2_OSA	sp|Q8C1B1|CAMP2_MOUSE	30.1	2e-26	Calmodulin-regulated spectrin-associated protein 2 OS=Mus musculus GN=Camsap2 PE=1 SV=3
CL3788.Contig1_OSA	sp|P98088|MUC5A_HUMAN	45.4	6.1e-13	Mucin-5AC OS=Homo sapiens GN=MUC5AC PE=1 SV=4
CL3788.Contig1_OSA	sp|Q05049|MUC1_XENLA	38.4	1.5e-11	Integumentary mucin C.1 (Fragment) OS=Xenopus laevis PE=2 SV=1
CL3788.Contig1_OSA	sp|Q09624|PKD1_CAEEL	40.9	2.4e-09	Location of vulva defective 1 OS=Caenorhabditis elegans GN=lov-1 PE=1 SV=4
CL3788.Contig1_OSA	sp|E2RYF6|MUC22_HUMAN	39.2	5.9e-08	Mucin-22 OS=Homo sapiens GN=MUC22 PE=1 SV=2
CL3788.Contig1_OSA	sp|Q80Z19|MUC2_MOUSE	38.1	5.9e-08	Mucin-2 (Fragments) OS=Mus musculus GN=Muc2 PE=1 SV=2
CL3788.Contig2_OSA	sp|P98088|MUC5A_HUMAN	49.2	1.6e-18	Mucin-5AC OS=Homo sapiens GN=MUC5AC PE=1 SV=4
CL3788.Contig2_OSA	sp|Q05049|MUC1_XENLA	38	1.1e-14	Integumentary mucin C.1 (Fragment) OS=Xenopus laevis PE=2 SV=1
CL3788.Contig2_OSA	sp|Q09624|PKD1_CAEEL	34.8	1.7e-12	Location of vulva defective 1 OS=Caenorhabditis elegans GN=lov-1 PE=1 SV=4
CL3788.Contig2_OSA	sp|E2RYF6|MUC22_HUMAN	40.2	9.4e-11	Mucin-22 OS=Homo sapiens GN=MUC22 PE=1 SV=2
CL3788.Contig2_OSA	sp|Q02505|MUC3A_HUMAN	36.6	1.6e-10	Mucin-3A OS=Homo sapiens GN=MUC3A PE=1 SV=3
CL3788.Contig3_OSA	sp|P98088|MUC5A_HUMAN	42.6	9e-77	Mucin-5AC OS=Homo sapiens GN=MUC5AC PE=1 SV=4
CL3788.Contig3_OSA	sp|Q02817|MUC2_HUMAN	31.5	2.7e-57	Mucin-2 OS=Homo sapiens GN=MUC2 PE=1 SV=2
CL3788.Contig3_OSA	sp|E2RYF6|MUC22_HUMAN	33.7	1.5e-55	Mucin-22 OS=Homo sapiens GN=MUC22 PE=1 SV=2
CL3788.Contig3_OSA	sp|Q02505|MUC3A_HUMAN	31.9	1.6e-49	Mucin-3A OS=Homo sapiens GN=MUC3A PE=1 SV=3
CL3788.Contig3_OSA	sp|Q9HC84|MUC5B_HUMAN	29.1	7.9e-49	Mucin-5B OS=Homo sapiens GN=MUC5B PE=1 SV=3
CL3790.Contig1_OSA	sp|O95405|ZFYV9_HUMAN	67.3	0	Zinc finger FYVE domain-containing protein 9 OS=Homo sapiens GN=ZFYVE9 PE=1 SV=2
CL3790.Contig1_OSA	sp|Q7Z3T8|ZFY16_HUMAN	55.1	4e-161	Zinc finger FYVE domain-containing protein 16 OS=Homo sapiens GN=ZFYVE16 PE=1 SV=3
CL3790.Contig1_OSA	sp|Q80U44|ZFY16_MOUSE	52.8	1.2e-160	Zinc finger FYVE domain-containing protein 16 OS=Mus musculus GN=Zfyve16 PE=1 SV=2
CL3790.Contig1_OSA	sp|P98088|MUC5A_HUMAN	23.8	8.8e-15	Mucin-5AC OS=Homo sapiens GN=MUC5AC PE=1 SV=4
CL3790.Contig2_OSA	sp|O95405|ZFYV9_HUMAN	82.8	3.9e-134	Zinc finger FYVE domain-containing protein 9 OS=Homo sapiens GN=ZFYVE9 PE=1 SV=2
CL3790.Contig2_OSA	sp|Q7Z3T8|ZFY16_HUMAN	54.5	2.7e-74	Zinc finger FYVE domain-containing protein 16 OS=Homo sapiens GN=ZFYVE16 PE=1 SV=3
CL3790.Contig2_OSA	sp|Q80U44|ZFY16_MOUSE	53.9	1.5e-72	Zinc finger FYVE domain-containing protein 16 OS=Mus musculus GN=Zfyve16 PE=1 SV=2
CL3790.Contig3_OSA	sp|O95405|ZFYV9_HUMAN	55.1	3.4e-158	Zinc finger FYVE domain-containing protein 9 OS=Homo sapiens GN=ZFYVE9 PE=1 SV=2
CL3790.Contig3_OSA	sp|Q7Z3T8|ZFY16_HUMAN	37.9	5.1e-45	Zinc finger FYVE domain-containing protein 16 OS=Homo sapiens GN=ZFYVE16 PE=1 SV=3
CL3790.Contig3_OSA	sp|Q80U44|ZFY16_MOUSE	40.1	6.6e-45	Zinc finger FYVE domain-containing protein 16 OS=Mus musculus GN=Zfyve16 PE=1 SV=2
CL3790.Contig3_OSA	sp|Q6ZV73|FGD6_HUMAN	44.3	8.2e-19	FYVE, RhoGEF and PH domain-containing protein 6 OS=Homo sapiens GN=FGD6 PE=1 SV=2
CL3790.Contig3_OSA	sp|Q69ZL1|FGD6_MOUSE	44.8	1.2e-17	FYVE, RhoGEF and PH domain-containing protein 6 OS=Mus musculus GN=Fgd6 PE=1 SV=2
CL3790.Contig4_OSA	sp|O95405|ZFYV9_HUMAN	81.4	1.3e-211	Zinc finger FYVE domain-containing protein 9 OS=Homo sapiens GN=ZFYVE9 PE=1 SV=2
CL3790.Contig4_OSA	sp|Q7Z3T8|ZFY16_HUMAN	56	1.6e-129	Zinc finger FYVE domain-containing protein 16 OS=Homo sapiens GN=ZFYVE16 PE=1 SV=3
CL3790.Contig4_OSA	sp|Q80U44|ZFY16_MOUSE	55.6	7.5e-127	Zinc finger FYVE domain-containing protein 16 OS=Mus musculus GN=Zfyve16 PE=1 SV=2
CL3790.Contig5_OSA	sp|O95405|ZFYV9_HUMAN	77.8	4.8e-70	Zinc finger FYVE domain-containing protein 9 OS=Homo sapiens GN=ZFYVE9 PE=1 SV=2
CL3790.Contig5_OSA	sp|Q7Z3T8|ZFY16_HUMAN	58.8	6.7e-48	Zinc finger FYVE domain-containing protein 16 OS=Homo sapiens GN=ZFYVE16 PE=1 SV=3
CL3790.Contig5_OSA	sp|Q80U44|ZFY16_MOUSE	58.8	5.7e-47	Zinc finger FYVE domain-containing protein 16 OS=Mus musculus GN=Zfyve16 PE=1 SV=2
CL3792.Contig1_OSA	sp|Q01443|SSP2_PLAYO	34.4	5.7e-11	Sporozoite surface protein 2 OS=Plasmodium yoelii yoelii GN=SSP2 PE=1 SV=2
CL3792.Contig2_OSA	sp|Q01443|SSP2_PLAYO	34.4	5.8e-11	Sporozoite surface protein 2 OS=Plasmodium yoelii yoelii GN=SSP2 PE=1 SV=2
CL3793.Contig2_OSA	sp|Q9GLP0|ITB1_PIG	76.1	0	Integrin beta-1 OS=Sus scrofa GN=ITGB1 PE=2 SV=1
CL3793.Contig2_OSA	sp|P53713|ITB1_FELCA	76	0	Integrin beta-1 OS=Felis catus GN=ITGB1 PE=2 SV=1
CL3793.Contig2_OSA	sp|P53712|ITB1_BOVIN	75.7	0	Integrin beta-1 OS=Bos taurus GN=ITGB1 PE=1 SV=3
CL3793.Contig2_OSA	sp|P09055|ITB1_MOUSE	75.6	0	Integrin beta-1 OS=Mus musculus GN=Itgb1 PE=1 SV=1
CL3793.Contig2_OSA	sp|B0FYY4|ITB1_SHEEP	75.4	0	Integrin beta-1 OS=Ovis aries GN=ITGB1 PE=2 SV=1
CL3795.Contig1_OSA	sp|Q1LVV0|FA83H_DANRE	42.9	3.6e-38	Protein FAM83H OS=Danio rerio GN=fam83h PE=3 SV=1
CL3795.Contig2_OSA	sp|Q1LVV0|FA83H_DANRE	51.5	5.3e-312	Protein FAM83H OS=Danio rerio GN=fam83h PE=3 SV=1
CL3795.Contig2_OSA	sp|A9JRM0|FA83H_XENTR	33.3	2e-146	Protein FAM83H OS=Xenopus tropicalis GN=fam83h PE=2 SV=2
CL3795.Contig2_OSA	sp|Q6ZRV2|FA83H_HUMAN	42.1	7.3e-109	Protein FAM83H OS=Homo sapiens GN=FAM83H PE=1 SV=3
CL3795.Contig2_OSA	sp|Q148V8|FA83H_MOUSE	41.3	2.4e-107	Protein FAM83H OS=Mus musculus GN=Fam83h PE=1 SV=1
CL3795.Contig2_OSA	sp|Q0VBM2|FA83B_MOUSE	37.2	6.9e-67	Protein FAM83B OS=Mus musculus GN=Fam83b PE=2 SV=1
CL3796.Contig1_OSA	sp|P24591|IBP1_BOVIN	44	2.3e-52	Insulin-like growth factor-binding protein 1 OS=Bos taurus GN=IGFBP1 PE=2 SV=2
CL3796.Contig1_OSA	sp|P47876|IBP1_MOUSE	42.9	2.3e-52	Insulin-like growth factor-binding protein 1 OS=Mus musculus GN=Igfbp1 PE=2 SV=2
CL3796.Contig1_OSA	sp|P21743|IBP1_RAT	44.2	6.8e-52	Insulin-like growth factor-binding protein 1 OS=Rattus norvegicus GN=Igfbp1 PE=1 SV=2
CL3796.Contig1_OSA	sp|Q75ZP3|IBP1_PIG	44.4	4.4e-51	Insulin-like growth factor-binding protein 1 OS=Sus scrofa GN=IGFBP1 PE=3 SV=1
CL3796.Contig1_OSA	sp|P08833|IBP1_HUMAN	38	1.2e-48	Insulin-like growth factor-binding protein 1 OS=Homo sapiens GN=IGFBP1 PE=1 SV=1
CL3798.Contig1_OSA	sp|Q6DGN0|RERGL_DANRE	60	1.4e-63	Ras-related and estrogen-regulated growth inhibitor-like protein OS=Danio rerio GN=rergl PE=2 SV=1
CL3798.Contig1_OSA	sp|A6QP66|RERGL_BOVIN	56.6	3.1e-63	Ras-related and estrogen-regulated growth inhibitor-like protein OS=Bos taurus GN=RERGL PE=2 SV=1
CL3798.Contig1_OSA	sp|Q9H628|RERGL_HUMAN	54.3	8.4e-53	Ras-related and estrogen-regulated growth inhibitor-like protein OS=Homo sapiens GN=RERGL PE=2 SV=1
CL3798.Contig1_OSA	sp|Q6IMB1|RSLBA_MOUSE	38.8	7.7e-30	Ras-like protein family member 11A OS=Mus musculus GN=Rasl11a PE=1 SV=1
CL3798.Contig1_OSA	sp|Q6IMA3|RSLBA_RAT	38.3	1.3e-29	Ras-like protein family member 11A OS=Rattus norvegicus GN=Rasl11a PE=2 SV=2
CL3798.Contig2_OSA	sp|A6QP66|RERGL_BOVIN	59.1	2.2e-34	Ras-related and estrogen-regulated growth inhibitor-like protein OS=Bos taurus GN=RERGL PE=2 SV=1
CL3798.Contig2_OSA	sp|Q6DGN0|RERGL_DANRE	66	8.4e-34	Ras-related and estrogen-regulated growth inhibitor-like protein OS=Danio rerio GN=rergl PE=2 SV=1
CL3798.Contig2_OSA	sp|Q9H628|RERGL_HUMAN	57	8.4e-26	Ras-related and estrogen-regulated growth inhibitor-like protein OS=Homo sapiens GN=RERGL PE=2 SV=1
CL3798.Contig2_OSA	sp|Q6T310|RSLBA_HUMAN	38.7	9.3e-17	Ras-like protein family member 11A OS=Homo sapiens GN=RASL11A PE=2 SV=1
CL3798.Contig2_OSA	sp|Q6IMA3|RSLBA_RAT	39	2.1e-16	Ras-like protein family member 11A OS=Rattus norvegicus GN=Rasl11a PE=2 SV=2
CL3799.Contig1_OSA	sp|A8KBL7|MEL2A_DANRE	77	2.9e-151	Methyltransferase-like protein 2-A OS=Danio rerio GN=mettl2a PE=2 SV=1
CL3799.Contig1_OSA	sp|Q5M8E6|METL2_XENTR	69.4	1.7e-130	Methyltransferase-like protein 2 OS=Xenopus tropicalis GN=mettl2 PE=2 SV=1
CL3799.Contig1_OSA	sp|Q96IZ6|MET2A_HUMAN	65	5.9e-128	Methyltransferase-like protein 2A OS=Homo sapiens GN=METTL2A PE=1 SV=5
CL3799.Contig1_OSA	sp|Q8BMK1|METL2_MOUSE	65.2	7.8e-128	Methyltransferase-like protein 2 OS=Mus musculus GN=Mettl2 PE=2 SV=2
CL3799.Contig1_OSA	sp|Q5ZHP8|METL2_CHICK	62.8	1.3e-127	Methyltransferase-like protein 2 OS=Gallus gallus GN=METTL2 PE=2 SV=1
CL3799.Contig2_OSA	sp|A8KBL7|MEL2A_DANRE	77	3.1e-151	Methyltransferase-like protein 2-A OS=Danio rerio GN=mettl2a PE=2 SV=1
CL3799.Contig2_OSA	sp|Q5M8E6|METL2_XENTR	69.4	1.8e-130	Methyltransferase-like protein 2 OS=Xenopus tropicalis GN=mettl2 PE=2 SV=1
CL3799.Contig2_OSA	sp|Q96IZ6|MET2A_HUMAN	65	6.3e-128	Methyltransferase-like protein 2A OS=Homo sapiens GN=METTL2A PE=1 SV=5
CL3799.Contig2_OSA	sp|Q8BMK1|METL2_MOUSE	65.2	8.2e-128	Methyltransferase-like protein 2 OS=Mus musculus GN=Mettl2 PE=2 SV=2
CL3799.Contig2_OSA	sp|Q5ZHP8|METL2_CHICK	62.8	1.4e-127	Methyltransferase-like protein 2 OS=Gallus gallus GN=METTL2 PE=2 SV=1
CL3800.Contig1_OSA	sp|O75131|CPNE3_HUMAN	76	2.8e-247	Copine-3 OS=Homo sapiens GN=CPNE3 PE=1 SV=1
CL3800.Contig1_OSA	sp|Q5RAE1|CPNE3_PONAB	76	3.2e-246	Copine-3 OS=Pongo abelii GN=CPNE3 PE=2 SV=1
CL3800.Contig1_OSA	sp|Q8BT60|CPNE3_MOUSE	75.2	6.6e-244	Copine-3 OS=Mus musculus GN=Cpne3 PE=1 SV=2
CL3800.Contig1_OSA	sp|Q08DB4|CPNE1_BOVIN	66.8	2.4e-214	Copine-1 OS=Bos taurus GN=CPNE1 PE=1 SV=1
CL3800.Contig1_OSA	sp|D4A1R8|CPNE1_RAT	66.5	3.5e-213	Copine-1 OS=Rattus norvegicus GN=Cpne1 PE=1 SV=1
CL3800.Contig2_OSA	sp|O75131|CPNE3_HUMAN	77.1	3.5e-149	Copine-3 OS=Homo sapiens GN=CPNE3 PE=1 SV=1
CL3800.Contig2_OSA	sp|Q5RAE1|CPNE3_PONAB	76.8	3.9e-148	Copine-3 OS=Pongo abelii GN=CPNE3 PE=2 SV=1
CL3800.Contig2_OSA	sp|Q8BT60|CPNE3_MOUSE	75.2	7.4e-147	Copine-3 OS=Mus musculus GN=Cpne3 PE=1 SV=2
CL3800.Contig2_OSA	sp|Q96FN4|CPNE2_HUMAN	65.8	6.3e-130	Copine-2 OS=Homo sapiens GN=CPNE2 PE=1 SV=3
CL3800.Contig2_OSA	sp|D4A1R8|CPNE1_RAT	67.7	1.1e-129	Copine-1 OS=Rattus norvegicus GN=Cpne1 PE=1 SV=1
CL3803.Contig1_OSA	sp|P04323|POL3_DROME	44.9	1.4e-18	Retrovirus-related Pol polyprotein from transposon 17.6 OS=Drosophila melanogaster GN=pol PE=3 SV=1
CL3803.Contig1_OSA	sp|P20825|POL2_DROME	43.9	7.1e-18	Retrovirus-related Pol polyprotein from transposon 297 OS=Drosophila melanogaster GN=pol PE=3 SV=1
CL3803.Contig1_OSA	sp|Q8I7P9|POL5_DROME	44.2	2.1e-14	Retrovirus-related Pol polyprotein from transposon opus OS=Drosophila melanogaster GN=pol PE=3 SV=1
CL3803.Contig1_OSA	sp|P10401|POLY_DROME	34.7	2.2e-11	Retrovirus-related Pol polyprotein from transposon gypsy OS=Drosophila melanogaster GN=pol PE=3 SV=1
CL3803.Contig1_OSA	sp|Q09575|YRD6_CAEEL	36.6	4.9e-11	Uncharacterized protein K02A2.6 OS=Caenorhabditis elegans GN=K02A2.6 PE=4 SV=1
CL3804.Contig1_OSA	sp|P18564|ITB6_HUMAN	56.4	5.5e-150	Integrin beta-6 OS=Homo sapiens GN=ITGB6 PE=1 SV=2
CL3804.Contig1_OSA	sp|Q863C4|ITB6_SHEEP	56.7	5.5e-150	Integrin beta-6 OS=Ovis aries GN=ITGB6 PE=2 SV=1
CL3804.Contig1_OSA	sp|Q8SQB8|ITB6_BOVIN	56.1	8e-149	Integrin beta-6 OS=Bos taurus GN=ITGB6 PE=1 SV=1
CL3804.Contig1_OSA	sp|Q1RPR6|ITB6_PIG	55.3	1e-148	Integrin beta-6 OS=Sus scrofa GN=ITGB6 PE=2 SV=1
CL3804.Contig1_OSA	sp|Q9Z0T9|ITB6_MOUSE	55	9.7e-147	Integrin beta-6 OS=Mus musculus GN=Itgb6 PE=1 SV=1
CL3804.Contig2_OSA	sp|P18564|ITB6_HUMAN	56.4	5.9e-150	Integrin beta-6 OS=Homo sapiens GN=ITGB6 PE=1 SV=2
CL3804.Contig2_OSA	sp|Q863C4|ITB6_SHEEP	56.7	5.9e-150	Integrin beta-6 OS=Ovis aries GN=ITGB6 PE=2 SV=1
CL3804.Contig2_OSA	sp|Q8SQB8|ITB6_BOVIN	56.1	8.5e-149	Integrin beta-6 OS=Bos taurus GN=ITGB6 PE=1 SV=1
CL3804.Contig2_OSA	sp|Q1RPR6|ITB6_PIG	55.3	1.1e-148	Integrin beta-6 OS=Sus scrofa GN=ITGB6 PE=2 SV=1
CL3804.Contig2_OSA	sp|Q9Z0T9|ITB6_MOUSE	55	1e-146	Integrin beta-6 OS=Mus musculus GN=Itgb6 PE=1 SV=1
CL3804.Contig3_OSA	sp|Q863C4|ITB6_SHEEP	60.4	8.8e-161	Integrin beta-6 OS=Ovis aries GN=ITGB6 PE=2 SV=1
CL3804.Contig3_OSA	sp|Q1RPR6|ITB6_PIG	60	5.7e-160	Integrin beta-6 OS=Sus scrofa GN=ITGB6 PE=2 SV=1
CL3804.Contig3_OSA	sp|Q8SQB8|ITB6_BOVIN	61.3	3.7e-159	Integrin beta-6 OS=Bos taurus GN=ITGB6 PE=1 SV=1
CL3804.Contig3_OSA	sp|P18564|ITB6_HUMAN	59.3	1.6e-157	Integrin beta-6 OS=Homo sapiens GN=ITGB6 PE=1 SV=2
CL3804.Contig3_OSA	sp|Q9Z0T9|ITB6_MOUSE	59.7	1.1e-155	Integrin beta-6 OS=Mus musculus GN=Itgb6 PE=1 SV=1
CL3804.Contig4_OSA	sp|Q1RPR6|ITB6_PIG	65.9	2.6e-77	Integrin beta-6 OS=Sus scrofa GN=ITGB6 PE=2 SV=1
CL3804.Contig4_OSA	sp|Q863C4|ITB6_SHEEP	65.9	5.8e-77	Integrin beta-6 OS=Ovis aries GN=ITGB6 PE=2 SV=1
CL3804.Contig4_OSA	sp|P18563|ITB6_CAVPO	65.4	1.3e-76	Integrin beta-6 (Fragment) OS=Cavia porcellus GN=ITGB6 PE=2 SV=1
CL3804.Contig4_OSA	sp|Q8SQB8|ITB6_BOVIN	65.4	4.9e-76	Integrin beta-6 OS=Bos taurus GN=ITGB6 PE=1 SV=1
CL3804.Contig4_OSA	sp|P18564|ITB6_HUMAN	64.4	3.2e-75	Integrin beta-6 OS=Homo sapiens GN=ITGB6 PE=1 SV=2
CL3805.Contig1_OSA	sp|Q9NQZ7|ENTP7_HUMAN	63.9	2.6e-219	Ectonucleoside triphosphate diphosphohydrolase 7 OS=Homo sapiens GN=ENTPD7 PE=2 SV=1
CL3805.Contig1_OSA	sp|Q5REF6|ENTP7_PONAB	63.7	5.9e-219	Ectonucleoside triphosphate diphosphohydrolase 7 OS=Pongo abelii GN=ENTPD7 PE=2 SV=1
CL3805.Contig1_OSA	sp|Q3TCT4|ENTP7_MOUSE	63.8	5e-218	Ectonucleoside triphosphate diphosphohydrolase 7 OS=Mus musculus GN=Entpd7 PE=2 SV=1
CL3805.Contig1_OSA	sp|Q9Y227|ENTP4_HUMAN	62.1	4.2e-217	Ectonucleoside triphosphate diphosphohydrolase 4 OS=Homo sapiens GN=ENTPD4 PE=1 SV=1
CL3805.Contig1_OSA	sp|Q28CF8|ENTP7_XENTR	62.2	6.7e-215	Ectonucleoside triphosphate diphosphohydrolase 7 OS=Xenopus tropicalis GN=entpd7 PE=2 SV=1
CL3805.Contig2_OSA	sp|Q9NQZ7|ENTP7_HUMAN	63.9	2.6e-219	Ectonucleoside triphosphate diphosphohydrolase 7 OS=Homo sapiens GN=ENTPD7 PE=2 SV=1
CL3805.Contig2_OSA	sp|Q5REF6|ENTP7_PONAB	63.7	5.8e-219	Ectonucleoside triphosphate diphosphohydrolase 7 OS=Pongo abelii GN=ENTPD7 PE=2 SV=1
CL3805.Contig2_OSA	sp|Q3TCT4|ENTP7_MOUSE	63.8	4.9e-218	Ectonucleoside triphosphate diphosphohydrolase 7 OS=Mus musculus GN=Entpd7 PE=2 SV=1
CL3805.Contig2_OSA	sp|Q9Y227|ENTP4_HUMAN	62.1	4.2e-217	Ectonucleoside triphosphate diphosphohydrolase 4 OS=Homo sapiens GN=ENTPD4 PE=1 SV=1
CL3805.Contig2_OSA	sp|Q28CF8|ENTP7_XENTR	62.2	6.7e-215	Ectonucleoside triphosphate diphosphohydrolase 7 OS=Xenopus tropicalis GN=entpd7 PE=2 SV=1
CL3807.Contig1_OSA	sp|P70584|ACDSB_RAT	76	6.8e-17	Short/branched chain specific acyl-CoA dehydrogenase, mitochondrial OS=Rattus norvegicus GN=Acadsb PE=1 SV=1
CL3807.Contig1_OSA	sp|Q5RF40|ACDSB_PONAB	76	8.8e-17	Short/branched chain specific acyl-CoA dehydrogenase, mitochondrial OS=Pongo abelii GN=ACADSB PE=2 SV=1
CL3807.Contig1_OSA	sp|P45954|ACDSB_HUMAN	76	8.8e-17	Short/branched chain specific acyl-CoA dehydrogenase, mitochondrial OS=Homo sapiens GN=ACADSB PE=1 SV=1
CL3807.Contig1_OSA	sp|Q9DBL1|ACDSB_MOUSE	74	2.6e-16	Short/branched chain specific acyl-CoA dehydrogenase, mitochondrial OS=Mus musculus GN=Acadsb PE=1 SV=1
CL3807.Contig1_OSA	sp|Q5EAD4|ACDSB_BOVIN	74	7.5e-16	Short/branched chain specific acyl-CoA dehydrogenase, mitochondrial OS=Bos taurus GN=ACADSB PE=2 SV=1
CL3807.Contig2_OSA	sp|P45954|ACDSB_HUMAN	72.7	1.4e-167	Short/branched chain specific acyl-CoA dehydrogenase, mitochondrial OS=Homo sapiens GN=ACADSB PE=1 SV=1
CL3807.Contig2_OSA	sp|Q5RF40|ACDSB_PONAB	72.7	1.8e-167	Short/branched chain specific acyl-CoA dehydrogenase, mitochondrial OS=Pongo abelii GN=ACADSB PE=2 SV=1
CL3807.Contig2_OSA	sp|P70584|ACDSB_RAT	70.9	2.4e-164	Short/branched chain specific acyl-CoA dehydrogenase, mitochondrial OS=Rattus norvegicus GN=Acadsb PE=1 SV=1
CL3807.Contig2_OSA	sp|Q9DBL1|ACDSB_MOUSE	67.7	1.5e-163	Short/branched chain specific acyl-CoA dehydrogenase, mitochondrial OS=Mus musculus GN=Acadsb PE=1 SV=1
CL3807.Contig2_OSA	sp|Q5EAD4|ACDSB_BOVIN	65.9	1.8e-159	Short/branched chain specific acyl-CoA dehydrogenase, mitochondrial OS=Bos taurus GN=ACADSB PE=2 SV=1
CL3807.Contig3_OSA	sp|Q5EAD4|ACDSB_BOVIN	62.5	1.3e-11	Short/branched chain specific acyl-CoA dehydrogenase, mitochondrial OS=Bos taurus GN=ACADSB PE=2 SV=1
CL3807.Contig3_OSA	sp|P45954|ACDSB_HUMAN	58.3	3.2e-10	Short/branched chain specific acyl-CoA dehydrogenase, mitochondrial OS=Homo sapiens GN=ACADSB PE=1 SV=1
CL3807.Contig3_OSA	sp|Q5RF40|ACDSB_PONAB	58.3	3.2e-10	Short/branched chain specific acyl-CoA dehydrogenase, mitochondrial OS=Pongo abelii GN=ACADSB PE=2 SV=1
CL3807.Contig3_OSA	sp|P70584|ACDSB_RAT	58.3	4.2e-10	Short/branched chain specific acyl-CoA dehydrogenase, mitochondrial OS=Rattus norvegicus GN=Acadsb PE=1 SV=1
CL3807.Contig3_OSA	sp|Q9DBL1|ACDSB_MOUSE	58.3	5.5e-10	Short/branched chain specific acyl-CoA dehydrogenase, mitochondrial OS=Mus musculus GN=Acadsb PE=1 SV=1
CL3808.Contig1_OSA	sp|Q4PJW2|NCOA1_PIG	48.1	4e-142	Nuclear receptor coactivator 1 OS=Sus scrofa GN=NCOA1 PE=2 SV=1
CL3808.Contig1_OSA	sp|Q15788|NCOA1_HUMAN	48.9	6.9e-142	Nuclear receptor coactivator 1 OS=Homo sapiens GN=NCOA1 PE=1 SV=3
CL3808.Contig1_OSA	sp|P70365|NCOA1_MOUSE	48.6	6.5e-140	Nuclear receptor coactivator 1 OS=Mus musculus GN=Ncoa1 PE=1 SV=2
CL3808.Contig1_OSA	sp|Q98TW1|NCOA2_DANRE	42.3	8e-106	Nuclear receptor coactivator 2 OS=Danio rerio GN=ncoa2 PE=1 SV=1
CL3808.Contig1_OSA	sp|Q15596|NCOA2_HUMAN	43.6	1.1e-102	Nuclear receptor coactivator 2 OS=Homo sapiens GN=NCOA2 PE=1 SV=2
CL3808.Contig2_OSA	sp|Q4PJW2|NCOA1_PIG	48.1	4e-142	Nuclear receptor coactivator 1 OS=Sus scrofa GN=NCOA1 PE=2 SV=1
CL3808.Contig2_OSA	sp|Q15788|NCOA1_HUMAN	48.9	6.9e-142	Nuclear receptor coactivator 1 OS=Homo sapiens GN=NCOA1 PE=1 SV=3
CL3808.Contig2_OSA	sp|P70365|NCOA1_MOUSE	48.6	6.4e-140	Nuclear receptor coactivator 1 OS=Mus musculus GN=Ncoa1 PE=1 SV=2
CL3808.Contig2_OSA	sp|Q98TW1|NCOA2_DANRE	42.3	7.9e-106	Nuclear receptor coactivator 2 OS=Danio rerio GN=ncoa2 PE=1 SV=1
CL3808.Contig2_OSA	sp|Q15596|NCOA2_HUMAN	43.6	1.1e-102	Nuclear receptor coactivator 2 OS=Homo sapiens GN=NCOA2 PE=1 SV=2
CL3809.Contig1_OSA	sp|Q96B97|SH3K1_HUMAN	49.5	3.5e-160	SH3 domain-containing kinase-binding protein 1 OS=Homo sapiens GN=SH3KBP1 PE=1 SV=2
CL3809.Contig1_OSA	sp|Q8R550|SH3K1_MOUSE	42.9	8e-96	SH3 domain-containing kinase-binding protein 1 OS=Mus musculus GN=Sh3kbp1 PE=1 SV=1
CL3809.Contig1_OSA	sp|Q925Q9|SH3K1_RAT	42.7	2.6e-94	SH3 domain-containing kinase-binding protein 1 OS=Rattus norvegicus GN=Sh3kbp1 PE=1 SV=2
CL3809.Contig1_OSA	sp|F1LRS8|CD2AP_RAT	34	4.5e-91	CD2-associated protein OS=Rattus norvegicus GN=Cd2ap PE=1 SV=2
CL3809.Contig1_OSA	sp|Q9JLQ0|CD2AP_MOUSE	35.7	1.1e-89	CD2-associated protein OS=Mus musculus GN=Cd2ap PE=1 SV=3
CL3809.Contig2_OSA	sp|Q96B97|SH3K1_HUMAN	63.8	5.9e-10	SH3 domain-containing kinase-binding protein 1 OS=Homo sapiens GN=SH3KBP1 PE=1 SV=2
CL3809.Contig2_OSA	sp|Q8R550|SH3K1_MOUSE	61.7	1.3e-09	SH3 domain-containing kinase-binding protein 1 OS=Mus musculus GN=Sh3kbp1 PE=1 SV=1
CL3809.Contig2_OSA	sp|Q925Q9|SH3K1_RAT	61.7	1.3e-09	SH3 domain-containing kinase-binding protein 1 OS=Rattus norvegicus GN=Sh3kbp1 PE=1 SV=2
CL3809.Contig2_OSA	sp|Q9Y5K6|CD2AP_HUMAN	55.8	6.8e-06	CD2-associated protein OS=Homo sapiens GN=CD2AP PE=1 SV=1
CL3809.Contig3_OSA	sp|Q96B97|SH3K1_HUMAN	40.5	4.6e-36	SH3 domain-containing kinase-binding protein 1 OS=Homo sapiens GN=SH3KBP1 PE=1 SV=2
CL3809.Contig3_OSA	sp|Q8R550|SH3K1_MOUSE	39.1	7.3e-34	SH3 domain-containing kinase-binding protein 1 OS=Mus musculus GN=Sh3kbp1 PE=1 SV=1
CL3809.Contig3_OSA	sp|Q925Q9|SH3K1_RAT	38.7	2.4e-32	SH3 domain-containing kinase-binding protein 1 OS=Rattus norvegicus GN=Sh3kbp1 PE=1 SV=2
CL3809.Contig3_OSA	sp|Q9Y5K6|CD2AP_HUMAN	25.2	2.6e-07	CD2-associated protein OS=Homo sapiens GN=CD2AP PE=1 SV=1
CL3809.Contig4_OSA	sp|Q96B97|SH3K1_HUMAN	47.4	1.2e-149	SH3 domain-containing kinase-binding protein 1 OS=Homo sapiens GN=SH3KBP1 PE=1 SV=2
CL3809.Contig4_OSA	sp|F1LRS8|CD2AP_RAT	34.3	1.4e-89	CD2-associated protein OS=Rattus norvegicus GN=Cd2ap PE=1 SV=2
CL3809.Contig4_OSA	sp|Q9JLQ0|CD2AP_MOUSE	35.1	3.5e-88	CD2-associated protein OS=Mus musculus GN=Cd2ap PE=1 SV=3
CL3809.Contig4_OSA	sp|Q8R550|SH3K1_MOUSE	40.3	1.4e-84	SH3 domain-containing kinase-binding protein 1 OS=Mus musculus GN=Sh3kbp1 PE=1 SV=1
CL3809.Contig4_OSA	sp|Q925Q9|SH3K1_RAT	40.1	4.5e-83	SH3 domain-containing kinase-binding protein 1 OS=Rattus norvegicus GN=Sh3kbp1 PE=1 SV=2
CL3810.Contig1_OSA	sp|O94887|FARP2_HUMAN	65.6	0	FERM, RhoGEF and pleckstrin domain-containing protein 2 OS=Homo sapiens GN=FARP2 PE=1 SV=3
CL3810.Contig1_OSA	sp|Q91VS8|FARP2_MOUSE	65.3	0	FERM, RhoGEF and pleckstrin domain-containing protein 2 OS=Mus musculus GN=Farp2 PE=1 SV=2
CL3810.Contig1_OSA	sp|F1P065|FARP1_CHICK	56.4	0	FERM, RhoGEF and pleckstrin domain-containing protein 1 OS=Gallus gallus GN=FARP1 PE=1 SV=2
CL3810.Contig1_OSA	sp|F8VPU2|FARP1_MOUSE	55.9	0	FERM, RhoGEF and pleckstrin domain-containing protein 1 OS=Mus musculus GN=Farp1 PE=1 SV=1
CL3810.Contig1_OSA	sp|F1LYQ8|FARP1_RAT	55.6	0	FERM, RhoGEF and pleckstrin domain-containing protein 1 OS=Rattus norvegicus GN=Farp1 PE=1 SV=2
CL3810.Contig2_OSA	sp|O94887|FARP2_HUMAN	65.9	0	FERM, RhoGEF and pleckstrin domain-containing protein 2 OS=Homo sapiens GN=FARP2 PE=1 SV=3
CL3810.Contig2_OSA	sp|Q91VS8|FARP2_MOUSE	66.1	0	FERM, RhoGEF and pleckstrin domain-containing protein 2 OS=Mus musculus GN=Farp2 PE=1 SV=2
CL3810.Contig2_OSA	sp|F1P065|FARP1_CHICK	57.3	0	FERM, RhoGEF and pleckstrin domain-containing protein 1 OS=Gallus gallus GN=FARP1 PE=1 SV=2
CL3810.Contig2_OSA	sp|F8VPU2|FARP1_MOUSE	56.6	0	FERM, RhoGEF and pleckstrin domain-containing protein 1 OS=Mus musculus GN=Farp1 PE=1 SV=1
CL3810.Contig2_OSA	sp|F1LYQ8|FARP1_RAT	56.3	0	FERM, RhoGEF and pleckstrin domain-containing protein 1 OS=Rattus norvegicus GN=Farp1 PE=1 SV=2
CL3811.Contig1_OSA	sp|Q18PF6|RHBG_TAKRU	82.5	3.1e-226	Ammonium transporter Rh type B OS=Takifugu rubripes GN=rhbg PE=1 SV=1
CL3811.Contig1_OSA	sp|Q3BBX8|RHBG_TETNG	80.5	8.3e-219	Ammonium transporter Rh type B OS=Tetraodon nigroviridis GN=rhbg PE=2 SV=1
CL3811.Contig1_OSA	sp|Q7T070|RHBG_DANRE	77.6	5.9e-209	Ammonium transporter Rh type B OS=Danio rerio GN=rhbg PE=2 SV=1
CL3811.Contig1_OSA	sp|Q0IIV2|RHBG_XENTR	69	4.6e-193	Ammonium transporter Rh type B OS=Xenopus tropicalis GN=rhbg PE=2 SV=1
CL3811.Contig1_OSA	sp|Q6DCG4|RHBGB_XENLA	68.3	3e-192	Ammonium transporter Rh type B-B OS=Xenopus laevis GN=rhbg-b PE=2 SV=1
CL3811.Contig2_OSA	sp|Q18PF6|RHBG_TAKRU	82.5	2.4e-226	Ammonium transporter Rh type B OS=Takifugu rubripes GN=rhbg PE=1 SV=1
CL3811.Contig2_OSA	sp|Q3BBX8|RHBG_TETNG	80.5	6.3e-219	Ammonium transporter Rh type B OS=Tetraodon nigroviridis GN=rhbg PE=2 SV=1
CL3811.Contig2_OSA	sp|Q7T070|RHBG_DANRE	77.6	4.5e-209	Ammonium transporter Rh type B OS=Danio rerio GN=rhbg PE=2 SV=1
CL3811.Contig2_OSA	sp|Q0IIV2|RHBG_XENTR	69	3.5e-193	Ammonium transporter Rh type B OS=Xenopus tropicalis GN=rhbg PE=2 SV=1
CL3811.Contig2_OSA	sp|Q6DCG4|RHBGB_XENLA	68.3	2.3e-192	Ammonium transporter Rh type B-B OS=Xenopus laevis GN=rhbg-b PE=2 SV=1
CL3812.Contig1_OSA	sp|P55259|GP2_HUMAN	41.2	2.7e-08	Pancreatic secretory granule membrane major glycoprotein GP2 OS=Homo sapiens GN=GP2 PE=2 SV=3
CL3812.Contig1_OSA	sp|P07911|UROM_HUMAN	42.6	1.3e-07	Uromodulin OS=Homo sapiens GN=UMOD PE=1 SV=1
CL3812.Contig1_OSA	sp|Q5R5C1|UROM_PONAB	42.6	1.3e-07	Uromodulin OS=Pongo abelii GN=UMOD PE=2 SV=1
CL3812.Contig1_OSA	sp|P48733|UROM_BOVIN	44.3	1.7e-07	Uromodulin OS=Bos taurus GN=UMOD PE=2 SV=1
CL3812.Contig1_OSA	sp|P25291|GP2_CANLF	40.3	3.9e-07	Pancreatic secretory granule membrane major glycoprotein GP2 OS=Canis lupus familiaris GN=GP2 PE=1 SV=1
CL3813.Contig1_OSA	sp|Q9BRR3|TM246_HUMAN	42.8	1.9e-84	Transmembrane protein 246 OS=Homo sapiens GN=TMEM246 PE=1 SV=1
CL3813.Contig1_OSA	sp|Q5EB73|TM246_RAT	43.7	2.5e-84	Transmembrane protein 246 OS=Rattus norvegicus GN=Tmem246 PE=2 SV=1
CL3813.Contig1_OSA	sp|Q91YV9|TM246_MOUSE	43.7	2.5e-84	Transmembrane protein 246 OS=Mus musculus GN=Tmem246 PE=2 SV=1
CL3813.Contig1_OSA	sp|Q5R868|TM246_PONAB	42.8	4.3e-84	Transmembrane protein 246 OS=Pongo abelii GN=TMEM246 PE=2 SV=1
CL3813.Contig2_OSA	sp|Q9BRR3|TM246_HUMAN	42.8	1.9e-84	Transmembrane protein 246 OS=Homo sapiens GN=TMEM246 PE=1 SV=1
CL3813.Contig2_OSA	sp|Q5EB73|TM246_RAT	43.7	2.5e-84	Transmembrane protein 246 OS=Rattus norvegicus GN=Tmem246 PE=2 SV=1
CL3813.Contig2_OSA	sp|Q91YV9|TM246_MOUSE	43.7	2.5e-84	Transmembrane protein 246 OS=Mus musculus GN=Tmem246 PE=2 SV=1
CL3813.Contig2_OSA	sp|Q5R868|TM246_PONAB	42.8	4.3e-84	Transmembrane protein 246 OS=Pongo abelii GN=TMEM246 PE=2 SV=1
CL3815.Contig1_OSA	sp|Q8N9F8|ZN454_HUMAN	39.7	1.3e-53	Zinc finger protein 454 OS=Homo sapiens GN=ZNF454 PE=2 SV=2
CL3815.Contig1_OSA	sp|Q86WZ6|ZN227_HUMAN	40.2	2.2e-53	Zinc finger protein 227 OS=Homo sapiens GN=ZNF227 PE=1 SV=1
CL3815.Contig1_OSA	sp|A0JNB1|ZN227_BOVIN	40.2	4.9e-53	Zinc finger protein 227 OS=Bos taurus GN=ZNF227 PE=2 SV=1
CL3815.Contig1_OSA	sp|Q6ZMW2|ZN782_HUMAN	41.4	1.1e-52	Zinc finger protein 782 OS=Homo sapiens GN=ZNF782 PE=2 SV=1
CL3815.Contig1_OSA	sp|Q14590|ZN235_HUMAN	40.1	7.1e-52	Zinc finger protein 235 OS=Homo sapiens GN=ZNF235 PE=2 SV=3
CL3815.Contig2_OSA	sp|Q86WZ6|ZN227_HUMAN	42.4	4.3e-66	Zinc finger protein 227 OS=Homo sapiens GN=ZNF227 PE=1 SV=1
CL3815.Contig2_OSA	sp|A0JNB1|ZN227_BOVIN	42.4	9.6e-66	Zinc finger protein 227 OS=Bos taurus GN=ZNF227 PE=2 SV=1
CL3815.Contig2_OSA	sp|P17027|ZNF23_HUMAN	41	6.8e-64	Zinc finger protein 23 OS=Homo sapiens GN=ZNF23 PE=1 SV=3
CL3815.Contig2_OSA	sp|Q6ZMW2|ZN782_HUMAN	42.7	6.8e-64	Zinc finger protein 782 OS=Homo sapiens GN=ZNF782 PE=2 SV=1
CL3815.Contig2_OSA	sp|Q14590|ZN235_HUMAN	41.2	1.2e-63	Zinc finger protein 235 OS=Homo sapiens GN=ZNF235 PE=2 SV=3
CL3816.Contig1_OSA	sp|P60522|GBRL2_RAT	94.8	1.3e-59	Gamma-aminobutyric acid receptor-associated protein-like 2 OS=Rattus norvegicus GN=Gabarapl2 PE=3 SV=1
CL3816.Contig1_OSA	sp|P60521|GBRL2_MOUSE	94.8	1.3e-59	Gamma-aminobutyric acid receptor-associated protein-like 2 OS=Mus musculus GN=Gabarapl2 PE=1 SV=1
CL3816.Contig1_OSA	sp|P60520|GBRL2_HUMAN	94.8	1.3e-59	Gamma-aminobutyric acid receptor-associated protein-like 2 OS=Homo sapiens GN=GABARAPL2 PE=1 SV=1
CL3816.Contig1_OSA	sp|P60519|GBRL2_BOVIN	94.8	1.3e-59	Gamma-aminobutyric acid receptor-associated protein-like 2 OS=Bos taurus GN=GABARAPL2 PE=1 SV=1
CL3816.Contig1_OSA	sp|Q5RF21|GBRL1_PONAB	60.3	5.2e-35	Gamma-aminobutyric acid receptor-associated protein-like 1 OS=Pongo abelii GN=GABARAPL1 PE=3 SV=1
CL3816.Contig2_OSA	sp|P60522|GBRL2_RAT	94.8	1.3e-59	Gamma-aminobutyric acid receptor-associated protein-like 2 OS=Rattus norvegicus GN=Gabarapl2 PE=3 SV=1
CL3816.Contig2_OSA	sp|P60521|GBRL2_MOUSE	94.8	1.3e-59	Gamma-aminobutyric acid receptor-associated protein-like 2 OS=Mus musculus GN=Gabarapl2 PE=1 SV=1
CL3816.Contig2_OSA	sp|P60520|GBRL2_HUMAN	94.8	1.3e-59	Gamma-aminobutyric acid receptor-associated protein-like 2 OS=Homo sapiens GN=GABARAPL2 PE=1 SV=1
CL3816.Contig2_OSA	sp|P60519|GBRL2_BOVIN	94.8	1.3e-59	Gamma-aminobutyric acid receptor-associated protein-like 2 OS=Bos taurus GN=GABARAPL2 PE=1 SV=1
CL3816.Contig2_OSA	sp|Q5RF21|GBRL1_PONAB	60.3	4.9e-35	Gamma-aminobutyric acid receptor-associated protein-like 1 OS=Pongo abelii GN=GABARAPL1 PE=3 SV=1
CL3817.Contig1_OSA	sp|Q3ZCC9|SEC13_BOVIN	85.6	6.6e-62	Protein SEC13 homolog OS=Bos taurus GN=SEC13 PE=2 SV=1
CL3817.Contig2_OSA	sp|Q3ZCC9|SEC13_BOVIN	86.6	1.3e-173	Protein SEC13 homolog OS=Bos taurus GN=SEC13 PE=2 SV=1
CL3817.Contig2_OSA	sp|Q5XFW8|SEC13_RAT	86	4.8e-173	Protein SEC13 homolog OS=Rattus norvegicus GN=Sec13 PE=1 SV=1
CL3817.Contig2_OSA	sp|Q9D1M0|SEC13_MOUSE	85.7	1.1e-172	Protein SEC13 homolog OS=Mus musculus GN=Sec13 PE=1 SV=3
CL3817.Contig2_OSA	sp|P55735|SEC13_HUMAN	85.7	1.4e-172	Protein SEC13 homolog OS=Homo sapiens GN=SEC13 PE=1 SV=3
CL3817.Contig2_OSA	sp|Q9V3J4|SEC13_DROME	60.3	1.3e-106	Protein SEC13 homolog OS=Drosophila melanogaster GN=Sec13 PE=1 SV=1
CL3818.Contig1_OSA	sp|Q96CW9|NTNG2_HUMAN	67.4	1.3e-234	Netrin-G2 OS=Homo sapiens GN=NTNG2 PE=1 SV=2
CL3818.Contig1_OSA	sp|Q9Y2I2|NTNG1_HUMAN	57.7	3.3e-190	Netrin-G1 OS=Homo sapiens GN=NTNG1 PE=1 SV=3
CL3818.Contig1_OSA	sp|Q8R4G0|NTNG1_MOUSE	57.6	4.4e-190	Netrin-G1 OS=Mus musculus GN=Ntng1 PE=1 SV=2
CL3818.Contig1_OSA	sp|Q8R4F1|NTNG2_MOUSE	52.2	2.4e-156	Netrin-G2 OS=Mus musculus GN=Ntng2 PE=1 SV=2
CL3818.Contig1_OSA	sp|Q61001|LAMA5_MOUSE	29	1.7e-45	Laminin subunit alpha-5 OS=Mus musculus GN=Lama5 PE=1 SV=4
CL3818.Contig2_OSA	sp|Q8R4F1|NTNG2_MOUSE	62.8	1.6e-156	Netrin-G2 OS=Mus musculus GN=Ntng2 PE=1 SV=2
CL3818.Contig2_OSA	sp|Q96CW9|NTNG2_HUMAN	67.3	8.9e-152	Netrin-G2 OS=Homo sapiens GN=NTNG2 PE=1 SV=2
CL3818.Contig2_OSA	sp|Q8R4G0|NTNG1_MOUSE	55.2	6.4e-118	Netrin-G1 OS=Mus musculus GN=Ntng1 PE=1 SV=2
CL3818.Contig2_OSA	sp|Q9Y2I2|NTNG1_HUMAN	54.6	3.2e-117	Netrin-G1 OS=Homo sapiens GN=NTNG1 PE=1 SV=3
CL3818.Contig2_OSA	sp|Q90922|NET1_CHICK	32.3	1.7e-33	Netrin-1 OS=Gallus gallus GN=NTN1 PE=1 SV=1
CL3819.Contig1_OSA	sp|P46100|ATRX_HUMAN	68.1	0	Transcriptional regulator ATRX OS=Homo sapiens GN=ATRX PE=1 SV=5
CL3819.Contig1_OSA	sp|Q7YQM3|ATRX_PONPY	68.1	0	Transcriptional regulator ATRX OS=Pongo pygmaeus GN=ATRX PE=2 SV=1
CL3819.Contig1_OSA	sp|Q7YQM4|ATRX_PANTR	68.1	0	Transcriptional regulator ATRX OS=Pan troglodytes GN=ATRX PE=2 SV=1
CL3819.Contig1_OSA	sp|Q61687|ATRX_MOUSE	66.2	0	Transcriptional regulator ATRX OS=Mus musculus GN=Atrx PE=1 SV=3
CL3819.Contig1_OSA	sp|Q9GQN5|ATRX_DROME	42.6	3.7e-219	Transcriptional regulator ATRX homolog OS=Drosophila melanogaster GN=XNP PE=1 SV=2
CL3819.Contig2_OSA	sp|Q7YQM3|ATRX_PONPY	68.1	0	Transcriptional regulator ATRX OS=Pongo pygmaeus GN=ATRX PE=2 SV=1
CL3819.Contig2_OSA	sp|P46100|ATRX_HUMAN	68.1	0	Transcriptional regulator ATRX OS=Homo sapiens GN=ATRX PE=1 SV=5
CL3819.Contig2_OSA	sp|Q7YQM4|ATRX_PANTR	68.1	0	Transcriptional regulator ATRX OS=Pan troglodytes GN=ATRX PE=2 SV=1
CL3819.Contig2_OSA	sp|Q61687|ATRX_MOUSE	66.2	0	Transcriptional regulator ATRX OS=Mus musculus GN=Atrx PE=1 SV=3
CL3819.Contig2_OSA	sp|Q9GQN5|ATRX_DROME	42.6	3.6e-219	Transcriptional regulator ATRX homolog OS=Drosophila melanogaster GN=XNP PE=1 SV=2
CL3819.Contig3_OSA	sp|Q3V1V3|ESF1_MOUSE	52.6	3.4e-46	ESF1 homolog OS=Mus musculus GN=Esf1 PE=1 SV=1
CL3819.Contig3_OSA	sp|Q76MT4|ESF1_RAT	52.3	4.4e-46	ESF1 homolog OS=Rattus norvegicus GN=Esf1 PE=1 SV=1
CL3819.Contig3_OSA	sp|Q75JC9|Y8484_DICDI	38.6	3.6e-19	Uncharacterized protein DDB_G0271670 OS=Dictyostelium discoideum GN=DDB_G0271670 PE=3 SV=1
CL3819.Contig3_OSA	sp|P02845|VIT2_CHICK	35.3	5.1e-10	Vitellogenin-2 OS=Gallus gallus GN=VTG2 PE=1 SV=1
CL3820.Contig1_OSA	sp|Q5RAS0|ACADS_PONAB	77.9	1.4e-177	Short-chain specific acyl-CoA dehydrogenase, mitochondrial OS=Pongo abelii GN=ACADS PE=2 SV=1
CL3820.Contig1_OSA	sp|P15651|ACADS_RAT	77.4	5.5e-177	Short-chain specific acyl-CoA dehydrogenase, mitochondrial OS=Rattus norvegicus GN=Acads PE=1 SV=2
CL3820.Contig1_OSA	sp|P16219|ACADS_HUMAN	77.7	7.2e-177	Short-chain specific acyl-CoA dehydrogenase, mitochondrial OS=Homo sapiens GN=ACADS PE=1 SV=1
CL3820.Contig1_OSA	sp|Q07417|ACADS_MOUSE	77.4	1.2e-176	Short-chain specific acyl-CoA dehydrogenase, mitochondrial OS=Mus musculus GN=Acads PE=1 SV=2
CL3820.Contig1_OSA	sp|Q3ZBF6|ACADS_BOVIN	77.4	7.9e-176	Short-chain specific acyl-CoA dehydrogenase, mitochondrial OS=Bos taurus GN=ACADS PE=1 SV=1
CL3820.Contig2_OSA	sp|Q5RAS0|ACADS_PONAB	77.9	1.5e-177	Short-chain specific acyl-CoA dehydrogenase, mitochondrial OS=Pongo abelii GN=ACADS PE=2 SV=1
CL3820.Contig2_OSA	sp|P15651|ACADS_RAT	77.4	5.6e-177	Short-chain specific acyl-CoA dehydrogenase, mitochondrial OS=Rattus norvegicus GN=Acads PE=1 SV=2
CL3820.Contig2_OSA	sp|P16219|ACADS_HUMAN	77.7	7.3e-177	Short-chain specific acyl-CoA dehydrogenase, mitochondrial OS=Homo sapiens GN=ACADS PE=1 SV=1
CL3820.Contig2_OSA	sp|Q07417|ACADS_MOUSE	77.4	1.2e-176	Short-chain specific acyl-CoA dehydrogenase, mitochondrial OS=Mus musculus GN=Acads PE=1 SV=2
CL3820.Contig2_OSA	sp|Q3ZBF6|ACADS_BOVIN	77.4	8.1e-176	Short-chain specific acyl-CoA dehydrogenase, mitochondrial OS=Bos taurus GN=ACADS PE=1 SV=1
CL3821.Contig1_OSA	sp|P40938|RFC3_HUMAN	84.2	3.1e-135	Replication factor C subunit 3 OS=Homo sapiens GN=RFC3 PE=1 SV=2
CL3821.Contig1_OSA	sp|Q2TBV1|RFC3_BOVIN	83.8	1.6e-134	Replication factor C subunit 3 OS=Bos taurus GN=RFC3 PE=2 SV=1
CL3821.Contig1_OSA	sp|Q8R323|RFC3_MOUSE	84.2	1.6e-134	Replication factor C subunit 3 OS=Mus musculus GN=Rfc3 PE=1 SV=1
CL3821.Contig1_OSA	sp|Q54BN3|RFC3_DICDI	54.2	5.8e-81	Probable replication factor C subunit 3 OS=Dictyostelium discoideum GN=rfc3 PE=3 SV=1
CL3821.Contig1_OSA	sp|P53034|RFC2_DROME	37	1.7e-11	Replication factor C subunit 2 OS=Drosophila melanogaster GN=RfC4 PE=1 SV=1
CL3821.Contig2_OSA	sp|Q8R323|RFC3_MOUSE	83.3	3.2e-49	Replication factor C subunit 3 OS=Mus musculus GN=Rfc3 PE=1 SV=1
CL3821.Contig2_OSA	sp|P40938|RFC3_HUMAN	82.5	7.2e-49	Replication factor C subunit 3 OS=Homo sapiens GN=RFC3 PE=1 SV=2
CL3821.Contig2_OSA	sp|Q2TBV1|RFC3_BOVIN	82.5	7.2e-49	Replication factor C subunit 3 OS=Bos taurus GN=RFC3 PE=2 SV=1
CL3821.Contig2_OSA	sp|Q54BN3|RFC3_DICDI	61.3	4.8e-37	Probable replication factor C subunit 3 OS=Dictyostelium discoideum GN=rfc3 PE=3 SV=1
CL3821.Contig2_OSA	sp|P53034|RFC2_DROME	40.8	1.1e-09	Replication factor C subunit 2 OS=Drosophila melanogaster GN=RfC4 PE=1 SV=1
CL3822.Contig1_OSA	sp|O00305|CACB4_HUMAN	82.9	1e-163	Voltage-dependent L-type calcium channel subunit beta-4 OS=Homo sapiens GN=CACNB4 PE=1 SV=2
CL3822.Contig1_OSA	sp|D4A055|CACB4_RAT	82.4	2.6e-162	Voltage-dependent L-type calcium channel subunit beta-4 OS=Rattus norvegicus GN=Cacnb4 PE=1 SV=2
CL3822.Contig1_OSA	sp|Q8R0S4|CACB4_MOUSE	82.4	2.6e-162	Voltage-dependent L-type calcium channel subunit beta-4 OS=Mus musculus GN=Cacnb4 PE=1 SV=2
CL3822.Contig1_OSA	sp|Q9MZL7|CACB1_BOVIN	75.3	4.8e-116	Voltage-dependent L-type calcium channel subunit beta-1 OS=Bos taurus GN=CACNB1 PE=2 SV=1
CL3822.Contig1_OSA	sp|Q8R3Z5|CACB1_MOUSE	75.3	6.2e-116	Voltage-dependent L-type calcium channel subunit beta-1 OS=Mus musculus GN=Cacnb1 PE=1 SV=1
CL3822.Contig2_OSA	sp|O00305|CACB4_HUMAN	82.9	1.4e-163	Voltage-dependent L-type calcium channel subunit beta-4 OS=Homo sapiens GN=CACNB4 PE=1 SV=2
CL3822.Contig2_OSA	sp|D4A055|CACB4_RAT	82.4	3.4e-162	Voltage-dependent L-type calcium channel subunit beta-4 OS=Rattus norvegicus GN=Cacnb4 PE=1 SV=2
CL3822.Contig2_OSA	sp|Q8R0S4|CACB4_MOUSE	82.4	3.4e-162	Voltage-dependent L-type calcium channel subunit beta-4 OS=Mus musculus GN=Cacnb4 PE=1 SV=2
CL3822.Contig2_OSA	sp|Q9MZL7|CACB1_BOVIN	75.3	4.8e-116	Voltage-dependent L-type calcium channel subunit beta-1 OS=Bos taurus GN=CACNB1 PE=2 SV=1
CL3822.Contig2_OSA	sp|Q8R3Z5|CACB1_MOUSE	75.3	6.3e-116	Voltage-dependent L-type calcium channel subunit beta-1 OS=Mus musculus GN=Cacnb1 PE=1 SV=1
CL3823.Contig1_OSA	sp|Q92625|ANS1A_HUMAN	65.4	1.5e-66	Ankyrin repeat and SAM domain-containing protein 1A OS=Homo sapiens GN=ANKS1A PE=1 SV=4
CL3823.Contig1_OSA	sp|P59672|ANS1A_MOUSE	64.4	7.7e-66	Ankyrin repeat and SAM domain-containing protein 1A OS=Mus musculus GN=Anks1a PE=1 SV=3
CL3823.Contig1_OSA	sp|A5PMU4|ANS1B_DANRE	55.7	4.5e-58	Ankyrin repeat and sterile alpha motif domain-containing protein 1B OS=Danio rerio GN=anks1b PE=3 SV=1
CL3823.Contig1_OSA	sp|Q8BIZ1|ANS1B_MOUSE	58.4	8.5e-57	Ankyrin repeat and sterile alpha motif domain-containing protein 1B OS=Mus musculus GN=Anks1b PE=1 SV=3
CL3823.Contig1_OSA	sp|P0C6S7|ANS1B_RAT	58.4	8.5e-57	Ankyrin repeat and sterile alpha motif domain-containing protein 1B OS=Rattus norvegicus GN=Anks1b PE=1 SV=1
CL3823.Contig2_OSA	sp|Q92625|ANS1A_HUMAN	61.8	5.1e-74	Ankyrin repeat and SAM domain-containing protein 1A OS=Homo sapiens GN=ANKS1A PE=1 SV=4
CL3823.Contig2_OSA	sp|P59672|ANS1A_MOUSE	59.4	1.4e-71	Ankyrin repeat and SAM domain-containing protein 1A OS=Mus musculus GN=Anks1a PE=1 SV=3
CL3823.Contig2_OSA	sp|Q8BIZ1|ANS1B_MOUSE	54.1	3.1e-63	Ankyrin repeat and sterile alpha motif domain-containing protein 1B OS=Mus musculus GN=Anks1b PE=1 SV=3
CL3823.Contig2_OSA	sp|P0C6S7|ANS1B_RAT	54.1	3.1e-63	Ankyrin repeat and sterile alpha motif domain-containing protein 1B OS=Rattus norvegicus GN=Anks1b PE=1 SV=1
CL3823.Contig2_OSA	sp|A5PMU4|ANS1B_DANRE	51.1	3.6e-59	Ankyrin repeat and sterile alpha motif domain-containing protein 1B OS=Danio rerio GN=anks1b PE=3 SV=1
CL3825.Contig1_OSA	sp|Q9NZN5|ARHGC_HUMAN	52.7	0	Rho guanine nucleotide exchange factor 12 OS=Homo sapiens GN=ARHGEF12 PE=1 SV=1
CL3825.Contig1_OSA	sp|Q8R4H2|ARHGC_MOUSE	52.3	0	Rho guanine nucleotide exchange factor 12 OS=Mus musculus GN=Arhgef12 PE=1 SV=2
CL3825.Contig1_OSA	sp|Q61210|ARHG1_MOUSE	40.6	2.7e-151	Rho guanine nucleotide exchange factor 1 OS=Mus musculus GN=Arhgef1 PE=1 SV=2
CL3825.Contig1_OSA	sp|Q92888|ARHG1_HUMAN	36.7	4.6e-151	Rho guanine nucleotide exchange factor 1 OS=Homo sapiens GN=ARHGEF1 PE=1 SV=2
CL3825.Contig1_OSA	sp|Q9Z1I6|ARHG1_RAT	39.5	9.7e-149	Rho guanine nucleotide exchange factor 1 OS=Rattus norvegicus GN=Arhgef1 PE=2 SV=1
CL3825.Contig2_OSA	sp|Q9NZN5|ARHGC_HUMAN	52.8	0	Rho guanine nucleotide exchange factor 12 OS=Homo sapiens GN=ARHGEF12 PE=1 SV=1
CL3825.Contig2_OSA	sp|Q8R4H2|ARHGC_MOUSE	52.4	0	Rho guanine nucleotide exchange factor 12 OS=Mus musculus GN=Arhgef12 PE=1 SV=2
CL3825.Contig2_OSA	sp|Q61210|ARHG1_MOUSE	40.6	2.8e-151	Rho guanine nucleotide exchange factor 1 OS=Mus musculus GN=Arhgef1 PE=1 SV=2
CL3825.Contig2_OSA	sp|Q92888|ARHG1_HUMAN	36.7	4.7e-151	Rho guanine nucleotide exchange factor 1 OS=Homo sapiens GN=ARHGEF1 PE=1 SV=2
CL3825.Contig2_OSA	sp|Q9Z1I6|ARHG1_RAT	39.5	9.8e-149	Rho guanine nucleotide exchange factor 1 OS=Rattus norvegicus GN=Arhgef1 PE=2 SV=1
CL3826.Contig1_OSA	sp|Q2KHT3|CL16A_HUMAN	70.4	0	Protein CLEC16A OS=Homo sapiens GN=CLEC16A PE=1 SV=2
CL3826.Contig1_OSA	sp|Q80U30|CL16A_MOUSE	68.3	0	Protein CLEC16A OS=Mus musculus GN=Clec16a PE=1 SV=2
CL3826.Contig1_OSA	sp|Q9VEV4|CL16A_DROME	47.1	2.4e-233	Protein CLEC16A homolog OS=Drosophila melanogaster GN=ema PE=1 SV=2
CL3826.Contig1_OSA	sp|Q54GS1|CL16A_DICDI	47.4	3.4e-86	Protein CLEC16A homolog OS=Dictyostelium discoideum GN=DDB_G0289943 PE=3 SV=1
CL3826.Contig1_OSA	sp|P46578|GOP1_CAEEL	46.5	5.2e-71	Protein CLEC16A homolog OS=Caenorhabditis elegans GN=gop-1 PE=3 SV=1
CL3826.Contig2_OSA	sp|Q2KHT3|CL16A_HUMAN	44.5	2.2e-36	Protein CLEC16A OS=Homo sapiens GN=CLEC16A PE=1 SV=2
CL3826.Contig2_OSA	sp|Q80U30|CL16A_MOUSE	45.2	1.2e-34	Protein CLEC16A OS=Mus musculus GN=Clec16a PE=1 SV=2
CL3827.Contig1_OSA	sp|O54898|CAC1G_RAT	64	0	Voltage-dependent T-type calcium channel subunit alpha-1G OS=Rattus norvegicus GN=Cacna1g PE=1 SV=2
CL3827.Contig1_OSA	sp|O43497|CAC1G_HUMAN	53	0	Voltage-dependent T-type calcium channel subunit alpha-1G OS=Homo sapiens GN=CACNA1G PE=1 SV=3
CL3827.Contig1_OSA	sp|Q9P0X4|CAC1I_HUMAN	65.5	1.9e-285	Voltage-dependent T-type calcium channel subunit alpha-1I OS=Homo sapiens GN=CACNA1I PE=1 SV=1
CL3827.Contig1_OSA	sp|Q9Z0Y8|CAC1I_RAT	67.5	7.3e-285	Voltage-dependent T-type calcium channel subunit alpha-1I OS=Rattus norvegicus GN=Cacna1i PE=1 SV=3
CL3827.Contig1_OSA	sp|O95180|CAC1H_HUMAN	61	6.4e-281	Voltage-dependent T-type calcium channel subunit alpha-1H OS=Homo sapiens GN=CACNA1H PE=1 SV=4
CL3827.Contig2_OSA	sp|O54898|CAC1G_RAT	60.7	2.2e-145	Voltage-dependent T-type calcium channel subunit alpha-1G OS=Rattus norvegicus GN=Cacna1g PE=1 SV=2
CL3827.Contig2_OSA	sp|O43497|CAC1G_HUMAN	44.3	3.6e-143	Voltage-dependent T-type calcium channel subunit alpha-1G OS=Homo sapiens GN=CACNA1G PE=1 SV=3
CL3827.Contig2_OSA	sp|Q9Z0Y8|CAC1I_RAT	75.8	1.2e-125	Voltage-dependent T-type calcium channel subunit alpha-1I OS=Rattus norvegicus GN=Cacna1i PE=1 SV=3
CL3827.Contig2_OSA	sp|Q9P0X4|CAC1I_HUMAN	70.1	1.2e-125	Voltage-dependent T-type calcium channel subunit alpha-1I OS=Homo sapiens GN=CACNA1I PE=1 SV=1
CL3827.Contig2_OSA	sp|O95180|CAC1H_HUMAN	55.5	1.5e-125	Voltage-dependent T-type calcium channel subunit alpha-1H OS=Homo sapiens GN=CACNA1H PE=1 SV=4
CL3828.Contig1_OSA	sp|Q8NI38|IKBD_HUMAN	59.8	6e-26	NF-kappa-B inhibitor delta OS=Homo sapiens GN=NFKBID PE=1 SV=1
CL3828.Contig1_OSA	sp|Q2TB02|IKBD_MOUSE	58.8	1e-25	NF-kappa-B inhibitor delta OS=Mus musculus GN=Nfkbid PE=1 SV=2
CL3828.Contig1_OSA	sp|Q9EST8|IKBZ_MOUSE	48.2	8.3e-20	NF-kappa-B inhibitor zeta OS=Mus musculus GN=Nfkbiz PE=1 SV=1
CL3828.Contig1_OSA	sp|Q9BE45|IKBZ_BOVIN	48.2	8.3e-20	NF-kappa-B inhibitor zeta OS=Bos taurus GN=NFKBIZ PE=2 SV=2
CL3828.Contig1_OSA	sp|Q9BYH8|IKBZ_HUMAN	48.2	1.1e-19	NF-kappa-B inhibitor zeta OS=Homo sapiens GN=NFKBIZ PE=1 SV=1
CL3828.Contig2_OSA	sp|Q8NI38|IKBD_HUMAN	59.8	5.9e-26	NF-kappa-B inhibitor delta OS=Homo sapiens GN=NFKBID PE=1 SV=1
CL3828.Contig2_OSA	sp|Q2TB02|IKBD_MOUSE	58.8	1e-25	NF-kappa-B inhibitor delta OS=Mus musculus GN=Nfkbid PE=1 SV=2
CL3828.Contig2_OSA	sp|Q9BE45|IKBZ_BOVIN	48.2	8.2e-20	NF-kappa-B inhibitor zeta OS=Bos taurus GN=NFKBIZ PE=2 SV=2
CL3828.Contig2_OSA	sp|Q9EST8|IKBZ_MOUSE	48.2	8.2e-20	NF-kappa-B inhibitor zeta OS=Mus musculus GN=Nfkbiz PE=1 SV=1
CL3828.Contig2_OSA	sp|Q9BYH8|IKBZ_HUMAN	48.2	1.1e-19	NF-kappa-B inhibitor zeta OS=Homo sapiens GN=NFKBIZ PE=1 SV=1
CL3830.Contig2_OSA	sp|Q13277|STX3_HUMAN	63.7	5.8e-94	Syntaxin-3 OS=Homo sapiens GN=STX3 PE=1 SV=3
CL3830.Contig2_OSA	sp|Q64704|STX3_MOUSE	63.4	9.8e-94	Syntaxin-3 OS=Mus musculus GN=Stx3 PE=1 SV=1
CL3830.Contig2_OSA	sp|Q08849|STX3_RAT	63.4	9.8e-94	Syntaxin-3 OS=Rattus norvegicus GN=Stx3 PE=2 SV=1
CL3830.Contig2_OSA	sp|P32850|STX1A_BOVIN	58	9.5e-89	Syntaxin-1A OS=Bos taurus GN=STX1A PE=1 SV=1
CL3830.Contig2_OSA	sp|Q16623|STX1A_HUMAN	58	1.2e-88	Syntaxin-1A OS=Homo sapiens GN=STX1A PE=1 SV=1
CL3831.Contig1_OSA	sp|Q8WUY3|PRUN2_HUMAN	66.8	2.8e-116	Protein prune homolog 2 OS=Homo sapiens GN=PRUNE2 PE=1 SV=3
CL3831.Contig1_OSA	sp|Q5R4Q8|PRUN2_PONAB	67.1	1.4e-115	Protein prune homolog 2 OS=Pongo abelii GN=PRUNE2 PE=2 SV=1
CL3831.Contig1_OSA	sp|Q52KR3|PRUN2_MOUSE	64.9	1.5e-114	Protein prune homolog 2 OS=Mus musculus GN=Prune2 PE=1 SV=2
CL3831.Contig1_OSA	sp|Q5BJR4|PRUN2_RAT	70.6	1.9e-112	Protein prune homolog 2 OS=Rattus norvegicus GN=Prune2 PE=1 SV=1
CL3831.Contig1_OSA	sp|Q0IHU9|PRUN2_XENTR	69.5	8.8e-110	Protein prune homolog 2 OS=Xenopus tropicalis GN=Prune2 PE=2 SV=1
CL3831.Contig2_OSA	sp|Q8WUY3|PRUN2_HUMAN	66.8	5.1e-116	Protein prune homolog 2 OS=Homo sapiens GN=PRUNE2 PE=1 SV=3
CL3831.Contig2_OSA	sp|Q5R4Q8|PRUN2_PONAB	67.1	2.5e-115	Protein prune homolog 2 OS=Pongo abelii GN=PRUNE2 PE=2 SV=1
CL3831.Contig2_OSA	sp|Q52KR3|PRUN2_MOUSE	64.9	2.8e-114	Protein prune homolog 2 OS=Mus musculus GN=Prune2 PE=1 SV=2
CL3831.Contig2_OSA	sp|Q5BJR4|PRUN2_RAT	70.6	3.4e-112	Protein prune homolog 2 OS=Rattus norvegicus GN=Prune2 PE=1 SV=1
CL3831.Contig2_OSA	sp|Q0IHU9|PRUN2_XENTR	69.5	1.6e-109	Protein prune homolog 2 OS=Xenopus tropicalis GN=Prune2 PE=2 SV=1
CL3831.Contig3_OSA	sp|Q8WUY3|PRUN2_HUMAN	68.6	5.3e-114	Protein prune homolog 2 OS=Homo sapiens GN=PRUNE2 PE=1 SV=3
CL3831.Contig3_OSA	sp|Q5R4Q8|PRUN2_PONAB	68.9	2.7e-113	Protein prune homolog 2 OS=Pongo abelii GN=PRUNE2 PE=2 SV=1
CL3831.Contig3_OSA	sp|Q52KR3|PRUN2_MOUSE	66.6	2.9e-112	Protein prune homolog 2 OS=Mus musculus GN=Prune2 PE=1 SV=2
CL3831.Contig3_OSA	sp|Q5BJR4|PRUN2_RAT	72.7	2.1e-110	Protein prune homolog 2 OS=Rattus norvegicus GN=Prune2 PE=1 SV=1
CL3831.Contig3_OSA	sp|Q0IHU9|PRUN2_XENTR	69.5	1.2e-108	Protein prune homolog 2 OS=Xenopus tropicalis GN=Prune2 PE=2 SV=1
CL3831.Contig4_OSA	sp|Q8WUY3|PRUN2_HUMAN	68.6	5.7e-114	Protein prune homolog 2 OS=Homo sapiens GN=PRUNE2 PE=1 SV=3
CL3831.Contig4_OSA	sp|Q5R4Q8|PRUN2_PONAB	68.9	2.8e-113	Protein prune homolog 2 OS=Pongo abelii GN=PRUNE2 PE=2 SV=1
CL3831.Contig4_OSA	sp|Q52KR3|PRUN2_MOUSE	66.6	3.1e-112	Protein prune homolog 2 OS=Mus musculus GN=Prune2 PE=1 SV=2
CL3831.Contig4_OSA	sp|Q5BJR4|PRUN2_RAT	72.7	2.2e-110	Protein prune homolog 2 OS=Rattus norvegicus GN=Prune2 PE=1 SV=1
CL3831.Contig4_OSA	sp|Q0IHU9|PRUN2_XENTR	69.5	1.2e-108	Protein prune homolog 2 OS=Xenopus tropicalis GN=Prune2 PE=2 SV=1
CL3832.Contig1_OSA	sp|Q9NP56|PDE7B_HUMAN	70.6	4.3e-159	cAMP-specific 3',5'-cyclic phosphodiesterase 7B OS=Homo sapiens GN=PDE7B PE=1 SV=1
CL3832.Contig1_OSA	sp|Q9QXQ1|PDE7B_MOUSE	70	4.8e-158	cAMP-specific 3',5'-cyclic phosphodiesterase 7B OS=Mus musculus GN=Pde7b PE=1 SV=1
CL3832.Contig1_OSA	sp|Q13946|PDE7A_HUMAN	60.1	4.4e-135	High affinity cAMP-specific 3',5'-cyclic phosphodiesterase 7A OS=Homo sapiens GN=PDE7A PE=1 SV=2
CL3832.Contig1_OSA	sp|O08593|PDE7A_RAT	60.3	7.5e-135	High affinity cAMP-specific 3',5'-cyclic phosphodiesterase 7A (Fragment) OS=Rattus norvegicus GN=Pde7a PE=2 SV=1
CL3832.Contig1_OSA	sp|P70453|PDE7A_MOUSE	59.6	2.2e-134	High affinity cAMP-specific 3',5'-cyclic phosphodiesterase 7A OS=Mus musculus GN=Pde7a PE=2 SV=2
CL3832.Contig2_OSA	sp|Q9NP56|PDE7B_HUMAN	72.4	9.5e-136	cAMP-specific 3',5'-cyclic phosphodiesterase 7B OS=Homo sapiens GN=PDE7B PE=1 SV=1
CL3832.Contig2_OSA	sp|Q9QXQ1|PDE7B_MOUSE	71.2	1e-134	cAMP-specific 3',5'-cyclic phosphodiesterase 7B OS=Mus musculus GN=Pde7b PE=1 SV=1
CL3832.Contig2_OSA	sp|O08593|PDE7A_RAT	63.2	8.6e-121	High affinity cAMP-specific 3',5'-cyclic phosphodiesterase 7A (Fragment) OS=Rattus norvegicus GN=Pde7a PE=2 SV=1
CL3832.Contig2_OSA	sp|Q13946|PDE7A_HUMAN	62.5	2.5e-120	High affinity cAMP-specific 3',5'-cyclic phosphodiesterase 7A OS=Homo sapiens GN=PDE7A PE=1 SV=2
CL3832.Contig2_OSA	sp|P70453|PDE7A_MOUSE	62.5	4.3e-120	High affinity cAMP-specific 3',5'-cyclic phosphodiesterase 7A OS=Mus musculus GN=Pde7a PE=2 SV=2
CL3833.Contig1_OSA	sp|Q5RFB7|ODC_PONAB	73.9	1.5e-124	Mitochondrial 2-oxodicarboxylate carrier OS=Pongo abelii GN=SLC25A21 PE=2 SV=1
CL3833.Contig1_OSA	sp|Q9BQT8|ODC_HUMAN	73.9	2.5e-124	Mitochondrial 2-oxodicarboxylate carrier OS=Homo sapiens GN=SLC25A21 PE=1 SV=1
CL3833.Contig1_OSA	sp|A0JN87|ODC_BOVIN	73.9	3.2e-124	Mitochondrial 2-oxodicarboxylate carrier OS=Bos taurus GN=SLC25A21 PE=2 SV=1
CL3833.Contig1_OSA	sp|Q8BZ09|ODC_MOUSE	71.9	1.7e-120	Mitochondrial 2-oxodicarboxylate carrier OS=Mus musculus GN=Slc25a21 PE=1 SV=1
CL3833.Contig1_OSA	sp|Q99JD3|ODC_RAT	71.2	5.4e-119	Mitochondrial 2-oxodicarboxylate carrier OS=Rattus norvegicus GN=Slc25a21 PE=2 SV=1
CL3833.Contig2_OSA	sp|Q5RFB7|ODC_PONAB	73.9	1.5e-124	Mitochondrial 2-oxodicarboxylate carrier OS=Pongo abelii GN=SLC25A21 PE=2 SV=1
CL3833.Contig2_OSA	sp|Q9BQT8|ODC_HUMAN	73.9	2.5e-124	Mitochondrial 2-oxodicarboxylate carrier OS=Homo sapiens GN=SLC25A21 PE=1 SV=1
CL3833.Contig2_OSA	sp|A0JN87|ODC_BOVIN	73.9	3.3e-124	Mitochondrial 2-oxodicarboxylate carrier OS=Bos taurus GN=SLC25A21 PE=2 SV=1
CL3833.Contig2_OSA	sp|Q8BZ09|ODC_MOUSE	71.9	1.7e-120	Mitochondrial 2-oxodicarboxylate carrier OS=Mus musculus GN=Slc25a21 PE=1 SV=1
CL3833.Contig2_OSA	sp|Q99JD3|ODC_RAT	71.2	5.4e-119	Mitochondrial 2-oxodicarboxylate carrier OS=Rattus norvegicus GN=Slc25a21 PE=2 SV=1
CL3833.Contig3_OSA	sp|Q5RFB7|ODC_PONAB	73.9	1.4e-124	Mitochondrial 2-oxodicarboxylate carrier OS=Pongo abelii GN=SLC25A21 PE=2 SV=1
CL3833.Contig3_OSA	sp|Q9BQT8|ODC_HUMAN	73.9	2.3e-124	Mitochondrial 2-oxodicarboxylate carrier OS=Homo sapiens GN=SLC25A21 PE=1 SV=1
CL3833.Contig3_OSA	sp|A0JN87|ODC_BOVIN	73.9	3e-124	Mitochondrial 2-oxodicarboxylate carrier OS=Bos taurus GN=SLC25A21 PE=2 SV=1
CL3833.Contig3_OSA	sp|Q8BZ09|ODC_MOUSE	71.9	1.6e-120	Mitochondrial 2-oxodicarboxylate carrier OS=Mus musculus GN=Slc25a21 PE=1 SV=1
CL3833.Contig3_OSA	sp|Q99JD3|ODC_RAT	71.2	5e-119	Mitochondrial 2-oxodicarboxylate carrier OS=Rattus norvegicus GN=Slc25a21 PE=2 SV=1
CL3833.Contig4_OSA	sp|Q5RFB7|ODC_PONAB	73.9	1.4e-124	Mitochondrial 2-oxodicarboxylate carrier OS=Pongo abelii GN=SLC25A21 PE=2 SV=1
CL3833.Contig4_OSA	sp|Q9BQT8|ODC_HUMAN	73.9	2.4e-124	Mitochondrial 2-oxodicarboxylate carrier OS=Homo sapiens GN=SLC25A21 PE=1 SV=1
CL3833.Contig4_OSA	sp|A0JN87|ODC_BOVIN	73.9	3.1e-124	Mitochondrial 2-oxodicarboxylate carrier OS=Bos taurus GN=SLC25A21 PE=2 SV=1
CL3833.Contig4_OSA	sp|Q8BZ09|ODC_MOUSE	71.9	1.6e-120	Mitochondrial 2-oxodicarboxylate carrier OS=Mus musculus GN=Slc25a21 PE=1 SV=1
CL3833.Contig4_OSA	sp|Q99JD3|ODC_RAT	71.2	5.1e-119	Mitochondrial 2-oxodicarboxylate carrier OS=Rattus norvegicus GN=Slc25a21 PE=2 SV=1
CL3834.Contig1_OSA	sp|Q8CAL5|GPC5_MOUSE	37.5	1.7e-92	Glypican-5 OS=Mus musculus GN=Gpc5 PE=2 SV=1
CL3834.Contig1_OSA	sp|P78333|GPC5_HUMAN	36.4	2.9e-92	Glypican-5 OS=Homo sapiens GN=GPC5 PE=2 SV=1
CL3834.Contig1_OSA	sp|Q8CFZ4|GPC3_MOUSE	32.7	1.7e-76	Glypican-3 OS=Mus musculus GN=Gpc3 PE=2 SV=1
CL3834.Contig1_OSA	sp|P51654|GPC3_HUMAN	32.5	1.5e-75	Glypican-3 OS=Homo sapiens GN=GPC3 PE=1 SV=1
CL3834.Contig1_OSA	sp|P13265|GPC3_RAT	32.5	1.9e-75	Glypican-3 OS=Rattus norvegicus GN=Gpc3 PE=1 SV=1
CL3834.Contig2_OSA	sp|P78333|GPC5_HUMAN	37.8	1e-94	Glypican-5 OS=Homo sapiens GN=GPC5 PE=2 SV=1
CL3834.Contig2_OSA	sp|Q8CAL5|GPC5_MOUSE	39.1	6.8e-94	Glypican-5 OS=Mus musculus GN=Gpc5 PE=2 SV=1
CL3834.Contig2_OSA	sp|Q8CFZ4|GPC3_MOUSE	33.3	7.5e-77	Glypican-3 OS=Mus musculus GN=Gpc3 PE=2 SV=1
CL3834.Contig2_OSA	sp|P13265|GPC3_RAT	33.7	3.7e-76	Glypican-3 OS=Rattus norvegicus GN=Gpc3 PE=1 SV=1
CL3834.Contig2_OSA	sp|P51654|GPC3_HUMAN	33.1	6.4e-76	Glypican-3 OS=Homo sapiens GN=GPC3 PE=1 SV=1
CL3835.Contig1_OSA	sp|Q9H8M5|CNNM2_HUMAN	88.2	2e-55	Metal transporter CNNM2 OS=Homo sapiens GN=CNNM2 PE=1 SV=2
CL3835.Contig1_OSA	sp|Q3TWN3|CNNM2_MOUSE	88.2	2e-55	Metal transporter CNNM2 OS=Mus musculus GN=Cnnm2 PE=1 SV=3
CL3835.Contig1_OSA	sp|Q5U2P1|CNNM2_RAT	88.2	2e-55	Metal transporter CNNM2 OS=Rattus norvegicus GN=Cnnm2 PE=2 SV=1
CL3835.Contig1_OSA	sp|Q69ZF7|CNNM4_MOUSE	79.8	2.6e-50	Metal transporter CNNM4 OS=Mus musculus GN=Cnnm4 PE=1 SV=2
CL3835.Contig1_OSA	sp|P0C588|CNNM4_RAT	79.8	2.6e-50	Metal transporter CNNM4 OS=Rattus norvegicus GN=Cnnm4 PE=1 SV=1
CL3835.Contig2_OSA	sp|Q9H8M5|CNNM2_HUMAN	84.1	6.3e-73	Metal transporter CNNM2 OS=Homo sapiens GN=CNNM2 PE=1 SV=2
CL3835.Contig2_OSA	sp|Q3TWN3|CNNM2_MOUSE	84.1	6.3e-73	Metal transporter CNNM2 OS=Mus musculus GN=Cnnm2 PE=1 SV=3
CL3835.Contig2_OSA	sp|Q5U2P1|CNNM2_RAT	84.1	6.3e-73	Metal transporter CNNM2 OS=Rattus norvegicus GN=Cnnm2 PE=2 SV=1
CL3835.Contig2_OSA	sp|Q69ZF7|CNNM4_MOUSE	79	3.3e-69	Metal transporter CNNM4 OS=Mus musculus GN=Cnnm4 PE=1 SV=2
CL3835.Contig2_OSA	sp|P0C588|CNNM4_RAT	79	3.3e-69	Metal transporter CNNM4 OS=Rattus norvegicus GN=Cnnm4 PE=1 SV=1
CL3836.Contig1_OSA	sp|Q9W0T1|NU301_DROME	49.9	1.4e-94	Nucleosome-remodeling factor subunit NURF301 OS=Drosophila melanogaster GN=E(bx) PE=1 SV=2
CL3836.Contig1_OSA	sp|Q12830|BPTF_HUMAN	81.9	7.8e-93	Nucleosome-remodeling factor subunit BPTF OS=Homo sapiens GN=BPTF PE=1 SV=3
CL3836.Contig1_OSA	sp|Q6BER5|NU301_CAEEL	29.9	5.6e-51	Nucleosome-remodeling factor subunit NURF301-like OS=Caenorhabditis elegans GN=nurf-1 PE=1 SV=2
CL3836.Contig1_OSA	sp|Q551H4|FRAY2_DICDI	40.4	2e-16	Serine/threonine-protein kinase fray2 OS=Dictyostelium discoideum GN=fray2 PE=3 SV=1
CL3836.Contig1_OSA	sp|Q8WXA9|SREK1_HUMAN	40.7	3.4e-16	Splicing regulatory glutamine/lysine-rich protein 1 OS=Homo sapiens GN=SREK1 PE=1 SV=1
CL3836.Contig2_OSA	sp|Q12830|BPTF_HUMAN	41.4	1.3e-191	Nucleosome-remodeling factor subunit BPTF OS=Homo sapiens GN=BPTF PE=1 SV=3
CL3836.Contig2_OSA	sp|Q9W0T1|NU301_DROME	29.9	1.8e-105	Nucleosome-remodeling factor subunit NURF301 OS=Drosophila melanogaster GN=E(bx) PE=1 SV=2
CL3836.Contig2_OSA	sp|P98088|MUC5A_HUMAN	23.3	1.1e-33	Mucin-5AC OS=Homo sapiens GN=MUC5AC PE=1 SV=4
CL3836.Contig2_OSA	sp|Q7ZVN7|MED15_DANRE	27.9	1.4e-25	Mediator of RNA polymerase II transcription subunit 15 OS=Danio rerio GN=med15 PE=2 SV=1
CL3836.Contig2_OSA	sp|P15941|MUC1_HUMAN	30.9	2.2e-18	Mucin-1 OS=Homo sapiens GN=MUC1 PE=1 SV=3
CL3837.Contig1_OSA	sp|Q13761|RUNX3_HUMAN	64.6	1.8e-138	Runt-related transcription factor 3 OS=Homo sapiens GN=RUNX3 PE=1 SV=2
CL3837.Contig1_OSA	sp|Q64131|RUNX3_MOUSE	63.5	5e-133	Runt-related transcription factor 3 OS=Mus musculus GN=Runx3 PE=2 SV=3
CL3837.Contig1_OSA	sp|Q13950|RUNX2_HUMAN	65.3	1.7e-104	Runt-related transcription factor 2 OS=Homo sapiens GN=RUNX2 PE=1 SV=2
CL3837.Contig1_OSA	sp|Q08775|RUNX2_MOUSE	63.1	3.7e-104	Runt-related transcription factor 2 OS=Mus musculus GN=Runx2 PE=1 SV=2
CL3837.Contig1_OSA	sp|Q01196|RUNX1_HUMAN	57.6	1.5e-89	Runt-related transcription factor 1 OS=Homo sapiens GN=RUNX1 PE=1 SV=3
CL3837.Contig2_OSA	sp|Q13950|RUNX2_HUMAN	69.5	9.1e-202	Runt-related transcription factor 2 OS=Homo sapiens GN=RUNX2 PE=1 SV=2
CL3837.Contig2_OSA	sp|Q08775|RUNX2_MOUSE	68	2.6e-201	Runt-related transcription factor 2 OS=Mus musculus GN=Runx2 PE=1 SV=2
CL3837.Contig2_OSA	sp|Q01196|RUNX1_HUMAN	63.4	5.8e-156	Runt-related transcription factor 1 OS=Homo sapiens GN=RUNX1 PE=1 SV=3
CL3837.Contig2_OSA	sp|Q03347|RUNX1_MOUSE	62.9	5.4e-154	Runt-related transcription factor 1 OS=Mus musculus GN=Runx1 PE=1 SV=1
CL3837.Contig2_OSA	sp|Q63046|RUNX1_RAT	62.9	7.8e-153	Runt-related transcription factor 1 OS=Rattus norvegicus GN=Runx1 PE=1 SV=1
CL3838.Contig1_OSA	sp|Q96T17|MA7D2_HUMAN	30	3.5e-49	MAP7 domain-containing protein 2 OS=Homo sapiens GN=MAP7D2 PE=1 SV=2
CL3838.Contig1_OSA	sp|Q5R7F9|MA7D2_PONAB	31.3	5.7e-47	MAP7 domain-containing protein 2 OS=Pongo abelii GN=MAP7D2 PE=2 SV=1
CL3838.Contig1_OSA	sp|A2AG50|MA7D2_MOUSE	33.9	4.7e-33	MAP7 domain-containing protein 2 OS=Mus musculus GN=Map7d2 PE=1 SV=1
CL3838.Contig1_OSA	sp|O88735|MAP7_MOUSE	34.2	1e-32	Ensconsin OS=Mus musculus GN=Map7 PE=1 SV=1
CL3838.Contig1_OSA	sp|Q14244|MAP7_HUMAN	35.8	5.1e-32	Ensconsin OS=Homo sapiens GN=MAP7 PE=1 SV=1
CL3838.Contig2_OSA	sp|Q96T17|MA7D2_HUMAN	31.1	2.2e-62	MAP7 domain-containing protein 2 OS=Homo sapiens GN=MAP7D2 PE=1 SV=2
CL3838.Contig2_OSA	sp|Q5R7F9|MA7D2_PONAB	30.5	1e-59	MAP7 domain-containing protein 2 OS=Pongo abelii GN=MAP7D2 PE=2 SV=1
CL3838.Contig2_OSA	sp|Q5ZIA2|MAP7_CHICK	30.6	5.1e-43	Ensconsin OS=Gallus gallus GN=MAP7 PE=2 SV=1
CL3838.Contig2_OSA	sp|Q3KQU3|MA7D1_HUMAN	35.2	1.2e-36	MAP7 domain-containing protein 1 OS=Homo sapiens GN=MAP7D1 PE=1 SV=1
CL3838.Contig2_OSA	sp|A2AJI0|MA7D1_MOUSE	36.7	2.6e-34	MAP7 domain-containing protein 1 OS=Mus musculus GN=Map7d1 PE=1 SV=1
CL3838.Contig3_OSA	sp|Q96T17|MA7D2_HUMAN	32.8	5.5e-47	MAP7 domain-containing protein 2 OS=Homo sapiens GN=MAP7D2 PE=1 SV=2
CL3838.Contig3_OSA	sp|Q5R7F9|MA7D2_PONAB	33.1	1.2e-46	MAP7 domain-containing protein 2 OS=Pongo abelii GN=MAP7D2 PE=2 SV=1
CL3838.Contig3_OSA	sp|A2AG50|MA7D2_MOUSE	33.9	4.5e-33	MAP7 domain-containing protein 2 OS=Mus musculus GN=Map7d2 PE=1 SV=1
CL3838.Contig3_OSA	sp|O88735|MAP7_MOUSE	34.2	1e-32	Ensconsin OS=Mus musculus GN=Map7 PE=1 SV=1
CL3838.Contig3_OSA	sp|Q14244|MAP7_HUMAN	35.8	5e-32	Ensconsin OS=Homo sapiens GN=MAP7 PE=1 SV=1
CL3838.Contig4_OSA	sp|Q96T17|MA7D2_HUMAN	31.1	1.7e-47	MAP7 domain-containing protein 2 OS=Homo sapiens GN=MAP7D2 PE=1 SV=2
CL3838.Contig4_OSA	sp|Q5R7F9|MA7D2_PONAB	31.1	3.8e-47	MAP7 domain-containing protein 2 OS=Pongo abelii GN=MAP7D2 PE=2 SV=1
CL3838.Contig4_OSA	sp|O88735|MAP7_MOUSE	34.4	5.3e-33	Ensconsin OS=Mus musculus GN=Map7 PE=1 SV=1
CL3838.Contig4_OSA	sp|A2AG50|MA7D2_MOUSE	34.2	9e-33	MAP7 domain-containing protein 2 OS=Mus musculus GN=Map7d2 PE=1 SV=1
CL3838.Contig4_OSA	sp|Q14244|MAP7_HUMAN	34.9	4.5e-32	Ensconsin OS=Homo sapiens GN=MAP7 PE=1 SV=1
CL3839.Contig2_OSA	sp|Q13277|STX3_HUMAN	74.2	8.7e-105	Syntaxin-3 OS=Homo sapiens GN=STX3 PE=1 SV=3
CL3839.Contig2_OSA	sp|Q64704|STX3_MOUSE	73.9	1.9e-104	Syntaxin-3 OS=Mus musculus GN=Stx3 PE=1 SV=1
CL3839.Contig2_OSA	sp|Q08849|STX3_RAT	73.9	1.9e-104	Syntaxin-3 OS=Rattus norvegicus GN=Stx3 PE=2 SV=1
CL3839.Contig2_OSA	sp|P32850|STX1A_BOVIN	61.6	3.3e-88	Syntaxin-1A OS=Bos taurus GN=STX1A PE=1 SV=1
CL3839.Contig2_OSA	sp|Q16623|STX1A_HUMAN	61.2	1.3e-87	Syntaxin-1A OS=Homo sapiens GN=STX1A PE=1 SV=1
CL3839.Contig3_OSA	sp|Q13277|STX3_HUMAN	70.4	3.3e-102	Syntaxin-3 OS=Homo sapiens GN=STX3 PE=1 SV=3
CL3839.Contig3_OSA	sp|Q64704|STX3_MOUSE	70.3	5.7e-102	Syntaxin-3 OS=Mus musculus GN=Stx3 PE=1 SV=1
CL3839.Contig3_OSA	sp|Q08849|STX3_RAT	70.3	5.7e-102	Syntaxin-3 OS=Rattus norvegicus GN=Stx3 PE=2 SV=1
CL3839.Contig3_OSA	sp|P32850|STX1A_BOVIN	63.3	2.5e-97	Syntaxin-1A OS=Bos taurus GN=STX1A PE=1 SV=1
CL3839.Contig3_OSA	sp|Q16623|STX1A_HUMAN	61.8	7.2e-97	Syntaxin-1A OS=Homo sapiens GN=STX1A PE=1 SV=1
CL3840.Contig1_OSA	sp|Q38PU6|GRIA3_MACFA	83.2	4.5e-186	Glutamate receptor 3 OS=Macaca fascicularis GN=GRIA3 PE=2 SV=1
CL3840.Contig1_OSA	sp|P42263|GRIA3_HUMAN	83.2	4.5e-186	Glutamate receptor 3 OS=Homo sapiens GN=GRIA3 PE=1 SV=2
CL3840.Contig1_OSA	sp|P19492|GRIA3_RAT	82.7	2.2e-185	Glutamate receptor 3 OS=Rattus norvegicus GN=Gria3 PE=1 SV=1
CL3840.Contig1_OSA	sp|Q9Z2W9|GRIA3_MOUSE	83	2.9e-185	Glutamate receptor 3 OS=Mus musculus GN=Gria3 PE=1 SV=2
CL3840.Contig1_OSA	sp|P19493|GRIA4_RAT	57.3	1.3e-137	Glutamate receptor 4 OS=Rattus norvegicus GN=Gria4 PE=1 SV=1
CL3840.Contig2_OSA	sp|Q38PU6|GRIA3_MACFA	84	7e-258	Glutamate receptor 3 OS=Macaca fascicularis GN=GRIA3 PE=2 SV=1
CL3840.Contig2_OSA	sp|P42263|GRIA3_HUMAN	84	7e-258	Glutamate receptor 3 OS=Homo sapiens GN=GRIA3 PE=1 SV=2
CL3840.Contig2_OSA	sp|P19492|GRIA3_RAT	83.8	1.5e-257	Glutamate receptor 3 OS=Rattus norvegicus GN=Gria3 PE=1 SV=1
CL3840.Contig2_OSA	sp|Q9Z2W9|GRIA3_MOUSE	84	2e-257	Glutamate receptor 3 OS=Mus musculus GN=Gria3 PE=1 SV=2
CL3840.Contig2_OSA	sp|P19493|GRIA4_RAT	63.2	1.7e-203	Glutamate receptor 4 OS=Rattus norvegicus GN=Gria4 PE=1 SV=1
CL3841.Contig1_OSA	sp|A2AF53|T185A_MOUSE	86.4	3.6e-184	Transmembrane protein 185A OS=Mus musculus GN=Tmem185a PE=1 SV=1
CL3841.Contig1_OSA	sp|Q8NFB2|T185A_HUMAN	86.1	8.1e-184	Transmembrane protein 185A OS=Homo sapiens GN=TMEM185A PE=1 SV=2
CL3841.Contig1_OSA	sp|Q5R8H8|T185A_PONAB	85.8	6.8e-183	Transmembrane protein 185A OS=Pongo abelii GN=TMEM185A PE=2 SV=1
CL3841.Contig1_OSA	sp|Q7SYC7|T185L_DANRE	85.6	3.7e-181	Transmembrane protein 185-like OS=Danio rerio GN=zgc:63572 PE=2 SV=1
CL3841.Contig1_OSA	sp|Q9H7F4|T185B_HUMAN	82.7	6.2e-176	Transmembrane protein 185B OS=Homo sapiens GN=TMEM185B PE=1 SV=2
CL3841.Contig2_OSA	sp|A2AF53|T185A_MOUSE	86.4	3.7e-184	Transmembrane protein 185A OS=Mus musculus GN=Tmem185a PE=1 SV=1
CL3841.Contig2_OSA	sp|Q8NFB2|T185A_HUMAN	86.1	8.1e-184	Transmembrane protein 185A OS=Homo sapiens GN=TMEM185A PE=1 SV=2
CL3841.Contig2_OSA	sp|Q5R8H8|T185A_PONAB	85.8	6.9e-183	Transmembrane protein 185A OS=Pongo abelii GN=TMEM185A PE=2 SV=1
CL3841.Contig2_OSA	sp|Q7SYC7|T185L_DANRE	85.6	3.8e-181	Transmembrane protein 185-like OS=Danio rerio GN=zgc:63572 PE=2 SV=1
CL3841.Contig2_OSA	sp|Q9H7F4|T185B_HUMAN	82.7	6.2e-176	Transmembrane protein 185B OS=Homo sapiens GN=TMEM185B PE=1 SV=2
CL3842.Contig1_OSA	sp|A5PJX4|MIER2_BOVIN	44.1	7.8e-74	Mesoderm induction early response protein 2 OS=Bos taurus GN=MIER2 PE=2 SV=1
CL3842.Contig1_OSA	sp|Q8N344|MIER2_HUMAN	50.7	3.3e-72	Mesoderm induction early response protein 2 OS=Homo sapiens GN=MIER2 PE=1 SV=2
CL3842.Contig1_OSA	sp|Q3U3N0|MIER2_MOUSE	52	7.3e-72	Mesoderm induction early response protein 2 OS=Mus musculus GN=Mier2 PE=2 SV=1
CL3842.Contig1_OSA	sp|Q8N108|MIER1_HUMAN	43.4	5.8e-61	Mesoderm induction early response protein 1 OS=Homo sapiens GN=MIER1 PE=1 SV=2
CL3842.Contig1_OSA	sp|Q5REE1|MIER1_PONAB	43.4	5.8e-61	Mesoderm induction early response protein 1 OS=Pongo abelii GN=MIER1 PE=2 SV=2
CL3842.Contig2_OSA	sp|A5PJX4|MIER2_BOVIN	48.9	3.1e-73	Mesoderm induction early response protein 2 OS=Bos taurus GN=MIER2 PE=2 SV=1
CL3842.Contig2_OSA	sp|Q8N344|MIER2_HUMAN	50.7	3.4e-72	Mesoderm induction early response protein 2 OS=Homo sapiens GN=MIER2 PE=1 SV=2
CL3842.Contig2_OSA	sp|Q3U3N0|MIER2_MOUSE	52	7.6e-72	Mesoderm induction early response protein 2 OS=Mus musculus GN=Mier2 PE=2 SV=1
CL3842.Contig2_OSA	sp|Q8N108|MIER1_HUMAN	43.4	4.7e-61	Mesoderm induction early response protein 1 OS=Homo sapiens GN=MIER1 PE=1 SV=2
CL3842.Contig2_OSA	sp|Q5REE1|MIER1_PONAB	43.4	4.7e-61	Mesoderm induction early response protein 1 OS=Pongo abelii GN=MIER1 PE=2 SV=2
CL3842.Contig4_OSA	sp|A5PJX4|MIER2_BOVIN	48.9	3.1e-73	Mesoderm induction early response protein 2 OS=Bos taurus GN=MIER2 PE=2 SV=1
CL3842.Contig4_OSA	sp|Q8N344|MIER2_HUMAN	50.7	3.4e-72	Mesoderm induction early response protein 2 OS=Homo sapiens GN=MIER2 PE=1 SV=2
CL3842.Contig4_OSA	sp|Q3U3N0|MIER2_MOUSE	52	7.6e-72	Mesoderm induction early response protein 2 OS=Mus musculus GN=Mier2 PE=2 SV=1
CL3842.Contig4_OSA	sp|Q8N108|MIER1_HUMAN	43.4	4.6e-61	Mesoderm induction early response protein 1 OS=Homo sapiens GN=MIER1 PE=1 SV=2
CL3842.Contig4_OSA	sp|Q5REE1|MIER1_PONAB	43.4	4.6e-61	Mesoderm induction early response protein 1 OS=Pongo abelii GN=MIER1 PE=2 SV=2
CL3843.Contig1_OSA	sp|Q99KJ0|UBX2A_MOUSE	42.4	8.3e-48	UBX domain-containing protein 2A OS=Mus musculus GN=Ubxn2a PE=1 SV=1
CL3843.Contig1_OSA	sp|P68543|UBX2A_HUMAN	43	3.9e-45	UBX domain-containing protein 2A OS=Homo sapiens GN=UBXN2A PE=1 SV=1
CL3843.Contig1_OSA	sp|Q0KL01|UBX2B_MOUSE	34.4	9.2e-39	UBX domain-containing protein 2B OS=Mus musculus GN=Ubxn2b PE=1 SV=2
CL3843.Contig1_OSA	sp|P0C627|UBX2B_RAT	34.4	1.2e-38	UBX domain-containing protein 2B OS=Rattus norvegicus GN=Ubxn2b PE=1 SV=1
CL3843.Contig1_OSA	sp|Q5ZK10|NSF1C_CHICK	45.5	3.5e-38	NSFL1 cofactor p47 OS=Gallus gallus GN=NSFL1C PE=2 SV=1
CL3843.Contig2_OSA	sp|Q99KJ0|UBX2A_MOUSE	42.4	8.2e-48	UBX domain-containing protein 2A OS=Mus musculus GN=Ubxn2a PE=1 SV=1
CL3843.Contig2_OSA	sp|P68543|UBX2A_HUMAN	43	3.8e-45	UBX domain-containing protein 2A OS=Homo sapiens GN=UBXN2A PE=1 SV=1
CL3843.Contig2_OSA	sp|Q0KL01|UBX2B_MOUSE	34.4	9e-39	UBX domain-containing protein 2B OS=Mus musculus GN=Ubxn2b PE=1 SV=2
CL3843.Contig2_OSA	sp|P0C627|UBX2B_RAT	34.4	1.2e-38	UBX domain-containing protein 2B OS=Rattus norvegicus GN=Ubxn2b PE=1 SV=1
CL3843.Contig2_OSA	sp|Q5ZK10|NSF1C_CHICK	45.5	3.4e-38	NSFL1 cofactor p47 OS=Gallus gallus GN=NSFL1C PE=2 SV=1
CL3843.Contig3_OSA	sp|Q99KJ0|UBX2A_MOUSE	45	5.6e-06	UBX domain-containing protein 2A OS=Mus musculus GN=Ubxn2a PE=1 SV=1
CL3843.Contig4_OSA	sp|Q99KJ0|UBX2A_MOUSE	45	5.5e-06	UBX domain-containing protein 2A OS=Mus musculus GN=Ubxn2a PE=1 SV=1
CL3844.Contig2_OSA	sp|P23727|P85A_BOVIN	90.3	3.5e-27	Phosphatidylinositol 3-kinase regulatory subunit alpha OS=Bos taurus GN=PIK3R1 PE=1 SV=1
CL3844.Contig2_OSA	sp|P27986|P85A_HUMAN	90.3	3.5e-27	Phosphatidylinositol 3-kinase regulatory subunit alpha OS=Homo sapiens GN=PIK3R1 PE=1 SV=2
CL3844.Contig2_OSA	sp|P26450|P85A_MOUSE	90.3	3.5e-27	Phosphatidylinositol 3-kinase regulatory subunit alpha OS=Mus musculus GN=Pik3r1 PE=1 SV=2
CL3844.Contig2_OSA	sp|Q63787|P85A_RAT	90.3	3.5e-27	Phosphatidylinositol 3-kinase regulatory subunit alpha OS=Rattus norvegicus GN=Pik3r1 PE=1 SV=1
CL3844.Contig2_OSA	sp|Q5R685|P85A_PONAB	90.3	3.5e-27	Phosphatidylinositol 3-kinase regulatory subunit alpha OS=Pongo abelii GN=PIK3R1 PE=2 SV=1
CL3844.Contig4_OSA	sp|Q63787|P85A_RAT	90.3	3.5e-27	Phosphatidylinositol 3-kinase regulatory subunit alpha OS=Rattus norvegicus GN=Pik3r1 PE=1 SV=1
CL3844.Contig4_OSA	sp|Q5R685|P85A_PONAB	90.3	3.5e-27	Phosphatidylinositol 3-kinase regulatory subunit alpha OS=Pongo abelii GN=PIK3R1 PE=2 SV=1
CL3844.Contig4_OSA	sp|P26450|P85A_MOUSE	90.3	3.5e-27	Phosphatidylinositol 3-kinase regulatory subunit alpha OS=Mus musculus GN=Pik3r1 PE=1 SV=2
CL3844.Contig4_OSA	sp|P27986|P85A_HUMAN	90.3	3.5e-27	Phosphatidylinositol 3-kinase regulatory subunit alpha OS=Homo sapiens GN=PIK3R1 PE=1 SV=2
CL3844.Contig4_OSA	sp|P23727|P85A_BOVIN	90.3	3.5e-27	Phosphatidylinositol 3-kinase regulatory subunit alpha OS=Bos taurus GN=PIK3R1 PE=1 SV=1
CL3845.Contig1_OSA	sp|Q60HD6|PMM2_MACFA	75.2	4.3e-107	Phosphomannomutase 2 OS=Macaca fascicularis GN=PMM2 PE=2 SV=1
CL3845.Contig1_OSA	sp|Q3SZJ9|PMM2_BOVIN	76.1	4.3e-107	Phosphomannomutase 2 OS=Bos taurus GN=PMM2 PE=2 SV=1
CL3845.Contig1_OSA	sp|O15305|PMM2_HUMAN	75.2	2.8e-106	Phosphomannomutase 2 OS=Homo sapiens GN=PMM2 PE=1 SV=1
CL3845.Contig1_OSA	sp|Q9Z2M7|PMM2_MOUSE	72.8	6.5e-103	Phosphomannomutase 2 OS=Mus musculus GN=Pmm2 PE=1 SV=1
CL3845.Contig1_OSA	sp|Q92871|PMM1_HUMAN	72.2	1.5e-99	Phosphomannomutase 1 OS=Homo sapiens GN=PMM1 PE=1 SV=2
CL3845.Contig2_OSA	sp|Q3SZJ9|PMM2_BOVIN	78.5	2.2e-85	Phosphomannomutase 2 OS=Bos taurus GN=PMM2 PE=2 SV=1
CL3845.Contig2_OSA	sp|Q60HD6|PMM2_MACFA	76.3	5.5e-84	Phosphomannomutase 2 OS=Macaca fascicularis GN=PMM2 PE=2 SV=1
CL3845.Contig2_OSA	sp|O15305|PMM2_HUMAN	76.3	3.5e-83	Phosphomannomutase 2 OS=Homo sapiens GN=PMM2 PE=1 SV=1
CL3845.Contig2_OSA	sp|Q9Z2M7|PMM2_MOUSE	74.2	7.4e-81	Phosphomannomutase 2 OS=Mus musculus GN=Pmm2 PE=1 SV=1
CL3845.Contig2_OSA	sp|Q92871|PMM1_HUMAN	73.3	4.1e-79	Phosphomannomutase 1 OS=Homo sapiens GN=PMM1 PE=1 SV=2
CL3847.Contig1_OSA	sp|O00139|KIF2A_HUMAN	84.7	0	Kinesin-like protein KIF2A OS=Homo sapiens GN=KIF2A PE=1 SV=3
CL3847.Contig1_OSA	sp|Q5ZKV8|KIF2A_CHICK	84.5	0	Kinesin-like protein KIF2A OS=Gallus gallus GN=KIF2A PE=2 SV=2
CL3847.Contig1_OSA	sp|P28740|KIF2A_MOUSE	83.9	0	Kinesin-like protein KIF2A OS=Mus musculus GN=Kif2a PE=1 SV=2
CL3847.Contig1_OSA	sp|Q9WV63|KIF2A_RAT	83.9	0	Kinesin-like protein KIF2A OS=Rattus norvegicus GN=Kif2a PE=1 SV=2
CL3847.Contig1_OSA	sp|Q2NL05|KIF2A_BOVIN	84.3	0	Kinesin-like protein KIF2A OS=Bos taurus GN=KIF2A PE=2 SV=1
CL3847.Contig2_OSA	sp|Q5R9Y9|KIF2A_PONAB	74.2	2e-72	Kinesin-like protein KIF2A OS=Pongo abelii GN=KIF2A PE=2 SV=1
CL3847.Contig2_OSA	sp|O00139|KIF2A_HUMAN	79.6	8.5e-63	Kinesin-like protein KIF2A OS=Homo sapiens GN=KIF2A PE=1 SV=3
CL3847.Contig2_OSA	sp|Q2NL05|KIF2A_BOVIN	79.6	8.5e-63	Kinesin-like protein KIF2A OS=Bos taurus GN=KIF2A PE=2 SV=1
CL3847.Contig2_OSA	sp|Q5ZKV8|KIF2A_CHICK	81	1.1e-62	Kinesin-like protein KIF2A OS=Gallus gallus GN=KIF2A PE=2 SV=2
CL3847.Contig2_OSA	sp|Q9WV63|KIF2A_RAT	78.3	5.5e-62	Kinesin-like protein KIF2A OS=Rattus norvegicus GN=Kif2a PE=1 SV=2
CL3847.Contig3_OSA	sp|Q5R9Y9|KIF2A_PONAB	83	0	Kinesin-like protein KIF2A OS=Pongo abelii GN=KIF2A PE=2 SV=1
CL3847.Contig3_OSA	sp|O00139|KIF2A_HUMAN	81.1	0	Kinesin-like protein KIF2A OS=Homo sapiens GN=KIF2A PE=1 SV=3
CL3847.Contig3_OSA	sp|Q5ZKV8|KIF2A_CHICK	81	0	Kinesin-like protein KIF2A OS=Gallus gallus GN=KIF2A PE=2 SV=2
CL3847.Contig3_OSA	sp|P28740|KIF2A_MOUSE	80.2	0	Kinesin-like protein KIF2A OS=Mus musculus GN=Kif2a PE=1 SV=2
CL3847.Contig3_OSA	sp|Q9WV63|KIF2A_RAT	80.3	0	Kinesin-like protein KIF2A OS=Rattus norvegicus GN=Kif2a PE=1 SV=2
CL3849.Contig1_OSA	sp|Q502K2|SAMH1_DANRE	41.8	5.9e-09	Deoxynucleoside triphosphate triphosphohydrolase SAMHD1 OS=Danio rerio GN=samhd1 PE=2 SV=2
CL3849.Contig1_OSA	sp|Q0VCA5|SAMH1_BOVIN	43.3	3.8e-08	Deoxynucleoside triphosphate triphosphohydrolase SAMHD1 OS=Bos taurus GN=SAMHD1 PE=2 SV=1
CL3849.Contig1_OSA	sp|Q9Y3Z3|SAMH1_HUMAN	41.8	5e-08	Deoxynucleoside triphosphate triphosphohydrolase SAMHD1 OS=Homo sapiens GN=SAMHD1 PE=1 SV=2
CL3849.Contig1_OSA	sp|Q60710|SAMH1_MOUSE	41.9	5e-08	Deoxynucleoside triphosphate triphosphohydrolase SAMHD1 OS=Mus musculus GN=Samhd1 PE=1 SV=2
CL3849.Contig1_OSA	sp|Q6INN8|SAMH1_XENLA	36.2	2.5e-07	Deoxynucleoside triphosphate triphosphohydrolase SAMHD1 OS=Xenopus laevis GN=samhd1 PE=2 SV=2
CL3849.Contig2_OSA	sp|Q502K2|SAMH1_DANRE	52.7	2.7e-140	Deoxynucleoside triphosphate triphosphohydrolase SAMHD1 OS=Danio rerio GN=samhd1 PE=2 SV=2
CL3849.Contig2_OSA	sp|Q6INN8|SAMH1_XENLA	50	6.4e-134	Deoxynucleoside triphosphate triphosphohydrolase SAMHD1 OS=Xenopus laevis GN=samhd1 PE=2 SV=2
CL3849.Contig2_OSA	sp|Q9Y3Z3|SAMH1_HUMAN	51.5	8.4e-134	Deoxynucleoside triphosphate triphosphohydrolase SAMHD1 OS=Homo sapiens GN=SAMHD1 PE=1 SV=2
CL3849.Contig2_OSA	sp|Q0VCA5|SAMH1_BOVIN	49.6	1.6e-132	Deoxynucleoside triphosphate triphosphohydrolase SAMHD1 OS=Bos taurus GN=SAMHD1 PE=2 SV=1
CL3849.Contig2_OSA	sp|Q60710|SAMH1_MOUSE	49.3	1.6e-132	Deoxynucleoside triphosphate triphosphohydrolase SAMHD1 OS=Mus musculus GN=Samhd1 PE=1 SV=2
CL3850.Contig1_OSA	sp|Q9BZV1|UBXN6_HUMAN	56.4	3.2e-130	UBX domain-containing protein 6 OS=Homo sapiens GN=UBXN6 PE=1 SV=1
CL3850.Contig1_OSA	sp|Q2KIJ6|UBXN6_BOVIN	56.1	2.7e-129	UBX domain-containing protein 6 OS=Bos taurus GN=UBXN6 PE=2 SV=1
CL3850.Contig1_OSA	sp|Q99PL6|UBXN6_MOUSE	52.7	1.7e-123	UBX domain-containing protein 6 OS=Mus musculus GN=Ubxn6 PE=1 SV=1
CL3850.Contig1_OSA	sp|Q503I8|NGLY1_DANRE	30.4	2.2e-06	Peptide-N(4)-(N-acetyl-beta-glucosaminyl)asparagine amidase OS=Danio rerio GN=ngly1 PE=2 SV=1
CL3850.Contig1_OSA	sp|Q5XI55|NGLY1_RAT	27.9	2.9e-06	Peptide-N(4)-(N-acetyl-beta-glucosaminyl)asparagine amidase OS=Rattus norvegicus GN=Ngly1 PE=2 SV=2
CL3850.Contig2_OSA	sp|Q9BZV1|UBXN6_HUMAN	54.4	1.4e-20	UBX domain-containing protein 6 OS=Homo sapiens GN=UBXN6 PE=1 SV=1
CL3850.Contig2_OSA	sp|Q99PL6|UBXN6_MOUSE	54.3	4e-20	UBX domain-containing protein 6 OS=Mus musculus GN=Ubxn6 PE=1 SV=1
CL3850.Contig2_OSA	sp|Q2KIJ6|UBXN6_BOVIN	56	2.6e-19	UBX domain-containing protein 6 OS=Bos taurus GN=UBXN6 PE=2 SV=1
CL3851.Contig1_OSA	sp|Q60949|TBCD1_MOUSE	55.7	0	TBC1 domain family member 1 OS=Mus musculus GN=Tbc1d1 PE=1 SV=3
CL3851.Contig1_OSA	sp|O60343|TBCD4_HUMAN	45.6	5.5e-257	TBC1 domain family member 4 OS=Homo sapiens GN=TBC1D4 PE=1 SV=2
CL3851.Contig1_OSA	sp|Q8BYJ6|TBCD4_MOUSE	44.4	2e-251	TBC1 domain family member 4 OS=Mus musculus GN=Tbc1d4 PE=1 SV=2
CL3851.Contig1_OSA	sp|O97790|TBCD1_BOVIN	71.7	6.3e-205	TBC1 domain family member 1 OS=Bos taurus GN=TBC1D1 PE=2 SV=2
CL3851.Contig1_OSA	sp|Q86TI0|TBCD1_HUMAN	72.1	7e-204	TBC1 domain family member 1 OS=Homo sapiens GN=TBC1D1 PE=1 SV=2
CL3851.Contig2_OSA	sp|O97790|TBCD1_BOVIN	57.8	0	TBC1 domain family member 1 OS=Bos taurus GN=TBC1D1 PE=2 SV=2
CL3851.Contig2_OSA	sp|Q86TI0|TBCD1_HUMAN	56.7	0	TBC1 domain family member 1 OS=Homo sapiens GN=TBC1D1 PE=1 SV=2
CL3851.Contig2_OSA	sp|O60343|TBCD4_HUMAN	46.1	4.9e-255	TBC1 domain family member 4 OS=Homo sapiens GN=TBC1D4 PE=1 SV=2
CL3851.Contig2_OSA	sp|Q8BYJ6|TBCD4_MOUSE	49.5	3.4e-240	TBC1 domain family member 4 OS=Mus musculus GN=Tbc1d4 PE=1 SV=2
CL3851.Contig2_OSA	sp|Q60949|TBCD1_MOUSE	71.9	6.9e-201	TBC1 domain family member 1 OS=Mus musculus GN=Tbc1d1 PE=1 SV=3
CL3851.Contig3_OSA	sp|O97790|TBCD1_BOVIN	57.2	0	TBC1 domain family member 1 OS=Bos taurus GN=TBC1D1 PE=2 SV=2
CL3851.Contig3_OSA	sp|Q86TI0|TBCD1_HUMAN	56.1	0	TBC1 domain family member 1 OS=Homo sapiens GN=TBC1D1 PE=1 SV=2
CL3851.Contig3_OSA	sp|O60343|TBCD4_HUMAN	44.8	6.9e-265	TBC1 domain family member 4 OS=Homo sapiens GN=TBC1D4 PE=1 SV=2
CL3851.Contig3_OSA	sp|Q8BYJ6|TBCD4_MOUSE	49.5	3.4e-240	TBC1 domain family member 4 OS=Mus musculus GN=Tbc1d4 PE=1 SV=2
CL3851.Contig3_OSA	sp|Q60949|TBCD1_MOUSE	71.9	7e-201	TBC1 domain family member 1 OS=Mus musculus GN=Tbc1d1 PE=1 SV=3
CL3851.Contig4_OSA	sp|Q60949|TBCD1_MOUSE	66.4	2e-212	TBC1 domain family member 1 OS=Mus musculus GN=Tbc1d1 PE=1 SV=3
CL3851.Contig4_OSA	sp|O97790|TBCD1_BOVIN	71.7	4.1e-205	TBC1 domain family member 1 OS=Bos taurus GN=TBC1D1 PE=2 SV=2
CL3851.Contig4_OSA	sp|Q86TI0|TBCD1_HUMAN	72.1	4.5e-204	TBC1 domain family member 1 OS=Homo sapiens GN=TBC1D1 PE=1 SV=2
CL3851.Contig4_OSA	sp|O60343|TBCD4_HUMAN	54	6.3e-166	TBC1 domain family member 4 OS=Homo sapiens GN=TBC1D4 PE=1 SV=2
CL3851.Contig4_OSA	sp|Q8BYJ6|TBCD4_MOUSE	52.2	2e-164	TBC1 domain family member 4 OS=Mus musculus GN=Tbc1d4 PE=1 SV=2
CL3852.Contig1_OSA	sp|Q9JID6|ACSL1_CAVPO	66.4	1.5e-284	Long-chain-fatty-acid--CoA ligase 1 OS=Cavia porcellus GN=ACSL1 PE=2 SV=1
CL3852.Contig1_OSA	sp|P18163|ACSL1_RAT	65.1	4e-277	Long-chain-fatty-acid--CoA ligase 1 OS=Rattus norvegicus GN=Acsl1 PE=1 SV=1
CL3852.Contig1_OSA	sp|P41216|ACSL1_MOUSE	65.1	6.8e-277	Long-chain-fatty-acid--CoA ligase 1 OS=Mus musculus GN=Acsl1 PE=1 SV=2
CL3852.Contig1_OSA	sp|P33121|ACSL1_HUMAN	64.4	1.6e-270	Long-chain-fatty-acid--CoA ligase 1 OS=Homo sapiens GN=ACSL1 PE=1 SV=1
CL3852.Contig1_OSA	sp|Q9UKU0|ACSL6_HUMAN	62.4	1.1e-261	Long-chain-fatty-acid--CoA ligase 6 OS=Homo sapiens GN=ACSL6 PE=2 SV=4
CL3852.Contig2_OSA	sp|Q9JID6|ACSL1_CAVPO	57.7	1.5e-108	Long-chain-fatty-acid--CoA ligase 1 OS=Cavia porcellus GN=ACSL1 PE=2 SV=1
CL3852.Contig2_OSA	sp|P33121|ACSL1_HUMAN	58.5	5.1e-104	Long-chain-fatty-acid--CoA ligase 1 OS=Homo sapiens GN=ACSL1 PE=1 SV=1
CL3852.Contig2_OSA	sp|P18163|ACSL1_RAT	55.8	2.8e-102	Long-chain-fatty-acid--CoA ligase 1 OS=Rattus norvegicus GN=Acsl1 PE=1 SV=1
CL3852.Contig2_OSA	sp|P41216|ACSL1_MOUSE	55.8	1.1e-101	Long-chain-fatty-acid--CoA ligase 1 OS=Mus musculus GN=Acsl1 PE=1 SV=2
CL3852.Contig2_OSA	sp|Q9UKU0|ACSL6_HUMAN	55.2	2.1e-94	Long-chain-fatty-acid--CoA ligase 6 OS=Homo sapiens GN=ACSL6 PE=2 SV=4
CL3852.Contig3_OSA	sp|Q9JID6|ACSL1_CAVPO	68.2	3.6e-297	Long-chain-fatty-acid--CoA ligase 1 OS=Cavia porcellus GN=ACSL1 PE=2 SV=1
CL3852.Contig3_OSA	sp|P33121|ACSL1_HUMAN	68	6.6e-291	Long-chain-fatty-acid--CoA ligase 1 OS=Homo sapiens GN=ACSL1 PE=1 SV=1
CL3852.Contig3_OSA	sp|P18163|ACSL1_RAT	67.1	2.3e-288	Long-chain-fatty-acid--CoA ligase 1 OS=Rattus norvegicus GN=Acsl1 PE=1 SV=1
CL3852.Contig3_OSA	sp|P41216|ACSL1_MOUSE	67.1	3e-288	Long-chain-fatty-acid--CoA ligase 1 OS=Mus musculus GN=Acsl1 PE=1 SV=2
CL3852.Contig3_OSA	sp|Q9UKU0|ACSL6_HUMAN	65	1.2e-276	Long-chain-fatty-acid--CoA ligase 6 OS=Homo sapiens GN=ACSL6 PE=2 SV=4
CL3854.Contig1_OSA	sp|B5FXU9|MOC2B_TAEGU	53.2	1.2e-34	Molybdopterin synthase catalytic subunit OS=Taeniopygia guttata GN=MOCS2 PE=2 SV=1
CL3854.Contig1_OSA	sp|B3M268|MOC2B_DROAN	50.4	3.2e-32	Molybdopterin synthase catalytic subunit OS=Drosophila ananassae GN=Mocs2 PE=3 SV=1
CL3854.Contig1_OSA	sp|B4PUD1|MOC2B_DROYA	49.6	1.2e-31	Molybdopterin synthase catalytic subunit OS=Drosophila yakuba GN=Mocs2 PE=3 SV=1
CL3854.Contig1_OSA	sp|B3P6R5|MOC2B_DROER	49.6	1.6e-31	Molybdopterin synthase catalytic subunit OS=Drosophila erecta GN=Mocs2 PE=3 SV=1
CL3854.Contig1_OSA	sp|B4KBH3|MOC2B_DROMO	48	7.8e-31	Molybdopterin synthase catalytic subunit OS=Drosophila mojavensis GN=Mocs2 PE=3 SV=1
CL3854.Contig2_OSA	sp|B5FXU9|MOC2B_TAEGU	53.7	6.3e-42	Molybdopterin synthase catalytic subunit OS=Taeniopygia guttata GN=MOCS2 PE=2 SV=1
CL3854.Contig2_OSA	sp|B4KBH3|MOC2B_DROMO	47.9	1.6e-37	Molybdopterin synthase catalytic subunit OS=Drosophila mojavensis GN=Mocs2 PE=3 SV=1
CL3854.Contig2_OSA	sp|A4FUY7|MOC2B_BOVIN	49	3.6e-37	Molybdopterin synthase catalytic subunit OS=Bos taurus GN=MOCS2 PE=2 SV=2
CL3854.Contig2_OSA	sp|Q1DGL6|MO2B2_AEDAE	51.4	4.7e-37	Molybdopterin synthase catalytic subunit 2 OS=Aedes aegypti GN=Mocs2-2 PE=3 SV=1
CL3854.Contig2_OSA	sp|Q171H3|MO2B1_AEDAE	51.4	4.7e-37	Molybdopterin synthase catalytic subunit 1 OS=Aedes aegypti GN=Mocs2-1 PE=3 SV=1
CL3855.Contig1_OSA	sp|P49841|GSK3B_HUMAN	86.2	5.2e-204	Glycogen synthase kinase-3 beta OS=Homo sapiens GN=GSK3B PE=1 SV=2
CL3855.Contig1_OSA	sp|Q91757|GSK3B_XENLA	86.2	5.8e-203	Glycogen synthase kinase-3 beta OS=Xenopus laevis GN=gsk3b PE=1 SV=1
CL3855.Contig1_OSA	sp|Q9WV60|GSK3B_MOUSE	85.8	1.7e-202	Glycogen synthase kinase-3 beta OS=Mus musculus GN=Gsk3b PE=1 SV=2
CL3855.Contig1_OSA	sp|Q5YJC2|GSK3B_SPECI	85.8	1.7e-202	Glycogen synthase kinase-3 beta OS=Spermophilus citellus GN=GSK3B PE=2 SV=1
CL3855.Contig1_OSA	sp|P18266|GSK3B_RAT	85.8	2.9e-202	Glycogen synthase kinase-3 beta OS=Rattus norvegicus GN=Gsk3b PE=1 SV=1
CL3855.Contig2_OSA	sp|P49841|GSK3B_HUMAN	93.3	3.1e-230	Glycogen synthase kinase-3 beta OS=Homo sapiens GN=GSK3B PE=1 SV=2
CL3855.Contig2_OSA	sp|Q9WV60|GSK3B_MOUSE	92.9	1e-228	Glycogen synthase kinase-3 beta OS=Mus musculus GN=Gsk3b PE=1 SV=2
CL3855.Contig2_OSA	sp|Q5YJC2|GSK3B_SPECI	92.9	1e-228	Glycogen synthase kinase-3 beta OS=Spermophilus citellus GN=GSK3B PE=2 SV=1
CL3855.Contig2_OSA	sp|P18266|GSK3B_RAT	92.6	2.2e-228	Glycogen synthase kinase-3 beta OS=Rattus norvegicus GN=Gsk3b PE=1 SV=1
CL3855.Contig2_OSA	sp|Q91757|GSK3B_XENLA	92.1	1.4e-227	Glycogen synthase kinase-3 beta OS=Xenopus laevis GN=gsk3b PE=1 SV=1
CL3856.Contig1_OSA	sp|Q9P0K1|ADA22_HUMAN	64.4	0	Disintegrin and metalloproteinase domain-containing protein 22 OS=Homo sapiens GN=ADAM22 PE=1 SV=1
CL3856.Contig1_OSA	sp|Q9R1V6|ADA22_MOUSE	62.8	0	Disintegrin and metalloproteinase domain-containing protein 22 OS=Mus musculus GN=Adam22 PE=1 SV=2
CL3856.Contig1_OSA	sp|O42596|ADA22_XENLA	61	0	Disintegrin and metalloproteinase domain-containing protein 22 OS=Xenopus laevis GN=adam22 PE=2 SV=2
CL3856.Contig1_OSA	sp|Q9R1V4|ADA11_MOUSE	51.1	1.4e-231	Disintegrin and metalloproteinase domain-containing protein 11 OS=Mus musculus GN=Adam11 PE=1 SV=2
CL3856.Contig1_OSA	sp|O75078|ADA11_HUMAN	53	6.1e-230	Disintegrin and metalloproteinase domain-containing protein 11 OS=Homo sapiens GN=ADAM11 PE=2 SV=3
CL3856.Contig2_OSA	sp|O42596|ADA22_XENLA	53.4	1.9e-33	Disintegrin and metalloproteinase domain-containing protein 22 OS=Xenopus laevis GN=adam22 PE=2 SV=2
CL3856.Contig2_OSA	sp|Q9R1V6|ADA22_MOUSE	55.2	3.3e-30	Disintegrin and metalloproteinase domain-containing protein 22 OS=Mus musculus GN=Adam22 PE=1 SV=2
CL3856.Contig2_OSA	sp|Q9P0K1|ADA22_HUMAN	53.6	4.3e-30	Disintegrin and metalloproteinase domain-containing protein 22 OS=Homo sapiens GN=ADAM22 PE=1 SV=1
CL3856.Contig2_OSA	sp|Q9PSZ3|ADA11_XENLA	41.1	4.2e-09	Disintegrin and metalloproteinase domain-containing protein 11 (Fragment) OS=Xenopus laevis GN=adam11 PE=2 SV=1
CL3856.Contig2_OSA	sp|O75077|ADA23_HUMAN	38	9.4e-09	Disintegrin and metalloproteinase domain-containing protein 23 OS=Homo sapiens GN=ADAM23 PE=1 SV=1
CL3857.Contig1_OSA	sp|Q8WMV1|ERG24_BOVIN	74.6	5.4e-58	Delta(14)-sterol reductase OS=Bos taurus GN=TM7SF2 PE=1 SV=1
CL3857.Contig1_OSA	sp|O76062|ERG24_HUMAN	77.5	9.2e-58	Delta(14)-sterol reductase OS=Homo sapiens GN=TM7SF2 PE=2 SV=3
CL3857.Contig1_OSA	sp|Q71KT5|ERG24_MOUSE	76.7	4.6e-57	Delta(14)-sterol reductase OS=Mus musculus GN=Tm7sf2 PE=1 SV=2
CL3857.Contig1_OSA	sp|Q3U9G9|LBR_MOUSE	72.4	3e-56	Lamin-B receptor OS=Mus musculus GN=Lbr PE=1 SV=2
CL3857.Contig1_OSA	sp|Q14739|LBR_HUMAN	70.9	5.1e-56	Lamin-B receptor OS=Homo sapiens GN=LBR PE=1 SV=2
CL3857.Contig2_OSA	sp|Q8WMV1|ERG24_BOVIN	74.6	5.8e-58	Delta(14)-sterol reductase OS=Bos taurus GN=TM7SF2 PE=1 SV=1
CL3857.Contig2_OSA	sp|O76062|ERG24_HUMAN	77.5	9.8e-58	Delta(14)-sterol reductase OS=Homo sapiens GN=TM7SF2 PE=2 SV=3
CL3857.Contig2_OSA	sp|Q71KT5|ERG24_MOUSE	76.7	4.9e-57	Delta(14)-sterol reductase OS=Mus musculus GN=Tm7sf2 PE=1 SV=2
CL3857.Contig2_OSA	sp|Q3U9G9|LBR_MOUSE	72.4	3.2e-56	Lamin-B receptor OS=Mus musculus GN=Lbr PE=1 SV=2
CL3857.Contig2_OSA	sp|Q14739|LBR_HUMAN	70.9	5.4e-56	Lamin-B receptor OS=Homo sapiens GN=LBR PE=1 SV=2
CL3858.Contig1_OSA	sp|O60861|GAS7_HUMAN	71	2.6e-201	Growth arrest-specific protein 7 OS=Homo sapiens GN=GAS7 PE=1 SV=3
CL3858.Contig1_OSA	sp|Q60780|GAS7_MOUSE	74.1	5.5e-175	Growth arrest-specific protein 7 OS=Mus musculus GN=Gas7 PE=1 SV=1
CL3858.Contig1_OSA	sp|O55148|GAS7_RAT	73.7	8.8e-173	Growth arrest-specific protein 7 OS=Rattus norvegicus GN=Gas7 PE=2 SV=2
CL3858.Contig1_OSA	sp|O14526|FCHO1_HUMAN	25	6.2e-17	F-BAR domain only protein 1 OS=Homo sapiens GN=FCHO1 PE=1 SV=2
CL3858.Contig1_OSA	sp|Q8K285|FCHO1_MOUSE	25.6	8.1e-17	F-BAR domain only protein 1 OS=Mus musculus GN=Fcho1 PE=1 SV=2
CL3858.Contig2_OSA	sp|O60861|GAS7_HUMAN	71	2.7e-201	Growth arrest-specific protein 7 OS=Homo sapiens GN=GAS7 PE=1 SV=3
CL3858.Contig2_OSA	sp|Q60780|GAS7_MOUSE	74.1	5.6e-175	Growth arrest-specific protein 7 OS=Mus musculus GN=Gas7 PE=1 SV=1
CL3858.Contig2_OSA	sp|O55148|GAS7_RAT	73.7	8.9e-173	Growth arrest-specific protein 7 OS=Rattus norvegicus GN=Gas7 PE=2 SV=2
CL3858.Contig2_OSA	sp|O14526|FCHO1_HUMAN	25	6.2e-17	F-BAR domain only protein 1 OS=Homo sapiens GN=FCHO1 PE=1 SV=2
CL3858.Contig2_OSA	sp|Q8K285|FCHO1_MOUSE	25.6	8.2e-17	F-BAR domain only protein 1 OS=Mus musculus GN=Fcho1 PE=1 SV=2
CL3860.Contig1_OSA	sp|P18302|DREB_CHICK	48.5	9e-111	Drebrin OS=Gallus gallus GN=DBN1 PE=2 SV=4
CL3860.Contig1_OSA	sp|Q16643|DREB_HUMAN	53	1.6e-107	Drebrin OS=Homo sapiens GN=DBN1 PE=1 SV=4
CL3860.Contig1_OSA	sp|Q07266|DREB_RAT	56.3	6.9e-103	Drebrin OS=Rattus norvegicus GN=Dbn1 PE=1 SV=3
CL3860.Contig1_OSA	sp|Q9QXS6|DREB_MOUSE	62.1	1.5e-102	Drebrin OS=Mus musculus GN=Dbn1 PE=1 SV=4
CL3860.Contig1_OSA	sp|Q7ZXQ9|DBNLA_XENLA	36.2	4.8e-64	Drebrin-like protein A OS=Xenopus laevis GN=dbnl-a PE=2 SV=1
CL3860.Contig3_OSA	sp|Q16643|DREB_HUMAN	45.7	2.3e-135	Drebrin OS=Homo sapiens GN=DBN1 PE=1 SV=4
CL3860.Contig3_OSA	sp|Q07266|DREB_RAT	42.8	7.3e-129	Drebrin OS=Rattus norvegicus GN=Dbn1 PE=1 SV=3
CL3860.Contig3_OSA	sp|P18302|DREB_CHICK	49	1.9e-116	Drebrin OS=Gallus gallus GN=DBN1 PE=2 SV=4
CL3860.Contig3_OSA	sp|Q9QXS6|DREB_MOUSE	46.7	8.3e-109	Drebrin OS=Mus musculus GN=Dbn1 PE=1 SV=4
CL3860.Contig3_OSA	sp|Q7ZXQ9|DBNLA_XENLA	35.6	1.6e-67	Drebrin-like protein A OS=Xenopus laevis GN=dbnl-a PE=2 SV=1
CL3861.Contig1_OSA	sp|Q80Z19|MUC2_MOUSE	39.1	3.4e-226	Mucin-2 (Fragments) OS=Mus musculus GN=Muc2 PE=1 SV=2
CL3861.Contig1_OSA	sp|Q02817|MUC2_HUMAN	54.2	1.4e-65	Mucin-2 OS=Homo sapiens GN=MUC2 PE=1 SV=2
CL3861.Contig1_OSA	sp|P98088|MUC5A_HUMAN	44.4	1.6e-50	Mucin-5AC OS=Homo sapiens GN=MUC5AC PE=1 SV=4
CL3861.Contig1_OSA	sp|Q05049|MUC1_XENLA	41.7	4.6e-45	Integumentary mucin C.1 (Fragment) OS=Xenopus laevis PE=2 SV=1
CL3861.Contig1_OSA	sp|Q9HC84|MUC5B_HUMAN	40.1	8e-42	Mucin-5B OS=Homo sapiens GN=MUC5B PE=1 SV=3
CL3861.Contig2_OSA	sp|Q02817|MUC2_HUMAN	42.7	1.8e-150	Mucin-2 OS=Homo sapiens GN=MUC2 PE=1 SV=2
CL3861.Contig2_OSA	sp|P98089|MUC2L_RAT	41.3	5.7e-149	Intestinal mucin-like protein (Fragment) OS=Rattus norvegicus PE=2 SV=1
CL3861.Contig2_OSA	sp|Q80Z19|MUC2_MOUSE	41.2	7.4e-149	Mucin-2 (Fragments) OS=Mus musculus GN=Muc2 PE=1 SV=2
CL3861.Contig2_OSA	sp|Q98UI9|MUC5B_CHICK	35.8	2.4e-123	Mucin-5B OS=Gallus gallus GN=MUC5B PE=1 SV=1
CL3861.Contig2_OSA	sp|P98088|MUC5A_HUMAN	36.5	8e-119	Mucin-5AC OS=Homo sapiens GN=MUC5AC PE=1 SV=4
CL3862.Contig1_OSA	sp|Q9NUE0|ZDH18_HUMAN	64.1	5.4e-142	Palmitoyltransferase ZDHHC18 OS=Homo sapiens GN=ZDHHC18 PE=1 SV=2
CL3862.Contig1_OSA	sp|Q2TGJ1|ZDH18_RAT	63.6	1.1e-139	Palmitoyltransferase ZDHHC18 OS=Rattus norvegicus GN=Zdhhc18 PE=2 SV=1
CL3862.Contig1_OSA	sp|Q5Y5T2|ZDH18_MOUSE	64.4	5.6e-139	Palmitoyltransferase ZDHHC18 OS=Mus musculus GN=Zdhhc18 PE=1 SV=4
CL3862.Contig1_OSA	sp|Q8IZN3|ZDH14_HUMAN	64.7	3.2e-134	Probable palmitoyltransferase ZDHHC14 OS=Homo sapiens GN=ZDHHC14 PE=1 SV=1
CL3862.Contig1_OSA	sp|Q8BQQ1|ZDH14_MOUSE	65	2e-133	Probable palmitoyltransferase ZDHHC14 OS=Mus musculus GN=Zdhhc14 PE=1 SV=1
CL3862.Contig2_OSA	sp|Q9NUE0|ZDH18_HUMAN	64.1	5.2e-142	Palmitoyltransferase ZDHHC18 OS=Homo sapiens GN=ZDHHC18 PE=1 SV=2
CL3862.Contig2_OSA	sp|Q2TGJ1|ZDH18_RAT	63.6	1.1e-139	Palmitoyltransferase ZDHHC18 OS=Rattus norvegicus GN=Zdhhc18 PE=2 SV=1
CL3862.Contig2_OSA	sp|Q5Y5T2|ZDH18_MOUSE	64.4	5.4e-139	Palmitoyltransferase ZDHHC18 OS=Mus musculus GN=Zdhhc18 PE=1 SV=4
CL3862.Contig2_OSA	sp|Q8IZN3|ZDH14_HUMAN	60	3.3e-136	Probable palmitoyltransferase ZDHHC14 OS=Homo sapiens GN=ZDHHC14 PE=1 SV=1
CL3862.Contig2_OSA	sp|Q8BQQ1|ZDH14_MOUSE	60.6	2.8e-135	Probable palmitoyltransferase ZDHHC14 OS=Mus musculus GN=Zdhhc14 PE=1 SV=1
CL3863.Contig1_OSA	sp|C6FG12|NLRC5_ICTPU	34.3	2.5e-124	Protein NLRC5 OS=Ictalurus punctatus GN=nlrc5 PE=2 SV=1
CL3863.Contig1_OSA	sp|Q86WI3|NLRC5_HUMAN	25.7	1.3e-53	Protein NLRC5 OS=Homo sapiens GN=NLRC5 PE=1 SV=3
CL3863.Contig1_OSA	sp|C3VPR6|NLRC5_MOUSE	22.9	1.4e-31	Protein NLRC5 OS=Mus musculus GN=Nlrc5 PE=1 SV=2
CL3863.Contig1_OSA	sp|Q7RTR2|NLRC3_HUMAN	23.9	7.2e-15	NLR family CARD domain-containing protein 3 OS=Homo sapiens GN=NLRC3 PE=1 SV=2
CL3863.Contig1_OSA	sp|Q5DU56|NLRC3_MOUSE	24.5	1.1e-12	Protein NLRC3 OS=Mus musculus GN=Nlrc3 PE=1 SV=2
CL3863.Contig2_OSA	sp|C6FG12|NLRC5_ICTPU	33.1	8.1e-147	Protein NLRC5 OS=Ictalurus punctatus GN=nlrc5 PE=2 SV=1
CL3863.Contig2_OSA	sp|Q86WI3|NLRC5_HUMAN	26.1	3.7e-91	Protein NLRC5 OS=Homo sapiens GN=NLRC5 PE=1 SV=3
CL3863.Contig2_OSA	sp|C3VPR6|NLRC5_MOUSE	24.9	1.6e-78	Protein NLRC5 OS=Mus musculus GN=Nlrc5 PE=1 SV=2
CL3863.Contig2_OSA	sp|Q7RTR2|NLRC3_HUMAN	23.9	9.6e-15	NLR family CARD domain-containing protein 3 OS=Homo sapiens GN=NLRC3 PE=1 SV=2
CL3863.Contig2_OSA	sp|Q5DU56|NLRC3_MOUSE	24.5	1.5e-12	Protein NLRC3 OS=Mus musculus GN=Nlrc3 PE=1 SV=2
CL3864.Contig1_OSA	sp|P30568|GSTA_PLEPL	68.9	1.1e-88	Glutathione S-transferase A OS=Pleuronectes platessa PE=2 SV=1
CL3864.Contig1_OSA	sp|P82607|GST67_DICLA	53.2	2.9e-12	Glutathione S-transferase 6.7 (Fragments) OS=Dicentrarchus labrax PE=1 SV=1
CL3864.Contig1_OSA	sp|Q93112|GST1C_ANOGA	26.7	4.6e-10	Glutathione S-transferase 1, isoform C OS=Anopheles gambiae GN=GstD1 PE=1 SV=2
CL3864.Contig1_OSA	sp|Q93113|GST1D_ANOGA	26.8	2.3e-09	Glutathione S-transferase 1, isoform D OS=Anopheles gambiae GN=GstD1 PE=1 SV=1
CL3864.Contig1_OSA	sp|P42860|GSTT1_LUCCU	25.3	3.9e-09	Glutathione S-transferase 1-1 OS=Lucilia cuprina GN=GST1 PE=1 SV=2
CL3864.Contig2_OSA	sp|P30568|GSTA_PLEPL	66.8	2.4e-70	Glutathione S-transferase A OS=Pleuronectes platessa PE=2 SV=1
CL3864.Contig2_OSA	sp|Q93112|GST1C_ANOGA	27.3	7.4e-11	Glutathione S-transferase 1, isoform C OS=Anopheles gambiae GN=GstD1 PE=1 SV=2
CL3864.Contig2_OSA	sp|P82607|GST67_DICLA	49.4	3.7e-10	Glutathione S-transferase 6.7 (Fragments) OS=Dicentrarchus labrax PE=1 SV=1
CL3864.Contig2_OSA	sp|P46431|GSTT2_MUSDO	24.7	4.5e-08	Glutathione S-transferase 2 OS=Musca domestica GN=Gst2 PE=2 SV=2
CL3864.Contig2_OSA	sp|P46432|GSTT3_MUSDO	24.7	4.5e-08	Glutathione S-transferase 3 OS=Musca domestica GN=Gst3 PE=2 SV=1
CL3865.Contig1_OSA	sp|P49951|CLH1_BOVIN	88	0	Clathrin heavy chain 1 OS=Bos taurus GN=CLTC PE=1 SV=1
CL3865.Contig1_OSA	sp|Q68FD5|CLH1_MOUSE	88	0	Clathrin heavy chain 1 OS=Mus musculus GN=Cltc PE=1 SV=3
CL3865.Contig1_OSA	sp|Q00610|CLH1_HUMAN	87.9	0	Clathrin heavy chain 1 OS=Homo sapiens GN=CLTC PE=1 SV=5
CL3865.Contig1_OSA	sp|P11442|CLH1_RAT	87.9	0	Clathrin heavy chain 1 OS=Rattus norvegicus GN=Cltc PE=1 SV=3
CL3865.Contig1_OSA	sp|P53675|CLH2_HUMAN	86	0	Clathrin heavy chain 2 OS=Homo sapiens GN=CLTCL1 PE=1 SV=2
CL3865.Contig2_OSA	sp|P49951|CLH1_BOVIN	82.2	2.2e-89	Clathrin heavy chain 1 OS=Bos taurus GN=CLTC PE=1 SV=1
CL3865.Contig2_OSA	sp|Q00610|CLH1_HUMAN	82.2	2.2e-89	Clathrin heavy chain 1 OS=Homo sapiens GN=CLTC PE=1 SV=5
CL3865.Contig2_OSA	sp|Q68FD5|CLH1_MOUSE	82.2	2.2e-89	Clathrin heavy chain 1 OS=Mus musculus GN=Cltc PE=1 SV=3
CL3865.Contig2_OSA	sp|P11442|CLH1_RAT	81.7	1.8e-88	Clathrin heavy chain 1 OS=Rattus norvegicus GN=Cltc PE=1 SV=3
CL3865.Contig2_OSA	sp|P53675|CLH2_HUMAN	73.8	1.6e-84	Clathrin heavy chain 2 OS=Homo sapiens GN=CLTCL1 PE=1 SV=2
CL3866.Contig1_OSA	sp|A7E2Z2|EZH1_BOVIN	91.9	6.3e-135	Histone-lysine N-methyltransferase EZH1 OS=Bos taurus GN=EZH1 PE=2 SV=2
CL3866.Contig1_OSA	sp|Q92800|EZH1_HUMAN	91.9	6.3e-135	Histone-lysine N-methyltransferase EZH1 OS=Homo sapiens GN=EZH1 PE=1 SV=2
CL3866.Contig1_OSA	sp|P70351|EZH1_MOUSE	91.5	1.4e-134	Histone-lysine N-methyltransferase EZH1 OS=Mus musculus GN=Ezh1 PE=1 SV=1
CL3866.Contig1_OSA	sp|Q5RDS6|EZH1_PONAB	91.5	3.1e-134	Histone-lysine N-methyltransferase EZH1 OS=Pongo abelii GN=EZH1 PE=2 SV=1
CL3866.Contig1_OSA	sp|Q28D84|EZH2_XENTR	89.4	3.2e-131	Histone-lysine N-methyltransferase EZH2 OS=Xenopus tropicalis GN=ezh2 PE=2 SV=1
CL3866.Contig2_OSA	sp|A7E2Z2|EZH1_BOVIN	86.7	5.5e-132	Histone-lysine N-methyltransferase EZH1 OS=Bos taurus GN=EZH1 PE=2 SV=2
CL3866.Contig2_OSA	sp|Q92800|EZH1_HUMAN	86.7	5.5e-132	Histone-lysine N-methyltransferase EZH1 OS=Homo sapiens GN=EZH1 PE=1 SV=2
CL3866.Contig2_OSA	sp|P70351|EZH1_MOUSE	86.3	1.2e-131	Histone-lysine N-methyltransferase EZH1 OS=Mus musculus GN=Ezh1 PE=1 SV=1
CL3866.Contig2_OSA	sp|Q5RDS6|EZH1_PONAB	86.3	2.7e-131	Histone-lysine N-methyltransferase EZH1 OS=Pongo abelii GN=EZH1 PE=2 SV=1
CL3866.Contig2_OSA	sp|Q28D84|EZH2_XENTR	84.3	2.8e-128	Histone-lysine N-methyltransferase EZH2 OS=Xenopus tropicalis GN=ezh2 PE=2 SV=1
CL3866.Contig3_OSA	sp|A7E2Z2|EZH1_BOVIN	89.6	4.1e-77	Histone-lysine N-methyltransferase EZH1 OS=Bos taurus GN=EZH1 PE=2 SV=2
CL3866.Contig3_OSA	sp|Q92800|EZH1_HUMAN	89.6	4.1e-77	Histone-lysine N-methyltransferase EZH1 OS=Homo sapiens GN=EZH1 PE=1 SV=2
CL3866.Contig3_OSA	sp|Q5RDS6|EZH1_PONAB	89.6	4.1e-77	Histone-lysine N-methyltransferase EZH1 OS=Pongo abelii GN=EZH1 PE=2 SV=1
CL3866.Contig3_OSA	sp|P70351|EZH1_MOUSE	88.9	9.1e-77	Histone-lysine N-methyltransferase EZH1 OS=Mus musculus GN=Ezh1 PE=1 SV=1
CL3866.Contig3_OSA	sp|Q28D84|EZH2_XENTR	88.1	3.8e-75	Histone-lysine N-methyltransferase EZH2 OS=Xenopus tropicalis GN=ezh2 PE=2 SV=1
CL3866.Contig4_OSA	sp|A7E2Z2|EZH1_BOVIN	65.3	1e-292	Histone-lysine N-methyltransferase EZH1 OS=Bos taurus GN=EZH1 PE=2 SV=2
CL3866.Contig4_OSA	sp|Q92800|EZH1_HUMAN	65.4	1e-292	Histone-lysine N-methyltransferase EZH1 OS=Homo sapiens GN=EZH1 PE=1 SV=2
CL3866.Contig4_OSA	sp|P70351|EZH1_MOUSE	65.9	3.9e-292	Histone-lysine N-methyltransferase EZH1 OS=Mus musculus GN=Ezh1 PE=1 SV=1
CL3866.Contig4_OSA	sp|Q5RDS6|EZH1_PONAB	65.3	3.9e-292	Histone-lysine N-methyltransferase EZH1 OS=Pongo abelii GN=EZH1 PE=2 SV=1
CL3866.Contig4_OSA	sp|Q08BS4|EZH2_DANRE	63.3	1.3e-282	Histone-lysine N-methyltransferase EZH2 OS=Danio rerio GN=ezh2 PE=2 SV=1
CL3866.Contig5_OSA	sp|A7E2Z2|EZH1_BOVIN	66.5	1.3e-295	Histone-lysine N-methyltransferase EZH1 OS=Bos taurus GN=EZH1 PE=2 SV=2
CL3866.Contig5_OSA	sp|Q92800|EZH1_HUMAN	66.6	1.3e-295	Histone-lysine N-methyltransferase EZH1 OS=Homo sapiens GN=EZH1 PE=1 SV=2
CL3866.Contig5_OSA	sp|P70351|EZH1_MOUSE	67.1	4.9e-295	Histone-lysine N-methyltransferase EZH1 OS=Mus musculus GN=Ezh1 PE=1 SV=1
CL3866.Contig5_OSA	sp|Q5RDS6|EZH1_PONAB	66.5	4.9e-295	Histone-lysine N-methyltransferase EZH1 OS=Pongo abelii GN=EZH1 PE=2 SV=1
CL3866.Contig5_OSA	sp|Q08BS4|EZH2_DANRE	64.5	1.6e-285	Histone-lysine N-methyltransferase EZH2 OS=Danio rerio GN=ezh2 PE=2 SV=1
CL3867.Contig1_OSA	sp|Q6GQ53|PUSL1_XENLA	51.9	1.5e-62	tRNA pseudouridine synthase-like 1 OS=Xenopus laevis GN=pusl1 PE=2 SV=1
CL3867.Contig1_OSA	sp|Q8N0Z8|PUSL1_HUMAN	46.9	2.7e-56	tRNA pseudouridine synthase-like 1 OS=Homo sapiens GN=PUSL1 PE=1 SV=1
CL3867.Contig1_OSA	sp|A2ADA5|PUSL1_MOUSE	47.5	5.6e-54	tRNA pseudouridine synthase-like 1 OS=Mus musculus GN=Pusl1 PE=1 SV=1
CL3867.Contig2_OSA	sp|Q6GQ53|PUSL1_XENLA	53.6	1.4e-75	tRNA pseudouridine synthase-like 1 OS=Xenopus laevis GN=pusl1 PE=2 SV=1
CL3867.Contig2_OSA	sp|Q8N0Z8|PUSL1_HUMAN	48.3	2e-66	tRNA pseudouridine synthase-like 1 OS=Homo sapiens GN=PUSL1 PE=1 SV=1
CL3867.Contig2_OSA	sp|A2ADA5|PUSL1_MOUSE	47.8	5.2e-62	tRNA pseudouridine synthase-like 1 OS=Mus musculus GN=Pusl1 PE=1 SV=1
CL3868.Contig2_OSA	sp|P24774|RET4A_ONCMY	76.7	6.8e-83	Retinol-binding protein 4-A OS=Oncorhynchus mykiss GN=rbp4a PE=1 SV=2
CL3868.Contig2_OSA	sp|P24775|RET4B_ONCMY	74.4	2.2e-81	Retinol-binding protein 4-B OS=Oncorhynchus mykiss GN=rbp4b PE=1 SV=2
CL3868.Contig2_OSA	sp|P61641|RET4_PANTR	61.5	1.5e-69	Retinol-binding protein 4 OS=Pan troglodytes GN=RBP4 PE=3 SV=1
CL3868.Contig2_OSA	sp|P02753|RET4_HUMAN	61.5	1.5e-69	Retinol-binding protein 4 OS=Homo sapiens GN=RBP4 PE=1 SV=3
CL3868.Contig2_OSA	sp|P41263|RET4_CHICK	60.6	4.3e-69	Retinol-binding protein 4 OS=Gallus gallus GN=RBP4 PE=1 SV=1
CL3869.Contig1_OSA	sp|Q05A36|MEX3C_MOUSE	50.4	2.5e-139	RNA-binding E3 ubiquitin-protein ligase MEX3C OS=Mus musculus GN=Mex3c PE=2 SV=2
CL3869.Contig1_OSA	sp|Q5U5Q3|MEX3C_HUMAN	51.5	2.8e-138	RNA-binding E3 ubiquitin-protein ligase MEX3C OS=Homo sapiens GN=MEX3C PE=1 SV=3
CL3869.Contig1_OSA	sp|A1L3F4|MEX3B_XENLA	50.4	6.9e-121	RNA-binding protein MEX3B OS=Xenopus laevis GN=mex3b PE=2 SV=1
CL3869.Contig1_OSA	sp|Q69Z36|MEX3B_MOUSE	47.2	1.3e-111	RNA-binding protein MEX3B OS=Mus musculus GN=Mex3b PE=2 SV=2
CL3869.Contig1_OSA	sp|Q86XN8|MEX3D_HUMAN	47.3	2.4e-105	RNA-binding protein MEX3D OS=Homo sapiens GN=MEX3D PE=1 SV=3
CL3869.Contig2_OSA	sp|Q05A36|MEX3C_MOUSE	44.5	1.2e-24	RNA-binding E3 ubiquitin-protein ligase MEX3C OS=Mus musculus GN=Mex3c PE=2 SV=2
CL3869.Contig2_OSA	sp|Q5U5Q3|MEX3C_HUMAN	44.5	1.2e-24	RNA-binding E3 ubiquitin-protein ligase MEX3C OS=Homo sapiens GN=MEX3C PE=1 SV=3
CL3869.Contig2_OSA	sp|Q69Z36|MEX3B_MOUSE	44.7	2.7e-21	RNA-binding protein MEX3B OS=Mus musculus GN=Mex3b PE=2 SV=2
CL3869.Contig2_OSA	sp|A1L3F4|MEX3B_XENLA	44.1	2.7e-21	RNA-binding protein MEX3B OS=Xenopus laevis GN=mex3b PE=2 SV=1
CL3869.Contig2_OSA	sp|Q6ZN04|MEX3B_HUMAN	44.7	1.1e-19	RNA-binding protein MEX3B OS=Homo sapiens GN=MEX3B PE=1 SV=1
CL3870.Contig1_OSA	sp|Q9BYQ5|KRA46_HUMAN	29.4	1.6e-16	Keratin-associated protein 4-6 OS=Homo sapiens GN=KRTAP4-6 PE=2 SV=4
CL3870.Contig1_OSA	sp|Q9BYR0|KRA47_HUMAN	26.9	4.7e-16	Keratin-associated protein 4-7 OS=Homo sapiens GN=KRTAP4-7 PE=1 SV=2
CL3870.Contig1_OSA	sp|Q9BQ66|KR412_HUMAN	27.1	8.1e-16	Keratin-associated protein 4-12 OS=Homo sapiens GN=KRTAP4-12 PE=1 SV=1
CL3870.Contig1_OSA	sp|Q9BYQ6|KR411_HUMAN	34	9e-15	Keratin-associated protein 4-11 OS=Homo sapiens GN=KRTAP4-11 PE=1 SV=2
CL3870.Contig1_OSA	sp|Q9BYQ8|KRA49_HUMAN	34.3	2.2e-13	Keratin-associated protein 4-9 OS=Homo sapiens GN=KRTAP4-9 PE=2 SV=2
CL3870.Contig2_OSA	sp|Q02505|MUC3A_HUMAN	31.1	8.3e-08	Mucin-3A OS=Homo sapiens GN=MUC3A PE=1 SV=3
CL3870.Contig2_OSA	sp|O88737|BSN_MOUSE	28	1.4e-07	Protein bassoon OS=Mus musculus GN=Bsn PE=1 SV=4
CL3870.Contig2_OSA	sp|Q5KSL6|DGKK_HUMAN	25.8	3.2e-07	Diacylglycerol kinase kappa OS=Homo sapiens GN=DGKK PE=1 SV=1
CL3871.Contig1_OSA	sp|O95297|MPZL1_HUMAN	39.8	3.1e-41	Myelin protein zero-like protein 1 OS=Homo sapiens GN=MPZL1 PE=1 SV=1
CL3871.Contig1_OSA	sp|Q32PI9|MPZL1_BOVIN	39.4	3.5e-40	Myelin protein zero-like protein 1 OS=Bos taurus GN=MPZL1 PE=2 SV=1
CL3871.Contig1_OSA	sp|Q6AYT8|MPZL1_RAT	38.8	3.2e-38	Myelin protein zero-like protein 1 OS=Rattus norvegicus GN=Mpzl1 PE=2 SV=1
CL3871.Contig1_OSA	sp|Q3TEW6|MPZL1_MOUSE	38.8	9.4e-38	Myelin protein zero-like protein 1 OS=Mus musculus GN=Mpzl1 PE=1 SV=1
CL3871.Contig1_OSA	sp|P20938|MYP0_HETFR	30.2	3.8e-23	Myelin protein P0 OS=Heterodontus francisci GN=mpz PE=2 SV=1
CL3871.Contig2_OSA	sp|Q32PI9|MPZL1_BOVIN	34.6	4.7e-24	Myelin protein zero-like protein 1 OS=Bos taurus GN=MPZL1 PE=2 SV=1
CL3871.Contig2_OSA	sp|O95297|MPZL1_HUMAN	34	1.4e-23	Myelin protein zero-like protein 1 OS=Homo sapiens GN=MPZL1 PE=1 SV=1
CL3871.Contig2_OSA	sp|Q6AYT8|MPZL1_RAT	34	1.5e-22	Myelin protein zero-like protein 1 OS=Rattus norvegicus GN=Mpzl1 PE=2 SV=1
CL3871.Contig2_OSA	sp|Q3TEW6|MPZL1_MOUSE	34	4.4e-22	Myelin protein zero-like protein 1 OS=Mus musculus GN=Mpzl1 PE=1 SV=1
CL3871.Contig2_OSA	sp|P20938|MYP0_HETFR	32	7.1e-20	Myelin protein P0 OS=Heterodontus francisci GN=mpz PE=2 SV=1
CL3872.Contig1_OSA	sp|Q3LXA3|TKFC_HUMAN	51.7	6.8e-66	Triokinase/FMN cyclase OS=Homo sapiens GN=TKFC PE=1 SV=2
CL3872.Contig1_OSA	sp|F1RKQ4|TKFC_PIG	49.8	3.4e-65	Triokinase/FMN cyclase OS=Sus scrofa GN=TKFC PE=1 SV=2
CL3872.Contig1_OSA	sp|Q58DK4|TKFC_BOVIN	50.2	1.1e-63	Triokinase/FMN cyclase OS=Bos taurus GN=TKFC PE=2 SV=1
CL3872.Contig1_OSA	sp|Q4KLZ6|TKFC_RAT	49.1	5.4e-63	Triokinase/FMN cyclase OS=Rattus norvegicus GN=Tkfc PE=1 SV=1
CL3872.Contig1_OSA	sp|Q8VC30|TKFC_MOUSE	47.5	3.3e-60	Triokinase/FMN cyclase OS=Mus musculus GN=Tkfc PE=1 SV=1
CL3872.Contig2_OSA	sp|Q58DK4|TKFC_BOVIN	55.6	3.6e-09	Triokinase/FMN cyclase OS=Bos taurus GN=TKFC PE=2 SV=1
CL3872.Contig2_OSA	sp|F1RKQ4|TKFC_PIG	54.5	3.6e-09	Triokinase/FMN cyclase OS=Sus scrofa GN=TKFC PE=1 SV=2
CL3872.Contig2_OSA	sp|Q3LXA3|TKFC_HUMAN	57.7	4.8e-09	Triokinase/FMN cyclase OS=Homo sapiens GN=TKFC PE=1 SV=2
CL3872.Contig2_OSA	sp|Q4KLZ6|TKFC_RAT	53.7	1.4e-08	Triokinase/FMN cyclase OS=Rattus norvegicus GN=Tkfc PE=1 SV=1
CL3872.Contig2_OSA	sp|Q8VC30|TKFC_MOUSE	53.8	4e-08	Triokinase/FMN cyclase OS=Mus musculus GN=Tkfc PE=1 SV=1
CL3872.Contig3_OSA	sp|Q58DK4|TKFC_BOVIN	47.6	2.2e-12	Triokinase/FMN cyclase OS=Bos taurus GN=TKFC PE=2 SV=1
CL3872.Contig3_OSA	sp|Q4KLZ6|TKFC_RAT	48.8	3.7e-12	Triokinase/FMN cyclase OS=Rattus norvegicus GN=Tkfc PE=1 SV=1
CL3872.Contig3_OSA	sp|Q3LXA3|TKFC_HUMAN	50	4.8e-12	Triokinase/FMN cyclase OS=Homo sapiens GN=TKFC PE=1 SV=2
CL3872.Contig3_OSA	sp|Q8VC30|TKFC_MOUSE	47.5	3.1e-11	Triokinase/FMN cyclase OS=Mus musculus GN=Tkfc PE=1 SV=1
CL3872.Contig3_OSA	sp|F1RKQ4|TKFC_PIG	42.7	7e-11	Triokinase/FMN cyclase OS=Sus scrofa GN=TKFC PE=1 SV=2
CL3873.Contig1_OSA	sp|P14316|IRF2_HUMAN	53.4	9.6e-88	Interferon regulatory factor 2 OS=Homo sapiens GN=IRF2 PE=1 SV=2
CL3873.Contig1_OSA	sp|Q8R4E0|IRF2_SIGHI	52.4	4e-86	Interferon regulatory factor 2 OS=Sigmodon hispidus GN=IRF2 PE=2 SV=1
CL3873.Contig1_OSA	sp|P23906|IRF2_MOUSE	51.7	2e-85	Interferon regulatory factor 2 OS=Mus musculus GN=Irf2 PE=1 SV=1
CL3873.Contig1_OSA	sp|Q98925|IRF2_CHICK	52.6	6e-82	Interferon regulatory factor 2 OS=Gallus gallus GN=IRF2 PE=2 SV=1
CL3873.Contig1_OSA	sp|P10914|IRF1_HUMAN	47.3	7.7e-53	Interferon regulatory factor 1 OS=Homo sapiens GN=IRF1 PE=1 SV=2
CL3873.Contig2_OSA	sp|P14316|IRF2_HUMAN	53.4	5.7e-88	Interferon regulatory factor 2 OS=Homo sapiens GN=IRF2 PE=1 SV=2
CL3873.Contig2_OSA	sp|Q8R4E0|IRF2_SIGHI	52.4	2.4e-86	Interferon regulatory factor 2 OS=Sigmodon hispidus GN=IRF2 PE=2 SV=1
CL3873.Contig2_OSA	sp|P23906|IRF2_MOUSE	51.7	1.2e-85	Interferon regulatory factor 2 OS=Mus musculus GN=Irf2 PE=1 SV=1
CL3873.Contig2_OSA	sp|Q98925|IRF2_CHICK	52.6	3.6e-82	Interferon regulatory factor 2 OS=Gallus gallus GN=IRF2 PE=2 SV=1
CL3873.Contig2_OSA	sp|P10914|IRF1_HUMAN	47.3	4.6e-53	Interferon regulatory factor 1 OS=Homo sapiens GN=IRF1 PE=1 SV=2
CL3873.Contig3_OSA	sp|P14316|IRF2_HUMAN	53.4	6.5e-88	Interferon regulatory factor 2 OS=Homo sapiens GN=IRF2 PE=1 SV=2
CL3873.Contig3_OSA	sp|Q8R4E0|IRF2_SIGHI	52.4	2.7e-86	Interferon regulatory factor 2 OS=Sigmodon hispidus GN=IRF2 PE=2 SV=1
CL3873.Contig3_OSA	sp|P23906|IRF2_MOUSE	51.7	1.3e-85	Interferon regulatory factor 2 OS=Mus musculus GN=Irf2 PE=1 SV=1
CL3873.Contig3_OSA	sp|Q98925|IRF2_CHICK	52.6	4.1e-82	Interferon regulatory factor 2 OS=Gallus gallus GN=IRF2 PE=2 SV=1
CL3873.Contig3_OSA	sp|P10914|IRF1_HUMAN	47.3	5.2e-53	Interferon regulatory factor 1 OS=Homo sapiens GN=IRF1 PE=1 SV=2
CL3873.Contig4_OSA	sp|P14316|IRF2_HUMAN	53.4	5.4e-88	Interferon regulatory factor 2 OS=Homo sapiens GN=IRF2 PE=1 SV=2
CL3873.Contig4_OSA	sp|Q8R4E0|IRF2_SIGHI	52.4	2.3e-86	Interferon regulatory factor 2 OS=Sigmodon hispidus GN=IRF2 PE=2 SV=1
CL3873.Contig4_OSA	sp|P23906|IRF2_MOUSE	51.7	1.1e-85	Interferon regulatory factor 2 OS=Mus musculus GN=Irf2 PE=1 SV=1
CL3873.Contig4_OSA	sp|Q98925|IRF2_CHICK	52.6	3.4e-82	Interferon regulatory factor 2 OS=Gallus gallus GN=IRF2 PE=2 SV=1
CL3873.Contig4_OSA	sp|P10914|IRF1_HUMAN	47.3	4.3e-53	Interferon regulatory factor 1 OS=Homo sapiens GN=IRF1 PE=1 SV=2
CL3874.Contig1_OSA	sp|P12839|NFM_RAT	34.4	2.6e-36	Neurofilament medium polypeptide OS=Rattus norvegicus GN=Nefm PE=1 SV=4
CL3874.Contig1_OSA	sp|P08553|NFM_MOUSE	37.3	8.3e-35	Neurofilament medium polypeptide OS=Mus musculus GN=Nefm PE=1 SV=4
CL3874.Contig1_OSA	sp|P16053|NFM_CHICK	37.5	3.2e-34	Neurofilament medium polypeptide OS=Gallus gallus GN=NEFM PE=2 SV=2
CL3874.Contig1_OSA	sp|P54938|NFM_RABIT	34.2	1.1e-29	Neurofilament medium polypeptide (Fragment) OS=Oryctolagus cuniculus GN=NEFM PE=2 SV=1
CL3874.Contig1_OSA	sp|P07197|NFM_HUMAN	36.1	8.9e-29	Neurofilament medium polypeptide OS=Homo sapiens GN=NEFM PE=1 SV=3
CL3874.Contig2_OSA	sp|P12839|NFM_RAT	33.4	2.9e-32	Neurofilament medium polypeptide OS=Rattus norvegicus GN=Nefm PE=1 SV=4
CL3874.Contig2_OSA	sp|P08553|NFM_MOUSE	35.4	8.5e-32	Neurofilament medium polypeptide OS=Mus musculus GN=Nefm PE=1 SV=4
CL3874.Contig2_OSA	sp|P16053|NFM_CHICK	36.3	2.1e-30	Neurofilament medium polypeptide OS=Gallus gallus GN=NEFM PE=2 SV=2
CL3874.Contig2_OSA	sp|O77788|NFM_BOVIN	38.2	1.4e-29	Neurofilament medium polypeptide OS=Bos taurus GN=NEFM PE=1 SV=3
CL3874.Contig2_OSA	sp|P07197|NFM_HUMAN	36.1	1.5e-28	Neurofilament medium polypeptide OS=Homo sapiens GN=NEFM PE=1 SV=3
CL3875.Contig1_OSA	sp|Q8QFX6|NRP1A_DANRE	82	0	Neuropilin-1a OS=Danio rerio GN=nrp1a PE=2 SV=1
CL3875.Contig1_OSA	sp|P79795|NRP1_CHICK	64.8	0	Neuropilin-1 OS=Gallus gallus GN=NRP1 PE=2 SV=1
CL3875.Contig1_OSA	sp|P97333|NRP1_MOUSE	63.4	0	Neuropilin-1 OS=Mus musculus GN=Nrp1 PE=1 SV=2
CL3875.Contig1_OSA	sp|Q9QWJ9|NRP1_RAT	63.4	0	Neuropilin-1 OS=Rattus norvegicus GN=Nrp1 PE=1 SV=1
CL3875.Contig1_OSA	sp|O14786|NRP1_HUMAN	62.7	0	Neuropilin-1 OS=Homo sapiens GN=NRP1 PE=1 SV=3
CL3875.Contig2_OSA	sp|Q8QFX6|NRP1A_DANRE	82.6	0	Neuropilin-1a OS=Danio rerio GN=nrp1a PE=2 SV=1
CL3875.Contig2_OSA	sp|P97333|NRP1_MOUSE	64	0	Neuropilin-1 OS=Mus musculus GN=Nrp1 PE=1 SV=2
CL3875.Contig2_OSA	sp|Q9QWJ9|NRP1_RAT	64	0	Neuropilin-1 OS=Rattus norvegicus GN=Nrp1 PE=1 SV=1
CL3875.Contig2_OSA	sp|O14786|NRP1_HUMAN	63.2	0	Neuropilin-1 OS=Homo sapiens GN=NRP1 PE=1 SV=3
CL3875.Contig2_OSA	sp|P79795|NRP1_CHICK	64.4	0	Neuropilin-1 OS=Gallus gallus GN=NRP1 PE=2 SV=1
CL3876.Contig1_OSA	sp|O35381|AN32A_MOUSE	76.2	1.3e-101	Acidic leucine-rich nuclear phosphoprotein 32 family member A OS=Mus musculus GN=Anp32a PE=1 SV=1
CL3876.Contig1_OSA	sp|P49911|AN32A_RAT	75.8	4.8e-101	Acidic leucine-rich nuclear phosphoprotein 32 family member A OS=Rattus norvegicus GN=Anp32a PE=2 SV=1
CL3876.Contig1_OSA	sp|Q3SZC6|AN32B_BOVIN	68.1	2.1e-96	Acidic leucine-rich nuclear phosphoprotein 32 family member B OS=Bos taurus GN=ANP32B PE=2 SV=1
CL3876.Contig1_OSA	sp|Q6A1I3|AN32B_SHEEP	67.7	3.9e-95	Acidic leucine-rich nuclear phosphoprotein 32 family member B OS=Ovis aries GN=ANP32B PE=2 SV=1
CL3876.Contig1_OSA	sp|Q92688|AN32B_HUMAN	67.3	1.5e-94	Acidic leucine-rich nuclear phosphoprotein 32 family member B OS=Homo sapiens GN=ANP32B PE=1 SV=1
CL3876.Contig2_OSA	sp|O35381|AN32A_MOUSE	76.2	1.3e-101	Acidic leucine-rich nuclear phosphoprotein 32 family member A OS=Mus musculus GN=Anp32a PE=1 SV=1
CL3876.Contig2_OSA	sp|P49911|AN32A_RAT	75.8	5e-101	Acidic leucine-rich nuclear phosphoprotein 32 family member A OS=Rattus norvegicus GN=Anp32a PE=2 SV=1
CL3876.Contig2_OSA	sp|Q3SZC6|AN32B_BOVIN	68.1	2.2e-96	Acidic leucine-rich nuclear phosphoprotein 32 family member B OS=Bos taurus GN=ANP32B PE=2 SV=1
CL3876.Contig2_OSA	sp|Q6A1I3|AN32B_SHEEP	67.7	4.1e-95	Acidic leucine-rich nuclear phosphoprotein 32 family member B OS=Ovis aries GN=ANP32B PE=2 SV=1
CL3876.Contig2_OSA	sp|Q92688|AN32B_HUMAN	67.3	1.6e-94	Acidic leucine-rich nuclear phosphoprotein 32 family member B OS=Homo sapiens GN=ANP32B PE=1 SV=1
CL3877.Contig1_OSA	sp|Q4R8X0|NRBP_MACFA	81.5	3.8e-253	Nuclear receptor-binding protein OS=Macaca fascicularis GN=NRBP1 PE=2 SV=1
CL3877.Contig1_OSA	sp|Q9UHY1|NRBP_HUMAN	81.5	3.8e-253	Nuclear receptor-binding protein OS=Homo sapiens GN=NRBP1 PE=1 SV=1
CL3877.Contig1_OSA	sp|Q5RBH9|NRBP_PONAB	81.4	1.5e-252	Nuclear receptor-binding protein OS=Pongo abelii GN=NRBP1 PE=2 SV=1
CL3877.Contig1_OSA	sp|Q99J45|NRBP_MOUSE	81.1	1.6e-251	Nuclear receptor-binding protein OS=Mus musculus GN=Nrbp1 PE=1 SV=1
CL3877.Contig1_OSA	sp|Q91V36|NRBP2_MOUSE	59.9	1.4e-162	Nuclear receptor-binding protein 2 OS=Mus musculus GN=Nrbp2 PE=1 SV=2
CL3877.Contig2_OSA	sp|Q4R8X0|NRBP_MACFA	81.5	4.4e-253	Nuclear receptor-binding protein OS=Macaca fascicularis GN=NRBP1 PE=2 SV=1
CL3877.Contig2_OSA	sp|Q9UHY1|NRBP_HUMAN	81.5	4.4e-253	Nuclear receptor-binding protein OS=Homo sapiens GN=NRBP1 PE=1 SV=1
CL3877.Contig2_OSA	sp|Q5RBH9|NRBP_PONAB	81.4	1.7e-252	Nuclear receptor-binding protein OS=Pongo abelii GN=NRBP1 PE=2 SV=1
CL3877.Contig2_OSA	sp|Q99J45|NRBP_MOUSE	81.1	1.8e-251	Nuclear receptor-binding protein OS=Mus musculus GN=Nrbp1 PE=1 SV=1
CL3877.Contig2_OSA	sp|Q91V36|NRBP2_MOUSE	59.9	1.6e-162	Nuclear receptor-binding protein 2 OS=Mus musculus GN=Nrbp2 PE=1 SV=2
CL3877.Contig3_OSA	sp|Q9UHY1|NRBP_HUMAN	72.7	6.5e-56	Nuclear receptor-binding protein OS=Homo sapiens GN=NRBP1 PE=1 SV=1
CL3877.Contig3_OSA	sp|Q4R8X0|NRBP_MACFA	72.7	6.5e-56	Nuclear receptor-binding protein OS=Macaca fascicularis GN=NRBP1 PE=2 SV=1
CL3877.Contig3_OSA	sp|Q99J45|NRBP_MOUSE	72.7	6.5e-56	Nuclear receptor-binding protein OS=Mus musculus GN=Nrbp1 PE=1 SV=1
CL3877.Contig3_OSA	sp|Q5RBH9|NRBP_PONAB	72.7	6.5e-56	Nuclear receptor-binding protein OS=Pongo abelii GN=NRBP1 PE=2 SV=1
CL3877.Contig3_OSA	sp|Q91V36|NRBP2_MOUSE	49.7	2.1e-33	Nuclear receptor-binding protein 2 OS=Mus musculus GN=Nrbp2 PE=1 SV=2
CL3878.Contig1_OSA	sp|Q5RG44|K1211_DANRE	34	2.3e-22	Uncharacterized protein KIAA1211 homolog OS=Danio rerio GN=si:dkeyp-117h8.2 PE=4 SV=3
CL3878.Contig1_OSA	sp|Q8IDX6|RBP2A_PLAF7	36.4	4.1e-19	Reticulocyte-binding protein 2 homolog a OS=Plasmodium falciparum (isolate 3D7) GN=PF13_0198 PE=1 SV=1
[truncated: 64,338 more rows]
